# Supplementary material for: The rumen microbiota and metabolism of dairy cows are affected by the dietary rate of inclusion of Yucca schidigera extract
Source: Microbiol Spectr. 2025 Jun 12;13(8):e00641-25. doi: 10.1128/spectrum.00641-25 (PMC12323574; doi:10.1128/spectrum.00641-25)
Supplement: Sequence analysis shell script — Step by step processing of raw sequence data, including settings for quality control, clustering, and taxonomic classification. [file spectrum.00641-25-s0004.txt]

MOTHUR 1.44.2 DeoDose 2022 Pipeline


#Move .gz files out of respective folders

mv */*.gz ..


#Launch MOTHUR (PWD Version)

./mothur


#Assemble paired-end reads from fastq files using a txt file defining the file names (Stability file)

make.contigs(file=deodose.2022.makecontigsfile.txt)


#Summary statistics for the assembled sequences

summary.seqs(fasta=deodose.2022.makecontigsfile.trim.contigs.fasta)

count.groups(group=deodose.2022.makecontigsfile.contigs.groups)


#Screening max and min sequence length, ambiguities and homopolymer runs

screen.seqs(fasta=deodose.2022.makecontigsfile.trim.contigs.fasta, group=deodose.2022.makecontigsfile.contigs.groups, minlength=200, maxlength=400, maxambig=0, maxhomop=7)


#Summary statistics for the screened 'good' sequences

summary.seqs(fasta=deodose.2022.makecontigsfile.trim.contigs.good.fasta)

count.groups(group=deodose.2022.makecontigsfile.contigs.good.groups)


#Generate unique sequences file

unique.seqs(fasta=deodose.2022.makecontigsfile.trim.contigs.good.fasta)


#Align unique sequence data against a reference alignment (SILVA 132 SEED Database)
# https://www.mothur.org/wiki/Silva_reference_files#Release_132

align.seqs(fasta=deodose.2022.makecontigsfile.trim.contigs.good.unique.fasta, reference=silva.seed_v132.align, flip=t)

summary.seqs(fasta=deodose.2022.makecontigsfile.trim.contigs.good.unique.align, name=deodose.2022.makecontigsfile.trim.contigs.good.names)


#Screen sequences that have not aligned and filter gaps

screen.seqs(fasta=deodose.2022.makecontigsfile.trim.contigs.good.unique.align, name=deodose.2022.makecontigsfile.trim.contigs.good.names, group=deodose.2022.makecontigsfile.contigs.good.groups, start=13862, end=23444)

summary.seqs(fasta=deodose.2022.makecontigsfile.trim.contigs.good.unique.good.align, name=deodose.2022.makecontigsfile.trim.contigs.good.good.names)

filter.seqs(fasta=deodose.2022.makecontigsfile.trim.contigs.good.unique.good.align, vertical=T, trump=.)

summary.seqs(fasta=deodose.2022.makecontigsfile.trim.contigs.good.unique.good.filter.fasta, name=deodose.2022.makecontigsfile.trim.contigs.good.good.names)


#PreCluster sequences (#Include Groups File for multiprocessor? group=deodose.2022.makecontigsfile.contigs.good.good.groups)

pre.cluster(fasta=deodose.2022.makecontigsfile.trim.contigs.good.unique.good.filter.fasta, group=deodose.2022.makecontigsfile.contigs.good.good.groups, name=deodose.2022.makecontigsfile.trim.contigs.good.good.names, diffs=3)

summary.seqs(fasta=deodose.2022.makecontigsfile.trim.contigs.good.unique.good.filter.precluster.fasta)


#### name file no longer matches fasta file ###name=deodose.2022.makecontigsfile.trim.contigs.good.good.names

#### https://github.com/mothur/mothur/issues/616 As the size of datasets grow, the names files become increasingly large and slow to process. We modified the pre.cluster command in version 1.42.0 to save memory and time. Part of the improvements were the phasing out of the name/group file for the pre.cluster command. Mothur converts the name and group files to create a sparse count table and uses this table for the pre.cluster command. The count table outputted by pre.cluster can be used by downstream commands in place of the names and groups file.

###############################
###############################

#Optional removal of singletons ###accnos=true 'no longer a valid parameter'

split.abund(fasta=deodose.2022.makecontigsfile.trim.contigs.good.unique.good.filter.precluster.fasta, count=deodose.2022.makecontigsfile.trim.contigs.good.unique.good.filter.precluster.count_table, cutoff=1)

###############################
###############################

#Chimera removal (uchime)

chimera.uchime(fasta=deodose.2022.makecontigsfile.trim.contigs.good.unique.good.filter.precluster.abund.fasta, count=deodose.2022.makecontigsfile.trim.contigs.good.unique.good.filter.precluster.abund.count_table, dereplicate=f)

remove.seqs(accnos=deodose.2022.makecontigsfile.trim.contigs.good.unique.good.filter.precluster.abund.denovo.uchime.accnos, fasta=deodose.2022.makecontigsfile.trim.contigs.good.unique.good.filter.precluster.abund.fasta, count=deodose.2022.makecontigsfile.trim.contigs.good.unique.good.filter.precluster.abund.count_table)

summary.seqs(fasta=deodose.2022.makecontigsfile.trim.contigs.good.unique.good.filter.precluster.abund.pick.fasta, count=deodose.2022.makecontigsfile.trim.contigs.good.unique.good.filter.precluster.abund.pick.count_table)


######count.groups(group=deodose.2022.makecontigsfile.contigs.good.good.pick.groups)######


#Taxonomic classification (Reads) Score is the percentage confidence of classification

classify.seqs(fasta=deodose.2022.makecontigsfile.trim.contigs.good.unique.good.filter.precluster.abund.pick.fasta, count=deodose.2022.makecontigsfile.trim.contigs.good.unique.good.filter.precluster.abund.pick.count_table, template=silva.seed_v132.align, taxonomy=silva.seed_v132.tax, cutoff=60)

remove.lineage(fasta=deodose.2022.makecontigsfile.trim.contigs.good.unique.good.filter.precluster.abund.pick.fasta, count=deodose.2022.makecontigsfile.trim.contigs.good.unique.good.filter.precluster.abund.pick.count_table, taxonomy=deodose.2022.makecontigsfile.trim.contigs.good.unique.good.filter.precluster.abund.pick.seed_v132.wang.taxonomy, taxon=Chloroplast-Mitochondria-unknown-Eukaryota)

summary.seqs(fasta=deodose.2022.makecontigsfile.trim.contigs.good.unique.good.filter.precluster.abund.pick.pick.fasta, count=deodose.2022.makecontigsfile.trim.contigs.good.unique.good.filter.precluster.abund.pick.pick.count_table)

count.groups(count=deodose.2022.makecontigsfile.trim.contigs.good.unique.good.filter.precluster.abund.pick.pick.count_table)


#Sub sampling to ##10200## sequences per group (8 Libraries Removed)

sub.sample(fasta=deodose.2022.makecontigsfile.trim.contigs.good.unique.good.filter.precluster.abund.pick.pick.fasta, count=deodose.2022.makecontigsfile.trim.contigs.good.unique.good.filter.precluster.abund.pick.pick.count_table, persample=true, taxonomy=deodose.2022.makecontigsfile.trim.contigs.good.unique.good.filter.precluster.abund.pick.seed_v132.wang.pick.taxonomy, size=10200)

count.groups(count=deodose.2022.makecontigsfile.trim.contigs.good.unique.good.filter.precluster.abund.pick.pick.subsample.count_table)

summary.seqs(fasta=deodose.2022.makecontigsfile.trim.contigs.good.unique.good.filter.precluster.abund.pick.pick.subsample.fasta, count=deodose.2022.makecontigsfile.trim.contigs.good.unique.good.filter.precluster.abund.pick.pick.subsample.count_table)


###############################
###############################


#General operations: Rename files to identify 10200 (10K) subsample set and protect from overwriting

mv deodose.2022.makecontigsfile.trim.contigs.good.unique.good.filter.precluster.abund.pick.pick.subsample.count_table deodose.2022.makecontigsfile.trim.contigs.good.unique.good.filter.precluster.abund.pick.pick.subsample10K.count_table

mv deodose.2022.makecontigsfile.trim.contigs.good.unique.good.filter.precluster.abund.pick.seed_v132.wang.pick.subsample.taxonomy deodose.2022.makecontigsfile.trim.contigs.good.unique.good.filter.precluster.abund.pick.seed_v132.wang.pick.subsample10K.taxonomy

mv deodose.2022.makecontigsfile.trim.contigs.good.unique.good.filter.precluster.abund.pick.pick.subsample.fasta deodose.2022.makecontigsfile.trim.contigs.good.unique.good.filter.precluster.abund.pick.pick.subsample10K.fasta


#Generate OTUs

#Calculate distance matrix

dist.seqs(fasta=deodose.2022.makecontigsfile.trim.contigs.good.unique.good.filter.precluster.abund.pick.pick.subsample10K.fasta, cutoff=0.20)


#Cluster (Average neighbour)

cluster(column=deodose.2022.makecontigsfile.trim.contigs.good.unique.good.filter.precluster.abund.pick.pick.subsample10K.dist, count=deodose.2022.makecontigsfile.trim.contigs.good.unique.good.filter.precluster.abund.pick.pick.subsample10K.count_table)

make.shared(list=deodose.2022.makecontigsfile.trim.contigs.good.unique.good.filter.precluster.abund.pick.pick.subsample10K.opti_mcc.list, count=deodose.2022.makecontigsfile.trim.contigs.good.unique.good.filter.precluster.abund.pick.pick.subsample10K.count_table, label=0.03)


#Taxonomic classification (OTUs) using the taxonomy file generated in classify.seqs. Score is the percentage of reads matching the taxon assigned to the OTU

classify.otu(list=deodose.2022.makecontigsfile.trim.contigs.good.unique.good.filter.precluster.abund.pick.pick.subsample10K.opti_mcc.list, count=deodose.2022.makecontigsfile.trim.contigs.good.unique.good.filter.precluster.abund.pick.pick.subsample10K.count_table, taxonomy=deodose.2022.makecontigsfile.trim.contigs.good.unique.good.filter.precluster.abund.pick.seed_v132.wang.pick.subsample10K.taxonomy, label=0.03)


#Get representative sequence for each OTU

get.oturep(fasta=deodose.2022.makecontigsfile.trim.contigs.good.unique.good.filter.precluster.abund.pick.pick.subsample10K.fasta, count=deodose.2022.makecontigsfile.trim.contigs.good.unique.good.filter.precluster.abund.pick.pick.subsample10K.count_table, list=deodose.2022.makecontigsfile.trim.contigs.good.unique.good.filter.precluster.abund.pick.pick.subsample10K.opti_mcc.list, column=deodose.2022.makecontigsfile.trim.contigs.good.unique.good.filter.precluster.abund.pick.pick.subsample10K.dist)

degap.seqs(fasta=deodose.2022.makecontigsfile.trim.contigs.good.unique.good.filter.precluster.abund.pick.pick.subsample10K.opti_mcc.0.03.rep.fasta)

classify.seqs(fasta=deodose.2022.makecontigsfile.trim.contigs.good.unique.good.filter.precluster.abund.pick.pick.subsample10K.opti_mcc.0.03.rep.ng.fasta, template=silva.seed_v132.align, taxonomy=silva.seed_v132.tax, cutoff=60)


#######Completed 29.6.22########


###############################
###############################

#Phylotyping (Alternative to OTU generation based on Sequence similarity to Ref DB)
phylotype(taxonomy=deodose.2022.makecontigsfile.trim.contigs.good.unique.good.filter.precluster.pick.seed_v128.wang.pick.subsample34K.taxonomy, name=deodose.2022.makecontigsfile.trim.contigs.good.unique.good.filter.precluster.pick.pick.subsample34K.names)
make.shared(list=deodose.2022.makecontigsfile.trim.contigs.good.unique.good.filter.precluster.pick.seed_v128.wang.pick.subsample34K.tx.list, group=deodose.2022.makecontigsfile.contigs.good.good.pick.pick.subsample34K.groups, label=1-2-5)
classify.otu(list=deodose.2022.makecontigsfile.trim.contigs.good.unique.good.filter.precluster.pick.seed_v128.wang.pick.subsample34K.tx.list, name=deodose.2022.makecontigsfile.trim.contigs.good.unique.good.filter.precluster.pick.pick.subsample34K.names, taxonomy=deodose.2022.makecontigsfile.trim.contigs.good.unique.good.filter.precluster.pick.seed_v128.wang.pick.subsample34K.taxonomy, label=1-2-5)

###############################
###############################


#Diversity Analysis


#Single rarefaction
rarefaction.single(shared=deodose.2022.makecontigsfile.trim.contigs.good.unique.good.filter.precluster.pick.pick.subsample34K.an.shared, calc=sobs, freq=10)

#Alpha diversity
summary.single(shared=deodose.2022.makecontigsfile.trim.contigs.good.unique.good.filter.precluster.abund.pick.pick.subsample10K.opti_mcc.shared, calc=nseqs-sobs-chao-shannon-invsimpson-coverage)

#Tree (metrics: Jaccard, Yue and Clayton, Bray Curtis)
tree.shared(shared=deodose.2022.makecontigsfile.trim.contigs.good.unique.good.filter.precluster.abund.pick.pick.subsample10K.opti_mcc.shared, calc=jclass-thetayc-braycurtis)

#Parsimony (Requires a design file)
parsimony(tree=deodose.2022.makecontigsfile.trim.contigs.good.unique.good.filter.precluster.pick.pick.subsample34K.an.jclass.0.03.tre, group=deodose.2022.design)
parsimony(tree=deodose.2022.makecontigsfile.trim.contigs.good.unique.good.filter.precluster.pick.pick.subsample34K.an.thetayc.0.03.tre, group=deodose.2022.design)
parsimony(tree=deodose.2022.makecontigsfile.trim.contigs.good.unique.good.filter.precluster.pick.pick.subsample34K.an.braycurtis.0.03.tre, group=deodose.2022.design)

#Unifrac
unifrac.unweighted(tree=deodose.2022.makecontigsfile.trim.contigs.good.unique.good.filter.precluster.pick.pick.subsample34K.an.jclass.0.03.tre, group=deodose.2022.design)
unifrac.weighted(tree=deodose.2022.makecontigsfile.trim.contigs.good.unique.good.filter.precluster.pick.pick.subsample34K.an.braycurtis.0.03.tre, group=deodose.2022.design, random=t)

#PCoA and NMDS
dist.shared(shared=deodose.2022.makecontigsfile.trim.contigs.good.unique.good.filter.precluster.abund.pick.pick.subsample10K.opti_mcc.shared, calc=jclass-braycurtis)

#pcoa(phylip=deodose.2022.makecontigsfile.trim.contigs.good.unique.good.filter.precluster.pick.pick.subsample34K.an.jclass.0.03.lt.dist)
#pcoa(phylip=deodose.2022.makecontigsfile.trim.contigs.good.unique.good.filter.precluster.pick.pick.subsample34K.an.braycurtis.0.03.lt.dist)

#nmds(phylip=deodose.2022.makecontigsfile.trim.contigs.good.unique.good.filter.precluster.pick.pick.subsample34K.an.jclass.0.03.lt.dist)
#nmds(phylip=deodose.2022.makecontigsfile.trim.contigs.good.unique.good.filter.precluster.pick.pick.subsample34K.an.jclass.0.03.lt.dist, mindim=3, maxdim=3)
#nmds(phylip=deodose.2022.makecontigsfile.trim.contigs.good.unique.good.filter.precluster.pick.pick.subsample34K.an.braycurtis.0.03.lt.dist)
nmds(phylip=deodose.2022.makecontigsfile.trim.contigs.good.unique.good.filter.precluster.abund.pick.pick.subsample10K.opti_mcc.braycurtis.0.03.lt.dist, mindim=3, maxdim=3)

#AMOVA
amova(phylip=deodose.2022.makecontigsfile.trim.contigs.good.unique.good.filter.precluster.pick.pick.subsample34K.an.jclass.0.03.lt.dist, design=deodose.2022.design)
amova(phylip=deodose.2022.makecontigsfile.trim.contigs.good.unique.good.filter.precluster.pick.pick.subsample34K.an.braycurtis.0.03.lt.dist, design=deodose.2022.design)

#HOMOVA
homova(phylip=deodose.2022.makecontigsfile.trim.contigs.good.unique.good.filter.precluster.pick.pick.subsample34K.an.jclass.0.03.lt.dist, design=deodose.2022.design)
homova(phylip=deodose.2022.makecontigsfile.trim.contigs.good.unique.good.filter.precluster.pick.pick.subsample34K.an.braycurtis.0.03.lt.dist, design=deodose.2022.design)

#Identify OTUs driving the plot ordination and correlating metadata
corr.axes(axes=deodose.2022.makecontigsfile.trim.contigs.good.unique.good.filter.precluster.pick.pick.subsample34K.an.braycurtis.0.03.lt.nmds.axes, shared=deodose.2022.makecontigsfile.trim.contigs.good.unique.good.filter.precluster.pick.pick.subsample34K.an.shared, method=spearman, numaxes=3)
#WARNING: the following command will freeze the computer!
corr.axes(axes=deodose.2022.makecontigsfile.trim.contigs.good.unique.good.filter.precluster.pick.pick.subsample34K.an.braycurtis.0.03.lt.nmds.axes, metadata=deodose.2022.makecontigsfile.trim.contigs.good.metadata, method=spearman, numaxes=3)


#Metastats
metastats(shared=deodose.2022.Metastats.shared, design=deodose.2022.Metastats.Methane.design)

metastats(shared=deodose.2022.Metastats.shared, design=deodose.2022.Metastats.Breed.design)

metastats(shared=deodose.2022.Metastats.shared, design=deodose.2022.Metastats.Diet.design)


#Lefse (Rename output file to prevent overwriting)
#For the Phlylotyping .shared files
lefse(shared=deodose.2022.Phylotyping.Lefse.shared, design=deodose.2022.Lefse.Methane.design)
lefse(shared=deodose.2022.Phylotyping.Lefse.shared, design =deodose.2022.Lefse.Breed.design)
lefse(shared=deodose.2022.Phylotyping.Lefse.shared, design=deodose.2022.Lefse.Diet.design)

#... and the OTU picking .shared files
lefse(shared=deodose.2022.OTU.Picking.Lefse.shared, design=deodose.2022.Lefse.Methane.design)
lefse(shared=deodose.2022.OTU.Picking.Lefse.shared, design=deodose.2022.Lefse.Breed.design)
lefse(shared=deodose.2022.OTU.Picking.Lefse.shared, design=deodose.2022.Lefse.Diet.design)

#Lefse (MetaPhlAn2 Output)
lefse(shared=MetaPhlAn2.Taxonomy.shared, design=deodose.2022.Lefse.Methane.design)

#Lefse (PICRUSt Output)

lefse(shared=deodose.2022.PICRUSt.KO.Table.shared, design=deodose.2022.Lefse.Methane.design)
