# Supplementary material for: The rumen microbiota and metabolism of dairy cows are affected by the dietary rate of inclusion of Yucca schidigera extract
Source: Microbiol Spectr. 2025 Jun 12;13(8):e00641-25. doi: 10.1128/spectrum.00641-25 (PMC12323574; doi:10.1128/spectrum.00641-25)
Supplement: OTU table — OTU abundance, taxonomy, and representative sequences. [file spectrum.00641-25-s0005.xlsx]

## Sheet: OTU
#NAME	total	DeoDose_2022_LPD_005	DeoDose_2022_LPD_006	DeoDose_2022_LPD_007	DeoDose_2022_LPD_008	DeoDose_2022_LPD_009	DeoDose_2022_LPD_010	DeoDose_2022_LPD_011	DeoDose_2022_LPD_012	DeoDose_2022_LPD_013	DeoDose_2022_LPD_014	DeoDose_2022_LPD_015	DeoDose_2022_LPD_016	DeoDose_2022_LPD_025	DeoDose_2022_LPD_026	DeoDose_2022_LPD_027	DeoDose_2022_LPD_028	DeoDose_2022_LPD_029	DeoDose_2022_LPD_030	DeoDose_2022_LPD_031	DeoDose_2022_LPD_032	DeoDose_2022_LPD_033	DeoDose_2022_LPD_034	DeoDose_2022_LPD_035	DeoDose_2022_LPD_036	DeoDose_2022_LPD_045	DeoDose_2022_LPD_046	DeoDose_2022_LPD_047	DeoDose_2022_LPD_048	DeoDose_2022_LPD_049	DeoDose_2022_LPD_050	DeoDose_2022_LPD_051	DeoDose_2022_LPD_052	DeoDose_2022_LPD_053	DeoDose_2022_LPD_054	DeoDose_2022_LPD_055	DeoDose_2022_LPD_056	DeoDose_2022_LPD_065	DeoDose_2022_LPD_066	DeoDose_2022_LPD_067	DeoDose_2022_LPD_068	DeoDose_2022_LPD_069	DeoDose_2022_LPD_070	DeoDose_2022_LPD_071	DeoDose_2022_LPD_072	DeoDose_2022_LPD_073	DeoDose_2022_LPD_074	DeoDose_2022_LPD_076	DeoDose_2022_LPD_079
OTU0001	98851	1511	1585	1529	1604	1000	1287	1246	1058	940	1130	1046	998	1213	1538	1190	1590	1503	1151	1204	1067	1134	865	980	1438	1599	1243	1403	1509	1804	1447	1265	1313	1440	1250	1114	1456	1055	1487	1344	1334	1385	1735	1351	1034	1025	1389	1693	1850
OTU0002	59788	552	468	437	442	541	451	372	265	473	470	391	329	490	1011	240	471	334	843	214	561	446	654	402	220	580	517	492	576	478	349	523	436	370	386	472	402	552	314	427	595	371	253	489	563	488	311	413	563
OTU0003	56303	773	791	408	656	805	685	460	664	726	649	602	628	649	739	794	681	604	675	637	861	674	672	710	645	827	766	848	819	825	718	804	831	732	741	825	862	781	444	687	769	607	372	696	830	638	355	715	1071
OTU0004	51680	721	1060	1308	894	675	372	1154	673	734	620	753	590	1093	1002	787	710	1034	699	501	563	801	732	579	576	780	618	448	299	535	728	629	508	493	629	366	354	706	1443	1022	636	839	1569	983	924	795	1278	530	642
OTU0005	39430	32	325	184	555	111	473	311	1184	111	849	753	1218	418	138	668	502	594	316	1135	600	978	481	892	1572	288	444	649	263	466	746	383	746	752	815	491	1027	849	541	602	493	1179	695	911	724	1342	1076	1274	701
OTU0006	20095	271	199	117	188	230	255	168	118	149	186	171	97	124	251	52	135	87	242	56	163	89	152	143	57	234	256	247	251	180	213	181	229	138	188	206	228	263	100	122	157	194	70	151	91	169	76	151	74
OTU0007	19239	95	80	81	88	170	131	58	130	214	180	89	158	78	89	94	133	108	117	77	49	77	100	77	52	40	74	55	116	57	82	134	72	79	125	103	74	87	71	87	133	94	92	49	93	91	68	77	146
OTU0008	17203	152	102	143	115	159	142	112	148	226	168	149	147	133	125	133	154	152	156	162	70	153	156	83	63	89	124	89	164	108	98	165	123	135	131	129	115	118	120	150	156	98	132	114	143	134	104	103	90
OTU0009	15305	171	208	280	105	136	157	272	128	130	155	232	140	210	156	270	216	216	185	225	237	211	194	247	267	259	214	191	235	271	237	225	231	239	185	266	237	124	151	148	177	151	172	175	197	113	168	194	222
OTU0010	12474	52	57	117	103	55	63	74	99	40	72	85	77	175	87	60	135	163	73	38	86	108	62	59	32	57	70	84	77	59	45	77	98	61	35	35	73	92	196	138	135	82	254	102	123	82	159	70	117
OTU0011	11429	100	115	434	91	109	126	527	115	104	105	204	114	211	94	152	114	204	78	137	152	209	85	103	127	142	124	248	134	144	120	121	222	153	115	122	265	95	370	106	154	119	383	143	140	86	379	151	185
OTU0012	9470	129	211	86	112	131	207	154	131	129	137	132	120	99	106	139	144	103	134	167	271	106	119	218	148	166	170	204	161	170	180	199	185	210	186	200	167	148	64	112	153	126	52	139	152	132	59	125	172
OTU0013	9377	174	167	86	139	199	171	101	116	130	178	124	136	105	112	23	110	92	134	18	121	122	97	124	27	91	200	135	105	107	126	101	77	76	186	110	93	111	60	78	96	79	39	71	81	74	68	64	39
OTU0014	9063	54	85	124	57	51	66	113	42	77	72	94	67	124	56	114	92	117	63	81	71	96	57	58	77	73	101	78	84	80	137	69	97	69	146	94	122	83	126	107	65	74	97	80	61	52	74	75	92
OTU0015	8331	137	90	119	63	147	54	198	76	152	51	119	71	122	126	119	92	106	157	113	112	118	146	96	114	94	80	117	127	87	78	104	125	97	87	141	139	55	92	67	111	43	111	78	99	49	82	74	100
OTU0016	7951	60	54	38	61	102	70	24	104	115	83	36	82	39	55	112	82	50	50	96	59	31	76	58	104	64	69	28	59	71	48	57	40	81	59	40	23	51	20	91	75	54	16	66	74	56	20	40	64
OTU0017	7322	68	107	119	49	86	104	213	75	96	83	191	70	126	57	76	78	134	88	75	102	183	83	120	80	119	58	169	107	126	87	108	204	155	76	146	196	48	151	109	134	58	165	97	106	64	149	82	115
OTU0018	6988	125	92	142	75	104	106	218	81	96	100	201	57	99	112	69	123	116	103	68	160	135	101	164	77	107	62	233	100	138	65	91	212	148	56	114	227	99	98	69	104	96	114	120	84	74	142	120	129
OTU0019	6927	160	120	100	100	117	81	110	52	99	64	93	71	60	80	101	69	59	71	82	111	48	67	79	82	85	93	105	113	76	67	110	93	81	52	99	72	78	48	75	84	80	28	94	62	62	34	75	43
OTU0020	6373	151	121	67	57	86	73	87	54	103	53	31	53	82	95	131	59	60	85	94	65	66	101	53	104	76	68	76	108	48	60	93	88	55	56	97	66	60	67	61	90	59	61	78	89	53	59	68	102
OTU0021	5951	37	27	30	42	37	47	31	25	20	27	30	13	46	50	24	32	30	34	22	45	31	26	36	20	30	40	55	25	43	33	33	33	33	31	23	26	45	34	59	42	23	27	37	29	43	37	59	31
OTU0022	5877	104	108	81	135	90	79	109	123	72	82	93	106	69	87	100	72	69	95	80	120	67	89	94	90	97	85	119	103	117	69	126	112	110	94	124	106	110	72	81	93	92	72	104	105	59	75	102	96
OTU0023	5683	50	31	28	47	52	38	18	20	48	40	29	36	31	36	25	44	22	36	24	38	13	18	23	31	49	52	19	30	41	21	30	15	54	30	36	10	62	9	28	45	36	4	22	31	22	9	27	14
OTU0024	5162	87	85	75	49	50	135	94	33	43	89	98	33	152	100	62	128	93	64	69	141	188	90	168	64	118	71	110	86	102	60	91	168	122	56	99	218	61	99	43	51	56	98	67	46	57	131	51	34
OTU0025	5079	39	33	44	52	47	31	37	35	44	38	38	34	51	27	44	38	48	32	33	36	43	32	23	31	23	32	31	22	24	42	25	30	29	38	34	28	35	63	61	21	47	53	33	33	37	44	21	25
OTU0026	5000	44	22	23	26	51	25	21	18	34	17	19	26	12	44	20	17	18	23	26	25	9	28	24	23	25	21	18	40	32	18	28	23	26	15	29	24	27	15	17	26	16	20	11	32	29	15	12	18
OTU0027	4985	41	36	56	43	39	39	76	26	40	25	41	24	68	42	52	39	46	38	23	27	31	18	15	44	44	24	32	25	29	29	40	41	37	25	35	31	34	57	36	38	44	30	25	40	50	22	29	32
OTU0028	4728	23	24	37	16	26	18	33	15	13	23	29	15	23	40	16	25	15	28	13	25	27	24	14	13	24	14	24	28	16	14	28	21	19	17	29	19	28	37	21	47	17	14	24	43	24	25	32	38
OTU0029	4378	35	24	21	32	61	93	20	84	67	84	57	63	24	19	59	33	37	90	69	44	55	93	75	98	28	26	13	44	39	44	58	23	21	59	52	34	52	18	47	66	58	15	31	111	85	33	36	33
OTU0030	4367	30	35	20	46	87	80	15	122	123	79	42	115	8	53	41	45	26	94	36	53	10	132	42	32	32	61	26	69	44	89	64	17	42	59	72	15	51	13	46	52	69	18	45	41	86	10	36	28
OTU0031	4313	59	45	56	35	40	24	49	42	58	39	32	38	43	124	58	23	43	111	35	44	30	159	38	40	48	46	42	35	40	35	45	21	35	55	61	33	57	27	55	29	48	22	41	45	47	16	30	47
OTU0032	4295	60	70	94	60	51	102	86	50	42	79	85	47	63	35	60	41	54	40	71	74	79	52	76	52	46	46	89	58	43	39	66	72	77	33	77	98	56	85	92	72	71	66	91	88	54	73	89	76
OTU0033	4172	45	42	49	66	35	71	48	56	33	50	61	39	33	16	42	34	55	26	48	24	33	37	36	27	45	35	30	25	45	48	38	29	47	37	28	28	41	31	44	20	40	49	41	32	43	19	23	18
OTU0034	3821	38	38	31	48	42	55	32	34	33	45	27	36	33	68	70	44	31	77	67	87	33	43	87	67	66	59	50	67	71	55	68	41	51	83	72	60	58	43	43	49	40	27	33	58	46	22	45	55
OTU0035	3796	69	57	20	42	77	78	49	46	92	75	50	58	42	39	62	47	41	57	66	88	42	78	79	60	71	52	49	50	85	58	57	39	83	50	72	63	37	31	47	66	37	23	41	63	38	34	43	43
OTU0036	3426	107	23	11	21	119	29	16	28	102	19	11	25	27	79	27	23	26	98	28	49	13	92	28	22	48	28	25	69	35	18	60	14	26	27	64	17	41	14	22	52	23	10	20	47	22	15	23	42
OTU0037	3413	37	18	17	13	37	8	9	20	51	22	18	21	26	21	29	32	15	45	28	22	22	40	17	25	22	13	22	41	18	13	36	19	27	23	32	21	16	20	33	31	20	20	14	27	23	18	23	40
OTU0038	3268	68	44	51	40	47	72	38	40	44	43	58	40	33	32	51	39	30	30	67	43	37	60	50	52	30	43	23	51	39	43	36	35	46	59	62	32	41	29	23	42	34	26	46	41	36	24	36	37
OTU0039	3228	37	42	24	116	19	34	15	98	21	32	11	81	21	0	22	44	26	0	17	45	21	0	38	12	24	112	23	37	24	61	30	32	17	110	30	20	101	30	77	63	87	9	57	48	91	48	58	25
OTU0040	3109	24	14	11	20	36	23	16	18	56	31	15	20	8	28	55	30	10	24	37	34	11	45	28	21	9	8	2	9	11	11	19	6	12	20	9	7	19	6	10	4	22	4	9	7	26	8	6	4
OTU0041	3081	15	30	22	20	22	28	24	30	26	26	28	26	35	21	39	29	56	18	41	19	19	25	24	29	12	26	23	18	15	37	23	25	16	27	23	22	19	39	24	19	15	26	23	26	25	57	24	18
OTU0042	3051	12	16	1	31	122	89	3	165	162	180	7	227	0	4	2	40	2	12	0	43	0	12	51	0	9	30	4	102	23	41	115	2	37	42	148	2	9	0	12	20	18	4	7	42	22	0	22	24
OTU0043	3027	32	45	37	47	30	36	50	50	16	43	54	48	51	37	65	35	41	49	49	53	56	32	45	50	43	52	63	41	45	44	31	34	45	52	20	56	57	60	43	45	50	60	56	42	52	45	55	77
OTU0044	2855	25	33	38	28	24	27	38	13	14	20	29	8	38	28	9	21	24	19	25	26	34	6	9	6	24	30	42	27	22	17	29	37	21	17	16	15	45	38	35	32	20	27	23	28	32	42	30	19
OTU0045	2849	26	15	8	24	38	28	9	44	74	34	7	30	20	3	34	39	43	10	19	16	17	17	27	23	20	42	5	24	25	20	17	24	44	35	23	17	27	16	29	26	31	12	14	28	28	18	22	21
OTU0046	2779	19	33	17	38	35	50	15	48	32	68	20	40	19	17	33	27	16	30	51	24	35	32	52	53	19	29	18	30	46	33	37	15	24	45	53	17	38	11	30	26	39	9	38	31	49	47	28	19
OTU0047	2743	43	43	45	30	52	17	39	20	22	39	45	21	44	36	20	20	32	29	23	28	43	16	18	16	61	29	63	41	31	37	37	38	30	24	28	23	24	26	26	71	31	32	27	54	36	46	20	47
OTU0048	2687	32	15	41	6	42	28	24	11	30	31	44	10	37	52	28	50	40	46	31	33	65	34	29	28	29	33	51	49	50	32	52	34	37	22	34	36	46	34	62	47	33	28	54	54	51	50	29	25
OTU0049	2581	26	11	15	15	31	43	27	36	33	43	59	19	38	3	9	16	32	19	19	2	30	12	7	7	9	8	22	19	14	24	30	22	37	17	20	31	8	18	16	14	12	28	5	21	16	16	17	5
OTU0050	2519	46	13	10	19	28	22	13	19	24	16	7	15	18	19	8	13	13	35	18	16	8	33	12	15	16	36	14	28	14	16	28	18	18	20	24	16	23	12	9	17	6	9	11	20	14	12	6	19
OTU0051	2512	50	20	51	27	42	46	31	30	27	32	53	15	68	29	4	34	60	68	22	14	35	26	15	8	37	43	36	59	41	38	44	34	49	22	18	25	27	29	30	22	18	22	20	27	22	23	27	9
OTU0052	2484	13	23	24	20	17	14	26	14	16	20	16	14	16	10	24	23	23	13	21	27	22	22	36	18	39	26	7	22	24	19	27	17	40	26	26	5	21	15	17	27	23	20	21	38	16	14	18	35
OTU0053	2471	25	10	13	14	25	19	20	14	16	19	16	16	14	17	14	13	10	16	18	14	7	14	15	12	13	20	24	20	27	13	14	16	14	20	26	11	24	24	9	21	11	16	12	8	15	30	11	21
OTU0054	2451	1	34	22	101	23	70	46	169	7	96	107	153	10	0	80	20	3	2	254	28	29	1	70	144	13	16	22	2	23	23	5	26	27	52	2	19	10	3	20	11	18	4	24	18	20	24	31	16
OTU0055	2449	3	22	14	20	9	33	15	19	5	32	24	39	44	0	8	49	51	0	11	29	58	1	24	14	8	15	21	1	22	18	1	13	17	25	0	20	12	37	95	7	12	38	49	4	14	59	67	3
OTU0056	2405	8	5	21	5	10	7	21	4	5	6	29	8	10	24	3	11	4	40	7	13	9	29	13	2	4	10	9	15	6	9	10	7	11	9	17	8	10	19	10	24	8	20	10	27	10	14	12	18
OTU0057	2374	13	2	1	1	73	21	0	16	231	75	3	22	4	22	1	109	19	193	2	128	9	432	466	6	3	5	5	14	2	8	15	11	3	9	48	8	2	1	3	8	1	2	0	10	16	1	1	10
OTU0058	2342	7	21	49	9	17	14	36	6	16	24	33	7	30	15	21	32	33	11	18	24	22	14	22	19	26	11	25	15	21	13	15	43	14	18	21	33	22	129	35	12	22	111	25	14	9	104	24	8
OTU0059	2339	18	5	5	15	7	6	13	16	12	18	10	17	12	6	14	14	11	6	9	5	10	13	5	8	8	6	5	12	7	19	14	5	5	19	13	8	9	9	7	9	5	9	7	9	8	10	7	8
OTU0060	2309	36	48	41	19	34	84	42	21	25	49	45	11	36	44	33	37	30	53	31	50	57	60	66	43	59	22	62	40	59	23	29	92	56	24	65	82	14	64	29	30	33	52	50	18	22	65	49	11
OTU0061	2056	44	21	11	29	116	23	17	39	116	30	19	46	2	15	22	16	6	32	4	20	4	27	28	17	17	14	2	5	7	13	13	9	16	20	14	7	7	9	9	11	14	6	6	12	9	3	3	5
OTU0062	2042	24	14	15	33	15	24	15	27	24	21	18	31	4	45	20	27	12	30	29	24	12	26	19	17	22	7	8	27	27	8	28	15	28	11	30	16	34	19	11	37	22	21	27	36	30	31	19	42
OTU0063	1936	11	23	14	8	8	25	21	7	10	15	11	4	10	6	6	23	20	6	6	15	14	4	9	6	10	13	13	9	15	8	16	5	8	9	11	11	21	9	22	11	10	7	17	15	11	8	12	17
OTU0064	1935	9	29	35	28	14	31	28	27	16	23	28	20	25	19	36	26	26	14	36	27	18	18	31	31	28	27	22	16	26	25	10	32	18	25	19	10	21	31	28	21	23	36	36	18	13	33	20	14
OTU0065	1918	31	5	9	8	35	19	9	9	41	10	14	8	13	20	12	17	19	18	6	10	15	19	8	9	12	17	6	13	12	15	17	15	14	16	12	7	12	2	20	23	13	10	10	16	16	3	9	16
OTU0066	1877	28	16	7	23	23	13	4	17	15	7	16	20	7	13	10	20	5	13	13	17	11	10	20	8	22	22	17	28	33	17	33	13	25	18	22	9	22	13	17	19	12	14	17	11	22	10	17	15
OTU0067	1868	9	11	6	7	42	25	7	42	93	64	25	82	11	6	22	24	36	59	27	15	18	76	18	30	8	16	12	23	10	21	26	17	28	27	36	16	7	3	18	9	22	6	15	18	18	5	14	18
OTU0068	1861	18	27	13	15	7	22	22	21	18	15	23	28	24	13	29	36	19	11	28	19	16	12	27	39	14	30	24	20	18	13	23	29	23	23	24	13	24	7	13	17	17	4	21	12	18	13	26	16
OTU0069	1845	15	10	14	7	12	19	15	10	12	15	24	19	16	11	8	9	17	13	3	8	20	14	7	8	9	10	11	8	6	8	13	13	14	9	13	7	14	6	18	12	9	5	7	31	13	4	8	28
OTU0070	1844	26	16	18	9	23	24	32	42	29	20	30	28	15	14	20	17	30	25	25	29	28	42	35	14	29	20	21	27	36	23	15	30	42	21	34	31	19	9	14	12	23	10	28	32	30	7	24	23
OTU0071	1768	21	43	51	31	15	31	61	31	3	29	55	21	37	17	32	20	35	10	49	29	38	9	19	42	39	37	50	21	27	43	11	48	33	27	17	49	17	41	23	12	21	18	45	10	25	26	32	9
OTU0072	1725	4	7	11	14	8	9	7	20	5	5	26	28	4	17	25	11	12	24	19	11	5	27	7	10	15	17	2	6	10	23	13	5	23	20	9	10	19	12	20	8	12	13	17	11	20	6	18	10
OTU0073	1709	11	17	8	16	9	12	5	9	6	4	6	8	9	14	12	9	7	16	13	10	6	4	4	13	7	22	9	16	11	14	8	13	8	6	16	12	18	7	9	7	21	11	16	7	20	14	10	7
OTU0074	1707	21	28	28	43	16	30	37	25	18	24	41	21	34	34	17	13	37	15	23	17	17	27	13	20	26	24	25	13	14	28	15	22	24	25	11	24	19	27	16	8	15	18	26	14	18	21	14	4
OTU0075	1699	46	15	6	28	73	19	11	20	88	18	6	19	19	33	13	22	9	48	13	32	16	32	16	14	36	18	13	52	24	15	48	11	32	25	62	11	12	2	9	43	9	1	14	31	12	3	8	41
OTU0076	1691	4	4	7	7	13	14	2	17	9	12	5	19	3	10	12	16	6	8	14	9	3	12	13	9	15	8	11	13	7	13	27	20	22	9	8	14	20	12	16	15	16	9	9	20	31	9	15	13
OTU0077	1664	36	8	14	13	19	18	14	4	13	5	15	5	23	56	22	20	22	61	28	30	34	43	12	15	22	20	17	30	17	16	27	16	24	24	40	18	23	8	8	14	24	6	14	14	13	13	15	25
OTU0078	1625	4	7	10	8	17	13	9	6	19	11	18	13	15	6	4	13	20	15	22	6	7	21	13	16	7	6	3	27	11	12	28	6	11	13	32	5	8	5	14	11	9	11	6	10	15	9	8	5
OTU0079	1594	16	12	5	21	29	12	2	14	34	18	8	19	6	9	20	17	12	20	18	13	10	17	11	18	7	15	5	19	9	12	20	6	15	16	11	3	7	9	13	14	8	4	6	22	17	10	5	21
OTU0080	1565	11	16	19	28	25	22	18	23	20	19	16	26	15	27	10	9	9	18	11	26	21	29	19	15	24	12	22	22	17	19	18	23	21	19	16	28	19	20	15	37	14	12	24	21	18	14	18	22
OTU0081	1557	15	10	12	20	10	10	14	9	4	12	16	10	11	16	8	4	13	24	10	11	9	31	8	12	23	13	14	16	13	13	18	10	17	11	20	8	24	17	18	9	9	14	14	10	8	12	19	14
OTU0082	1547	8	41	35	20	26	43	23	21	10	24	28	17	34	28	8	33	30	43	20	29	28	24	25	14	45	31	35	25	47	12	32	38	31	15	21	26	30	23	25	26	23	24	26	17	19	25	30	19
OTU0083	1524	25	18	17	14	16	15	18	12	18	18	13	7	9	36	11	26	4	35	13	28	9	36	20	12	13	11	17	22	12	15	35	15	11	15	33	8	11	16	11	16	10	18	14	13	12	9	10	23
OTU0084	1511	26	1	0	0	319	3	0	0	426	1	4	0	0	2	0	0	0	8	0	0	0	10	1	0	0	0	0	2	0	1	2	0	3	0	1	0	0	0	0	1	0	0	0	1	0	1	0	1
OTU0085	1501	16	13	10	13	16	10	10	10	11	7	9	10	2	16	13	9	3	11	18	11	7	5	7	11	20	19	9	5	17	23	9	7	12	12	10	6	16	7	6	14	13	7	9	9	17	5	9	2
OTU0086	1495	24	22	24	26	16	16	18	16	11	19	13	14	15	11	13	24	7	10	8	30	6	9	14	8	13	18	10	15	14	13	15	6	10	11	11	2	32	15	18	22	15	10	11	23	9	10	21	5
OTU0087	1478	26	16	16	29	23	22	10	24	17	41	21	45	27	21	3	19	8	31	2	20	28	18	26	9	22	28	35	34	21	35	35	30	25	36	43	28	46	24	18	47	33	11	28	36	55	24	22	26
OTU0088	1439	10	9	10	10	14	17	5	20	7	15	8	23	9	12	25	11	6	14	19	13	2	21	9	21	8	14	5	13	5	15	5	4	8	20	7	5	20	9	11	10	23	14	6	8	23	11	8	5
OTU0089	1421	0	0	3	1	0	0	7	9	0	0	37	22	16	8	21	15	38	29	37	9	62	39	35	81	29	17	35	11	42	29	18	22	69	29	27	32	42	14	27	8	106	11	42	14	80	31	56	16
OTU0090	1391	21	9	14	12	13	10	7	8	9	7	14	4	16	19	11	10	13	10	5	13	7	6	9	11	12	30	14	21	12	11	5	8	7	8	21	15	14	9	9	20	6	10	6	12	12	2	5	5
OTU0091	1381	6	5	11	8	4	7	11	3	5	5	9	7	4	11	2	6	4	13	7	8	13	6	4	2	9	8	3	0	5	5	4	2	8	3	2	2	12	12	6	12	15	7	4	3	6	5	0	6
OTU0092	1336	23	13	11	13	7	14	14	19	13	8	19	13	15	17	8	16	13	11	9	6	13	13	9	4	21	19	15	22	15	18	16	24	17	12	15	13	9	16	16	13	11	18	7	20	17	12	13	4
OTU0093	1335	19	11	34	8	13	14	39	3	2	12	24	11	29	22	12	11	18	16	9	15	25	17	11	7	25	13	17	9	19	23	8	19	17	23	7	17	10	10	13	10	10	21	13	11	11	10	15	16
OTU0094	1334	24	17	10	13	19	20	14	31	24	18	13	37	5	20	31	29	8	30	38	28	9	39	41	36	12	17	16	17	20	14	14	16	19	23	25	25	9	9	12	13	8	12	16	18	8	22	19	15
OTU0095	1318	14	9	19	17	7	25	9	9	6	6	12	10	5	7	20	10	7	2	12	9	8	3	19	5	23	11	10	17	20	22	28	8	18	12	8	14	15	15	39	19	24	23	33	16	29	15	29	12
OTU0096	1287	27	18	13	18	44	23	16	15	21	14	20	9	23	13	20	8	8	10	18	23	22	17	11	17	23	7	24	15	27	12	15	29	26	13	28	25	15	9	7	26	12	8	6	11	11	10	14	25
OTU0097	1283	27	14	11	8	14	13	10	12	11	7	12	11	7	14	20	8	16	8	13	12	1	17	8	9	13	12	19	16	22	9	9	26	22	19	21	18	15	6	13	12	20	12	21	13	18	11	16	8
OTU0098	1279	16	21	15	14	22	26	36	15	15	21	30	16	28	11	22	14	26	19	18	16	26	29	21	15	29	7	31	19	22	26	20	38	26	14	12	27	7	20	14	17	20	16	11	24	11	17	11	21
OTU0099	1257	13	18	19	14	21	12	21	12	14	19	21	12	6	7	17	44	8	2	21	39	6	0	25	22	34	17	25	18	39	26	18	20	29	18	18	21	16	9	21	13	14	17	20	8	11	14	22	13
OTU0100	1251	19	16	12	11	14	12	7	10	16	19	3	8	7	19	7	7	8	16	11	14	5	16	12	17	8	23	12	15	5	11	15	5	4	17	23	4	9	4	5	14	7	3	11	9	3	4	7	7
OTU0101	1242	21	22	8	14	23	38	7	14	6	21	21	10	52	23	30	22	37	21	45	16	19	15	13	18	30	22	32	34	21	23	22	25	21	16	13	27	23	19	14	20	31	21	17	5	13	8	21	9
OTU0102	1237	11	5	9	16	4	13	16	11	9	8	11	4	7	12	14	16	13	9	11	8	5	11	7	11	7	10	8	28	15	6	11	8	12	11	19	7	17	6	16	8	9	4	13	16	12	9	10	7
OTU0103	1233	20	8	7	5	19	19	4	5	22	16	2	8	1	12	14	4	3	15	12	4	3	7	6	9	8	5	2	17	12	14	10	1	19	14	8	2	6	12	6	14	7	10	10	17	10	10	6	13
OTU0104	1227	9	5	7	9	23	17	8	18	18	16	16	23	8	7	2	13	14	2	2	20	19	6	24	0	4	27	6	12	8	25	13	10	10	37	15	10	23	11	16	19	18	7	5	21	27	10	7	14
OTU0105	1217	9	22	35	17	13	6	26	16	8	16	22	16	9	0	4	5	35	2	1	4	11	1	12	0	6	43	10	3	8	46	1	12	6	68	9	6	7	43	27	6	12	17	10	9	8	20	5	0
OTU0106	1213	11	27	28	15	9	24	66	24	10	20	49	17	11	1	17	18	18	4	28	32	28	1	32	15	40	14	43	10	60	7	6	34	46	10	16	42	13	13	18	10	16	12	25	13	22	13	22	8
OTU0107	1207	15	19	9	23	21	13	6	16	33	10	6	20	8	6	25	8	9	10	5	6	0	10	6	5	15	6	4	6	5	5	4	1	8	4	2	2	7	4	7	1	6	5	9	2	7	2	3	3
OTU0108	1192	9	3	36	13	3	7	32	13	3	8	25	8	19	12	11	15	15	8	9	19	16	8	11	8	25	22	17	2	18	23	2	20	14	9	3	10	40	38	23	17	27	17	29	21	25	27	23	19
OTU0109	1152	28	33	14	20	11	26	10	24	10	28	17	10	13	18	19	16	17	14	18	24	11	17	7	12	26	15	28	23	11	7	18	23	15	10	7	26	11	9	16	20	12	3	9	25	15	17	16	27
OTU0110	1143	11	9	6	10	13	5	4	6	12	6	8	3	12	15	8	8	20	16	5	14	9	9	8	7	10	11	17	19	10	3	8	13	7	12	5	9	17	7	15	17	17	8	10	6	21	12	8	8
OTU0111	1141	12	6	14	5	10	11	22	13	13	8	14	6	18	4	8	9	13	14	3	10	15	7	6	2	11	8	14	16	9	11	6	16	11	6	12	9	8	15	17	14	6	17	9	12	12	11	11	2
OTU0112	1099	16	16	20	20	7	23	19	8	11	9	29	14	20	16	13	12	12	10	12	18	16	18	9	16	20	10	15	13	10	16	9	20	11	16	24	20	16	20	16	11	12	20	14	8	14	26	16	7
OTU0113	1098	8	2	4	5	12	8	3	7	7	11	5	4	14	1	10	11	19	3	9	12	8	4	6	4	7	8	8	12	6	3	4	11	8	6	12	10	7	16	14	4	9	7	4	5	7	10	9	5
OTU0114	1093	15	10	5	15	20	14	5	13	12	14	5	15	4	1	0	16	5	4	2	18	9	3	16	2	13	17	11	16	17	9	12	11	13	16	10	8	19	4	7	6	18	10	13	8	22	5	8	17
OTU0115	1086	7	9	2	9	3	7	4	6	9	5	9	11	5	6	7	3	6	5	7	7	5	9	10	7	10	7	10	11	6	3	4	2	12	7	9	6	5	9	5	4	8	5	5	9	7	6	4	7
OTU0116	1084	30	23	15	17	21	23	20	15	7	14	18	11	12	13	24	10	7	17	37	6	9	4	10	13	15	22	16	22	3	15	16	11	9	10	15	11	19	10	10	15	12	6	17	23	18	13	9	18
OTU0117	1071	14	13	20	14	23	10	22	11	12	15	13	11	14	9	9	9	13	7	5	8	12	3	9	5	14	8	12	10	15	6	4	9	4	9	9	6	7	16	8	4	10	3	9	9	14	7	11	12
OTU0118	1026	21	17	26	17	15	20	8	10	9	14	16	10	13	20	15	14	4	14	19	12	11	7	5	21	11	15	14	18	11	14	18	15	9	11	20	21	12	9	9	19	12	8	9	21	14	11	8	21
OTU0119	1023	23	17	2	7	18	28	7	11	13	12	9	13	5	10	12	17	7	9	23	17	11	9	15	10	21	15	4	4	12	25	20	3	16	24	17	6	19	4	4	13	7	4	11	13	9	7	18	13
OTU0120	1012	17	4	8	6	4	9	5	4	3	8	5	4	7	7	1	7	5	4	1	3	3	6	1	0	5	4	5	10	5	3	8	6	3	4	5	3	9	8	3	13	8	3	6	11	8	4	6	10
OTU0121	996	3	5	7	4	11	5	0	8	4	5	5	7	2	4	30	10	3	9	26	2	1	12	7	17	4	8	4	6	5	1	8	2	8	3	8	0	2	11	12	7	4	13	15	17	4	8	5	14
OTU0122	995	15	4	7	4	8	6	6	10	12	2	6	4	8	12	8	6	9	3	9	11	8	11	6	13	7	14	3	10	3	3	11	5	3	9	8	10	9	6	21	5	9	9	15	17	5	2	15	8
OTU0123	994	8	7	8	6	13	12	6	8	19	17	3	10	3	2	12	16	4	4	15	5	3	3	9	13	7	19	1	8	6	17	3	5	7	28	9	4	13	8	11	4	11	1	2	8	12	9	10	5
OTU0124	967	9	13	11	12	11	7	12	9	18	12	19	8	15	23	19	8	19	17	3	6	8	16	2	3	7	9	12	15	2	2	9	5	5	6	7	8	5	9	7	8	1	5	0	7	7	8	3	2
OTU0125	959	4	12	5	28	22	20	9	63	43	29	26	59	2	5	8	10	7	28	7	12	2	44	18	13	10	7	5	9	10	8	14	9	24	20	12	6	10	6	15	8	13	10	6	8	29	13	19	6
OTU0126	954	0	3	18	0	1	0	7	2	1	2	7	0	26	5	6	4	21	5	4	0	17	3	5	3	3	7	9	10	3	4	4	20	3	2	1	16	21	16	3	5	11	30	3	1	20	17	5	2
OTU0127	951	10	3	2	19	8	6	5	13	9	4	3	9	2	3	8	13	6	2	5	6	5	1	4	4	13	12	3	10	9	8	5	3	8	9	14	4	7	10	18	11	12	4	12	14	14	2	15	12
OTU0128	944	16	27	7	43	28	35	3	35	13	23	5	37	4	0	2	14	2	0	0	14	5	0	16	0	13	36	6	25	3	29	12	7	10	22	22	4	21	8	17	41	12	0	36	37	16	6	24	24
OTU0129	943	18	15	13	14	13	14	10	12	14	20	16	15	22	9	13	18	15	4	12	10	18	4	7	16	8	12	12	19	23	8	16	15	19	10	10	10	3	22	23	14	8	21	10	4	14	14	12	5
OTU0130	905	8	3	7	4	6	2	9	5	4	4	9	6	10	9	0	4	7	6	2	6	1	2	10	5	9	4	10	11	8	5	6	6	3	3	7	3	11	16	9	21	9	10	8	4	6	5	10	4
OTU0131	894	6	0	16	0	16	0	34	0	13	0	90	0	15	0	0	0	20	0	1	0	26	1	0	0	2	7	3	0	1	3	0	0	2	3	0	2	32	16	26	42	83	28	42	29	73	35	40	47
OTU0132	893	17	15	12	10	6	21	7	10	6	20	18	17	5	3	13	11	7	5	18	13	3	8	17	13	10	16	6	11	12	9	20	5	16	7	20	6	9	6	13	14	9	8	13	13	11	9	8	8
OTU0133	887	13	6	9	3	11	10	1	2	9	3	8	4	2	6	4	5	5	6	4	6	1	5	5	13	6	10	4	10	9	6	9	6	10	7	7	5	7	8	2	6	3	3	5	7	8	2	1	0
OTU0134	877	5	6	4	6	13	14	4	17	13	5	13	13	10	2	6	5	7	4	15	17	10	6	15	7	16	13	3	23	9	14	17	8	15	20	25	5	18	15	9	19	13	16	9	20	10	17	16	13
OTU0135	868	9	17	16	9	8	4	10	4	10	4	4	8	9	11	7	2	11	5	7	9	4	9	16	6	13	7	9	5	8	11	6	6	8	18	4	2	3	22	16	6	5	11	7	6	7	9	3	7
OTU0136	862	15	19	20	13	9	13	10	7	9	8	13	12	9	1	9	12	7	5	3	5	6	13	10	9	12	10	8	5	8	13	12	4	7	10	12	6	7	9	10	7	11	13	16	6	6	6	3	10
OTU0137	859	16	13	12	7	15	21	11	11	5	13	16	10	27	3	9	10	18	10	26	23	32	9	15	13	10	13	11	17	8	14	13	16	21	12	13	20	14	13	8	14	12	8	16	8	3	19	22	12
OTU0138	856	4	3	11	5	8	1	6	4	5	4	5	4	5	7	8	6	0	4	2	2	4	4	2	5	7	12	2	6	12	1	4	2	5	7	1	5	10	3	6	5	7	2	4	4	4	4	2	4
OTU0139	851	5	2	1	3	10	3	0	5	11	1	0	2	0	9	3	4	3	10	3	5	0	9	1	1	3	10	3	10	5	8	19	3	5	9	12	2	2	2	6	11	4	1	2	8	12	1	4	8
OTU0140	831	7	5	0	4	11	7	1	9	23	10	1	9	0	4	2	19	0	13	1	15	0	71	63	1	6	26	3	17	5	16	19	1	25	29	41	0	8	1	8	15	1	1	6	8	6	0	5	6
OTU0141	824	14	18	7	6	8	20	7	7	4	15	5	4	6	13	9	7	7	7	20	13	3	11	6	8	14	12	12	10	17	17	16	13	15	21	11	13	12	9	6	15	9	1	14	12	3	13	16	12
OTU0142	822	5	10	7	52	1	11	7	46	6	8	10	67	6	5	7	2	7	2	11	1	14	2	3	11	7	10	3	5	4	12	4	2	10	11	7	3	10	4	8	25	14	2	5	17	6	6	10	25
OTU0143	816	9	7	5	6	3	7	5	6	11	7	6	6	6	7	11	12	8	6	10	9	8	6	9	21	0	5	4	11	2	8	3	19	5	2	18	18	2	6	2	16	5	2	4	10	7	6	2	4
OTU0144	785	4	8	21	7	7	8	18	5	4	7	9	3	14	17	10	13	21	8	9	9	25	11	5	6	15	11	23	23	6	6	13	16	10	7	10	14	12	15	14	14	5	17	12	11	4	17	6	10
OTU0145	778	2	7	7	1	7	13	12	3	2	5	6	1	11	6	0	6	4	3	1	7	11	5	5	1	5	3	2	10	7	1	9	4	5	2	5	3	4	6	6	9	3	4	5	6	4	7	10	3
OTU0146	773	8	3	7	6	7	9	3	9	3	8	4	9	4	6	4	8	3	6	7	7	5	3	6	6	4	9	8	6	4	1	5	1	6	9	7	2	5	6	5	7	6	3	9	5	10	4	4	6
OTU0147	768	6	5	4	3	3	7	1	6	13	11	4	4	5	11	10	6	6	15	14	2	4	22	0	9	6	5	3	10	5	7	6	2	7	4	7	7	3	7	10	6	8	10	3	4	10	3	2	3
OTU0148	759	12	14	0	8	15	18	6	7	7	27	9	7	2	4	1	8	12	4	1	8	8	6	8	1	7	9	15	5	0	2	10	11	16	9	8	6	6	13	7	1	0	3	8	12	1	2	6	9
OTU0149	758	8	7	2	14	9	12	3	18	1	11	11	15	4	0	4	8	9	1	2	7	8	3	5	5	21	15	3	13	13	13	18	14	6	10	22	9	8	8	18	4	11	9	10	17	7	6	18	8
OTU0150	754	16	14	5	19	10	24	3	6	12	12	8	6	3	13	18	8	4	4	27	11	6	5	8	21	7	10	7	4	8	14	5	7	11	16	10	7	7	7	8	9	7	2	7	8	6	4	6	6
OTU0151	753	3	6	11	3	7	5	3	6	8	5	11	4	11	1	10	10	11	4	8	8	4	5	8	1	2	5	2	3	4	8	4	2	5	6	5	5	6	9	8	3	5	13	8	5	4	15	3	6
OTU0152	747	2	13	7	12	5	9	3	17	10	10	7	18	7	8	20	5	13	14	16	6	11	11	7	8	3	10	8	9	10	5	1	11	14	6	8	8	3	10	11	4	3	7	14	3	5	6	9	8
OTU0153	725	1	0	5	3	0	1	1	4	4	2	1	0	0	98	0	0	3	102	1	1	1	124	3	2	3	2	3	0	2	0	1	5	2	2	4	0	2	0	2	1	1	2	2	1	1	1	5	9
OTU0154	724	0	0	0	1	0	0	0	0	0	0	0	0	36	82	64	66	28	37	19	49	41	15	23	21	12	28	13	12	15	5	5	8	15	4	15	4	9	14	9	4	0	3	7	0	3	0	1	3
OTU0155	720	1	9	4	8	4	11	6	25	4	21	12	20	8	1	21	9	6	0	17	15	5	0	22	21	4	13	5	8	3	9	8	6	3	10	8	9	11	6	12	14	9	8	15	23	15	6	20	14
OTU0156	701	0	4	2	4	1	4	10	6	1	5	13	8	18	2	1	8	26	2	8	9	64	3	10	8	15	9	21	6	18	26	9	21	23	24	7	40	15	19	11	14	20	16	20	17	27	24	27	6
OTU0157	694	4	1	0	11	9	6	0	32	27	7	1	47	1	4	36	0	2	3	43	1	0	15	4	42	2	2	0	3	1	8	5	0	3	9	13	0	4	0	2	2	13	0	1	5	6	0	6	7
OTU0158	693	4	3	9	11	4	2	6	5	5	5	8	10	8	2	12	2	4	1	8	7	7	5	4	4	5	7	9	2	2	6	4	5	6	9	3	4	15	2	4	3	4	2	3	1	5	9	4	1
OTU0159	684	4	7	5	2	4	7	1	4	2	0	3	6	8	5	12	7	4	3	12	4	8	1	5	7	1	10	3	9	2	13	9	8	9	9	5	2	8	5	8	3	2	4	2	9	9	5	3	6
OTU0160	679	4	3	3	5	5	5	4	4	7	1	2	2	1	2	5	3	1	7	8	3	1	4	1	2	8	4	4	4	2	6	8	2	4	9	5	1	9	8	3	6	3	5	2	3	7	1	2	4
OTU0161	676	16	10	2	2	6	7	10	6	9	5	2	0	4	1	12	6	2	2	10	8	0	3	7	10	8	15	1	18	11	5	4	3	4	6	7	2	6	1	2	11	1	0	1	0	4	4	10	3
OTU0162	657	2	2	0	7	18	3	0	16	126	8	3	79	0	3	0	10	0	44	3	10	1	182	60	2	1	1	0	1	3	1	5	0	6	10	11	0	0	0	0	1	0	0	2	4	1	0	3	6
OTU0163	656	0	0	3	2	3	1	2	2	6	3	3	3	5	0	11	3	12	5	3	1	8	3	3	1	2	8	3	2	5	5	7	8	6	11	4	5	3	5	7	1	4	5	4	1	3	4	3	1
OTU0164	655	9	21	7	12	4	4	11	4	9	2	6	6	3	7	7	6	6	6	2	5	2	8	7	5	6	1	5	0	6	6	5	6	3	7	3	3	6	7	6	1	5	3	5	1	3	4	1	0
OTU0165	653	17	19	4	7	10	10	8	3	5	10	12	4	9	4	17	6	6	7	9	8	9	5	7	9	23	16	10	12	9	8	14	7	12	6	11	10	3	8	5	8	5	5	13	9	4	2	5	8
OTU0166	650	4	10	4	6	6	5	7	4	11	8	6	2	12	6	12	6	7	5	7	8	8	6	8	7	5	2	3	5	3	2	3	6	3	3	4	0	6	5	9	5	5	8	2	6	6	8	5	5
OTU0167	648	1	1	9	5	0	8	7	9	2	5	6	2	8	3	0	1	14	1	1	12	7	3	0	5	4	8	11	0	8	3	2	7	5	9	0	5	0	6	12	2	7	2	12	10	1	0	0	4
OTU0168	645	5	1	3	2	3	2	1	6	4	4	3	6	3	1	4	6	4	2	1	5	2	2	6	2	13	4	6	4	1	6	4	7	5	2	4	2	6	6	6	2	5	7	4	2	6	13	7	3
OTU0169	644	17	17	23	16	13	15	16	15	7	19	20	5	10	18	5	17	6	20	6	8	5	9	9	2	14	6	17	7	20	4	6	14	15	5	6	9	4	15	11	7	11	12	6	5	7	16	6	3
OTU0170	635	12	4	9	7	12	8	10	12	5	4	24	10	18	7	3	11	13	15	3	8	10	7	7	2	9	9	22	11	12	18	10	13	13	7	1	23	6	7	7	7	5	14	3	11	12	6	9	3
OTU0171	635	6	1	9	2	8	4	4	10	5	4	2	4	11	6	3	8	17	2	2	1	8	7	4	1	2	7	1	7	3	3	6	6	3	7	3	10	3	9	8	1	12	9	1	3	11	9	5	5
OTU0172	633	0	9	4	31	0	13	3	32	0	14	0	13	1	2	6	24	0	0	4	24	1	2	16	6	11	6	6	30	8	4	23	5	5	3	10	4	16	2	9	5	13	2	11	4	8	0	11	5
OTU0173	632	20	7	11	10	6	9	11	14	6	11	18	11	7	9	5	3	13	5	3	5	8	6	5	1	11	16	19	13	9	14	4	11	7	3	3	7	8	8	8	6	3	10	3	8	12	7	9	1
OTU0174	632	6	2	1	1	9	4	1	1	21	16	8	10	5	3	3	14	8	18	9	7	3	29	8	7	5	2	8	7	3	4	17	17	17	5	15	12	0	4	6	6	2	5	1	13	1	4	4	16
OTU0175	632	6	0	4	9	7	4	2	8	12	7	0	2	5	5	9	9	3	4	4	5	4	6	4	3	2	3	4	4	2	2	4	3	6	4	3	1	3	1	6	3	4	3	1	1	3	2	2	2
OTU0176	622	10	9	5	11	10	18	5	6	13	12	4	7	6	2	2	7	6	4	2	11	6	1	7	3	7	12	7	9	5	8	12	6	5	5	16	10	4	2	7	6	10	1	8	12	7	4	5	3
OTU0177	620	12	8	2	10	8	5	2	6	5	7	3	8	3	2	7	11	6	4	8	11	6	5	10	9	9	18	4	10	6	12	7	6	4	7	11	7	5	2	4	7	5	3	5	7	5	1	6	9
OTU0178	607	0	9	9	15	3	5	10	11	0	9	9	9	4	5	27	4	9	6	32	5	4	5	6	17	15	12	8	2	9	16	4	8	9	8	5	2	14	9	21	5	16	4	13	11	8	7	14	1
OTU0179	607	11	4	16	13	8	3	15	7	2	12	11	4	6	19	15	9	5	14	10	5	8	14	7	11	5	9	4	13	11	11	6	6	6	7	12	5	10	9	14	12	9	3	14	10	7	9	8	4
OTU0180	607	4	3	0	2	4	9	0	4	5	13	0	7	0	5	1	4	0	4	4	7	0	7	8	3	3	3	0	4	5	6	10	0	3	2	7	0	1	0	3	5	3	0	6	5	1	0	4	1
OTU0181	600	2	3	3	5	2	10	2	4	2	6	6	3	4	7	3	3	1	9	4	6	0	5	5	2	2	2	4	2	7	2	6	3	4	5	5	2	6	1	6	12	4	4	2	6	6	0	6	7
OTU0182	599	6	3	8	7	5	4	5	3	5	2	2	5	2	3	7	3	3	3	5	4	4	2	5	6	4	3	1	2	2	2	5	6	5	2	2	3	7	3	4	4	2	5	6	0	5	6	4	2
OTU0183	598	9	17	20	46	8	12	21	15	5	13	15	10	3	0	5	12	7	0	0	7	9	0	9	1	5	10	4	3	5	11	2	6	3	7	3	5	6	13	3	2	7	5	4	4	7	8	4	1
OTU0184	595	6	1	3	3	3	1	4	2	1	0	0	1	3	9	0	8	2	5	2	6	3	5	2	2	5	1	2	6	1	3	6	3	1	3	9	4	0	6	0	3	3	1	4	4	3	1	1	1
OTU0185	591	12	29	7	13	6	28	4	11	5	20	9	5	1	7	8	20	1	15	5	34	2	18	29	2	8	5	8	3	6	8	9	8	9	10	9	7	4	2	8	5	7	1	16	4	5	4	4	4
OTU0186	585	4	5	5	4	7	9	1	4	2	8	1	7	2	4	1	7	1	5	2	5	3	6	6	1	3	13	4	13	5	12	13	6	2	9	2	6	6	2	3	7	7	6	0	7	2	3	5	3
OTU0187	584	7	4	9	7	11	9	14	8	11	9	17	14	7	2	11	3	5	7	15	18	9	7	8	9	9	3	5	5	18	5	6	5	24	13	12	7	7	6	3	5	12	5	9	12	11	12	11	9
OTU0188	581	14	9	9	8	11	5	17	5	2	4	7	2	17	9	9	5	9	7	13	12	11	4	7	8	5	7	12	8	12	7	11	13	7	6	1	6	4	5	9	10	5	3	8	8	2	8	4	3
OTU0189	580	6	10	5	12	3	8	1	12	7	4	7	18	6	8	7	8	7	8	13	6	5	7	5	6	6	7	3	11	3	9	5	3	11	9	8	6	6	10	4	14	10	9	3	15	10	14	5	13
OTU0190	577	0	1	2	2	0	8	8	13	1	16	24	25	16	0	15	2	22	7	35	4	35	12	17	54	2	2	6	0	8	2	3	5	3	4	6	2	11	4	10	3	30	8	14	4	30	15	11	3
OTU0191	577	5	22	25	5	2	10	21	2	2	14	25	1	15	12	7	5	10	8	10	8	19	3	5	6	13	15	22	11	7	14	6	23	8	4	3	20	2	13	11	5	4	4	6	6	6	12	6	0
OTU0192	569	1	3	7	7	1	4	7	2	0	5	9	8	5	3	2	6	1	4	2	4	3	3	11	2	5	5	9	6	6	4	4	3	3	3	8	3	10	23	4	6	5	13	5	1	5	11	1	1
OTU0193	564	12	8	18	6	3	12	12	2	2	6	15	3	12	15	6	4	6	11	7	9	14	8	10	3	11	13	13	8	8	4	5	8	6	4	6	7	12	14	4	3	14	7	10	3	10	5	3	2
OTU0194	562	13	13	8	1	7	5	4	8	8	6	4	9	8	8	15	9	9	9	15	6	5	10	9	12	5	9	5	9	2	11	3	10	0	6	4	1	12	1	4	7	6	2	4	10	8	4	2	5
OTU0195	557	5	2	1	4	5	11	3	2	10	5	12	7	1	10	3	7	2	18	4	6	5	15	8	7	3	9	12	6	4	4	10	7	2	9	5	5	4	1	3	17	6	0	1	21	8	3	1	32
OTU0196	548	2	2	6	2	5	3	3	1	1	0	3	1	5	5	6	1	2	4	4	1	3	1	1	1	4	4	3	5	3	2	6	5	3	3	6	1	3	1	2	7	3	4	1	2	3	3	2	3
OTU0197	543	6	6	0	1	8	6	2	5	5	14	3	7	8	2	8	7	2	10	9	6	2	10	5	8	11	5	1	4	6	1	3	3	2	7	7	1	4	0	8	4	5	2	7	0	7	3	3	2
OTU0198	540	3	3	0	7	4	9	1	4	4	8	5	9	4	1	5	3	5	1	5	6	5	0	1	0	4	5	5	6	2	8	5	5	6	4	4	2	8	3	10	5	5	4	6	10	3	1	6	4
OTU0199	533	5	3	6	3	4	6	5	4	6	6	5	5	5	4	2	6	3	5	3	3	2	4	4	3	3	1	1	5	5	1	9	0	4	0	4	0	1	1	18	6	3	1	8	6	5	0	9	4
OTU0200	531	17	4	1	5	6	3	5	4	6	8	2	4	2	5	6	6	0	7	10	6	1	3	5	1	10	7	5	12	6	3	7	1	5	8	18	4	4	1	6	6	7	0	6	14	1	0	5	8
OTU0201	527	11	5	5	3	11	2	3	6	2	5	6	10	1	11	2	6	5	7	5	10	2	5	9	3	3	2	4	13	7	1	15	3	2	4	12	1	4	3	5	5	3	4	2	9	8	0	3	1
OTU0202	517	4	7	2	3	1	6	12	2	2	4	4	6	7	0	8	2	4	2	5	2	1	1	1	5	6	6	6	3	2	4	1	8	7	7	1	8	7	2	6	7	5	3	1	6	10	4	3	5
OTU0203	517	20	10	30	8	4	9	9	6	8	20	11	2	20	1	8	18	11	0	2	8	4	1	3	1	7	15	11	10	6	25	7	2	7	12	0	5	2	5	9	2	8	9	10	6	3	1	2	1
OTU0204	511	2	1	1	1	2	5	5	2	0	1	4	0	4	3	0	2	3	3	0	1	3	5	0	1	3	7	4	6	0	4	9	4	2	8	5	5	3	3	4	3	1	2	5	5	3	1	3	4
OTU0205	507	1	5	6	7	4	5	2	11	2	10	1	8	3	3	2	9	3	6	8	14	6	2	8	7	4	7	4	1	12	9	5	3	11	3	5	2	7	2	6	7	6	4	5	6	9	1	2	6
OTU0206	505	2	3	3	4	5	4	1	4	0	6	1	10	6	5	8	4	6	5	5	3	7	7	5	11	5	4	1	4	3	6	6	3	4	5	5	8	7	6	4	4	10	6	1	5	4	2	11	8
OTU0207	504	11	3	1	1	2	2	3	2	2	0	5	1	3	11	4	9	10	6	4	4	2	4	2	2	4	3	2	5	7	3	10	1	4	3	6	1	9	8	10	27	5	13	6	12	2	9	4	11
OTU0208	502	8	5	3	13	8	3	7	10	2	8	6	8	3	12	8	4	12	16	6	2	2	9	6	11	6	7	7	4	2	8	13	3	3	17	11	6	5	24	11	7	13	17	10	14	3	20	11	6
OTU0209	501	8	9	1	5	4	1	4	6	3	3	5	4	6	11	2	9	6	6	0	3	3	2	4	1	7	4	2	10	7	4	8	1	6	4	14	2	4	2	5	4	5	6	5	2	5	3	4	6
OTU0210	500	4	2	3	5	4	3	2	6	2	6	3	7	1	0	13	8	3	3	14	3	3	2	0	3	6	4	1	2	2	2	3	4	5	9	8	1	2	1	7	2	5	1	2	0	5	3	2	1
OTU0211	497	17	14	5	8	8	20	2	5	4	6	1	5	4	8	10	1	2	2	13	3	1	4	6	9	6	10	11	5	3	6	7	4	6	2	10	5	5	3	3	7	8	1	4	3	5	5	4	3
OTU0212	496	5	4	4	3	4	3	3	4	7	2	4	3	4	8	2	2	0	4	3	5	1	3	3	4	0	2	2	3	2	4	2	4	4	6	3	3	3	0	6	1	10	2	4	2	6	2	3	0
OTU0213	495	14	3	3	12	12	6	2	5	5	5	4	8	1	3	15	9	2	3	21	6	3	4	8	22	7	5	4	8	2	2	4	4	4	4	12	0	3	1	5	9	3	2	5	5	3	0	2	1
OTU0214	495	0	14	15	12	0	21	17	7	0	15	24	4	9	0	11	7	8	0	18	17	16	0	13	10	13	10	14	0	25	10	1	11	18	10	0	8	10	6	12	0	7	6	13	0	4	7	11	0
OTU0215	493	5	6	34	0	0	4	60	0	3	5	32	0	9	0	1	2	18	1	0	6	34	1	1	0	3	1	28	0	2	1	0	30	2	2	1	35	1	22	6	2	1	23	8	0	3	28	4	0
OTU0216	491	5	4	6	5	5	3	6	1	0	1	8	5	6	7	1	2	1	11	2	1	6	2	1	2	5	5	2	6	2	2	4	4	6	1	1	0	2	0	6	4	0	5	0	2	7	4	8	1
OTU0217	487	7	4	4	5	4	3	1	6	6	3	5	6	2	2	5	4	2	5	3	2	2	5	1	5	2	5	4	1	3	5	3	1	0	5	1	2	3	2	6	0	4	4	3	4	3	1	4	3
OTU0218	483	7	6	3	5	3	3	0	2	0	4	2	2	6	9	2	5	7	4	7	7	5	2	4	4	3	7	4	7	6	6	7	6	2	1	10	4	3	5	5	3	5	0	4	3	2	1	2	1
OTU0219	479	5	6	3	4	8	4	5	1	3	3	4	6	1	6	10	2	0	4	6	3	0	5	4	4	8	4	3	6	3	6	5	4	2	4	2	5	3	2	2	4	3	1	2	2	0	4	3	3
OTU0220	478	12	1	6	1	3	2	4	2	4	3	2	5	2	5	6	6	0	2	3	2	2	2	1	1	1	4	3	4	0	3	7	2	2	2	4	1	10	1	1	4	3	4	2	9	2	2	1	2
OTU0221	478	4	0	0	0	4	7	0	0	4	7	7	1	5	0	4	1	2	0	1	0	4	0	3	2	0	3	2	1	3	5	8	2	4	3	5	1	2	3	2	3	3	6	1	3	3	2	2	0
OTU0222	475	5	3	3	0	8	4	4	1	5	4	4	2	2	5	2	4	3	4	0	2	2	6	1	1	0	2	2	6	1	1	7	3	1	1	3	1	6	0	4	4	8	1	3	3	5	0	3	1
OTU0223	473	0	10	16	1	2	7	13	0	1	12	15	2	12	0	7	8	17	0	16	6	17	0	6	12	18	7	6	1	16	4	4	4	23	6	3	3	13	18	11	7	10	29	12	3	4	25	8	8
OTU0224	465	3	4	11	2	6	2	4	0	1	5	6	4	4	2	0	2	4	8	10	0	11	9	9	5	4	6	9	4	0	4	6	22	5	5	2	12	1	28	4	13	2	16	13	5	7	41	13	5
OTU0225	462	3	5	14	0	3	7	15	3	5	6	12	3	13	5	5	8	13	7	0	10	13	3	1	1	3	1	21	4	7	3	4	21	5	1	6	15	3	7	11	5	8	12	3	5	2	8	3	7
OTU0226	460	10	5	9	3	5	7	9	3	6	5	16	2	8	4	2	9	1	4	2	1	11	8	4	3	9	6	7	3	7	7	5	12	5	1	4	3	12	6	7	6	11	11	7	5	8	5	6	6
OTU0227	458	0	4	2	6	2	5	6	5	4	1	3	2	5	3	1	5	3	6	0	3	4	4	1	1	3	3	1	7	6	4	5	1	3	7	13	0	3	2	6	9	7	5	2	3	7	4	7	6
OTU0228	457	3	0	5	3	2	3	6	2	0	2	7	5	2	1	3	7	9	5	0	2	4	3	1	0	10	2	6	5	6	5	12	4	9	4	6	8	4	2	10	3	7	5	7	5	12	5	12	2
OTU0229	456	2	2	6	1	8	7	9	1	3	7	0	8	5	8	4	7	5	10	1	10	0	9	10	2	4	7	9	7	10	6	6	5	3	3	5	4	4	7	3	3	4	1	6	6	5	5	2	1
OTU0230	455	2	4	5	6	2	5	8	7	8	4	4	10	6	0	4	7	4	2	10	4	4	1	2	1	8	4	6	3	3	6	2	4	6	6	1	2	10	7	7	3	3	6	6	3	2	6	5	2
OTU0231	452	4	16	18	18	2	16	18	8	7	11	10	11	7	0	0	9	8	0	1	6	7	0	4	0	18	2	3	1	9	6	5	2	6	9	3	2	3	10	7	0	9	6	8	2	6	6	2	0
OTU0232	451	1	3	1	5	3	1	3	16	1	3	2	22	6	0	2	1	5	1	1	3	4	5	3	4	6	10	7	6	6	15	4	8	4	11	10	7	7	7	5	11	8	8	8	10	5	4	3	7
OTU0233	451	1	1	2	1	1	0	2	2	0	2	1	0	3	3	1	0	3	5	1	3	1	4	1	0	1	3	0	0	0	1	2	0	1	1	0	3	1	2	4	1	1	4	2	2	0	2	1	1
OTU0234	449	2	3	1	4	5	14	0	1	5	5	4	1	0	2	1	2	2	4	1	3	2	0	3	1	4	1	3	4	0	1	0	1	2	4	2	7	6	3	6	2	5	2	3	12	2	2	9	0
OTU0235	446	7	8	5	11	7	2	5	8	6	6	10	11	3	1	8	6	7	0	2	3	2	0	4	2	3	1	4	3	5	3	4	2	4	4	10	1	4	2	3	0	3	1	4	3	8	4	2	3
OTU0236	445	7	5	0	6	11	9	1	6	13	2	1	6	1	4	6	4	3	6	6	6	2	2	0	3	3	1	0	2	3	2	2	1	3	2	0	1	1	1	1	1	2	2	0	1	3	0	1	4
OTU0237	445	8	7	5	3	9	2	9	2	0	6	1	2	2	7	6	4	4	12	7	6	5	3	5	7	8	3	9	10	6	7	2	2	10	3	4	3	2	3	6	13	2	3	2	4	5	2	7	2
OTU0238	444	3	5	9	0	6	9	7	4	6	8	5	1	10	4	5	3	5	6	3	5	7	4	9	3	4	4	7	16	10	6	12	5	4	5	19	6	5	9	8	6	7	3	7	2	2	3	9	10
OTU0239	444	18	6	11	7	10	4	14	0	5	3	3	6	16	15	12	10	8	17	7	10	4	21	10	5	16	5	7	3	12	5	11	4	6	5	9	0	1	3	1	1	5	3	2	3	1	0	3	3
OTU0240	442	1	1	0	2	3	5	0	3	0	6	0	7	0	0	3	5	0	6	1	3	0	9	2	3	4	7	0	10	1	4	10	0	2	3	13	0	2	0	6	3	5	0	5	11	6	0	6	4
OTU0241	442	4	4	1	3	3	7	1	2	17	7	0	6	2	3	2	10	1	10	1	11	5	16	19	0	5	15	4	10	4	9	11	7	19	20	18	5	2	2	7	10	1	0	5	8	2	1	3	12
OTU0242	441	11	9	2	3	10	14	1	7	5	6	5	2	9	4	18	6	8	7	13	4	6	8	4	5	9	4	8	6	8	4	2	7	7	5	4	2	15	6	2	2	12	9	2	5	8	7	3	0
OTU0243	441	13	14	3	4	2	2	0	10	3	2	4	3	7	7	17	5	1	4	17	7	2	9	7	11	2	5	0	6	1	2	7	3	4	2	6	2	3	2	0	4	3	0	2	2	2	2	0	2
OTU0244	432	8	1	0	1	11	3	0	3	6	1	0	6	0	8	21	0	0	13	13	3	0	11	5	18	0	11	0	13	1	11	17	0	0	17	17	1	9	0	3	16	6	0	0	13	6	0	1	18
OTU0245	425	2	1	5	0	3	2	12	0	2	1	7	2	4	3	2	3	0	13	3	1	4	9	0	1	1	7	1	1	1	3	1	0	0	1	5	0	2	4	2	2	2	5	1	1	2	2	3	1
OTU0246	425	4	2	2	5	2	3	1	2	4	5	4	3	5	5	2	1	2	4	3	5	5	1	5	3	3	5	1	3	4	1	0	2	3	2	4	1	4	8	3	2	4	3	6	5	3	1	1	4
OTU0247	424	3	15	5	15	7	9	7	11	6	7	9	11	6	9	4	6	2	9	4	10	4	16	3	15	10	10	5	8	10	14	16	11	11	14	15	11	19	10	2	8	2	2	3	15	10	4	4	8
OTU0248	424	0	3	2	1	1	3	3	6	5	3	1	1	1	0	2	6	3	6	1	4	5	7	2	0	4	0	0	0	4	0	2	5	3	3	2	3	2	2	4	2	1	4	0	6	3	4	1	6
OTU0249	423	4	0	4	4	2	1	6	1	4	3	2	1	3	2	1	0	0	1	1	1	2	1	2	0	4	4	2	4	0	4	1	3	4	5	3	0	5	3	1	4	2	1	2	2	4	5	4	1
OTU0250	415	4	1	2	5	0	1	4	4	2	3	14	9	0	0	1	0	2	0	0	3	1	0	4	0	4	4	2	3	10	6	4	8	5	4	2	4	25	2	35	10	18	4	19	9	25	6	43	8
OTU0251	412	12	17	1	10	9	13	2	5	6	10	2	4	5	1	11	1	1	5	10	5	3	1	2	6	3	4	3	6	8	2	5	5	3	1	6	3	7	3	5	12	8	0	0	3	5	5	4	6
OTU0252	408	0	1	1	2	0	1	2	0	1	3	2	2	1	1	2	4	1	2	1	0	2	4	5	2	4	1	2	5	3	3	2	3	2	2	2	4	5	2	1	3	5	3	4	2	3	3	0	2
OTU0253	407	4	5	5	7	5	5	3	5	8	2	12	8	2	2	6	3	5	5	15	6	4	6	4	7	8	8	9	6	10	11	9	8	10	10	7	4	7	1	5	6	9	2	6	9	3	4	9	6
OTU0254	405	0	0	4	0	0	0	3	0	0	1	5	0	0	3	0	1	3	7	0	0	3	0	0	1	0	1	3	0	0	2	0	5	0	1	1	4	9	4	4	0	6	4	0	3	6	0	3	4
OTU0255	403	4	6	3	4	4	4	5	1	10	3	7	2	1	6	9	7	0	5	8	6	2	5	6	3	8	5	4	9	5	12	12	3	4	4	3	0	3	3	9	11	3	0	6	5	3	1	3	7
OTU0256	399	2	2	7	0	2	4	4	5	0	3	8	2	5	1	2	2	6	0	2	2	1	0	3	2	4	5	3	3	2	8	3	3	4	5	0	2	1	10	5	5	2	8	3	1	9	3	5	1
OTU0257	396	6	12	1	5	6	15	3	2	2	11	0	4	0	5	15	6	1	5	15	7	3	10	10	10	0	11	3	12	2	7	5	2	0	3	5	4	6	1	5	7	3	1	6	6	2	2	4	5
OTU0258	393	4	6	4	4	3	11	2	2	4	8	2	2	1	3	11	5	0	1	5	2	1	0	1	4	3	3	1	1	3	10	1	1	5	5	1	2	7	2	13	5	12	8	6	11	20	3	11	8
OTU0259	393	3	5	2	3	2	4	6	3	1	5	4	1	6	4	10	1	8	4	11	8	2	6	3	11	3	10	11	4	4	12	4	7	1	9	2	8	7	8	5	10	4	13	7	9	8	10	11	8
OTU0260	390	3	1	0	2	3	2	1	7	2	1	0	9	1	1	9	3	0	7	6	1	0	3	1	7	3	3	3	3	2	5	5	2	1	5	5	0	5	0	2	1	3	0	2	4	6	0	2	1
OTU0261	388	3	4	1	2	6	5	0	2	6	3	1	5	2	1	9	3	1	0	7	2	1	3	5	6	4	2	1	4	4	2	2	1	0	3	3	2	4	5	2	3	1	3	0	4	2	1	2	1
OTU0262	387	3	4	0	4	4	7	2	6	3	7	1	5	3	0	7	7	2	1	4	2	0	0	2	4	7	6	0	4	8	6	2	0	8	2	2	2	5	1	5	1	4	1	4	4	2	0	3	1
OTU0263	379	2	0	0	0	0	10	0	0	1	0	0	2	2	3	0	0	0	7	0	0	0	9	1	0	10	3	3	28	12	0	28	4	16	7	18	5	3	0	12	10	3	2	4	15	7	0	5	4
OTU0264	377	4	6	3	6	4	6	4	8	7	15	4	7	4	2	9	6	2	2	9	3	1	4	4	3	1	9	3	5	2	2	3	3	3	7	5	4	2	14	8	3	2	12	4	2	2	8	2	2
OTU0265	377	0	0	1	0	0	0	1	0	0	0	1	0	30	0	1	0	23	0	1	0	17	0	0	0	0	0	0	0	0	0	0	0	0	0	0	0	0	0	0	0	0	0	0	0	0	0	0	0
OTU0266	375	6	4	7	5	5	2	3	2	1	2	2	5	1	3	6	1	1	3	0	5	1	1	3	6	4	6	4	6	4	2	4	4	2	3	6	1	2	0	4	2	3	0	3	4	3	2	2	0
OTU0267	375	5	4	3	5	6	3	1	3	3	3	4	5	5	1	3	5	2	1	2	2	1	0	7	2	2	4	4	4	7	5	6	2	6	8	5	3	2	2	3	0	4	1	3	5	0	3	6	4
OTU0268	374	5	3	2	2	2	0	3	3	2	4	4	4	3	1	2	5	1	4	5	3	3	1	1	2	4	7	3	3	2	2	1	3	2	1	1	3	3	1	2	5	3	0	1	2	1	2	2	3
OTU0269	371	4	2	2	1	2	3	5	0	2	6	0	0	1	0	2	2	1	3	2	1	0	1	2	0	2	3	2	6	10	2	1	1	3	0	2	1	10	2	1	1	5	1	1	4	3	2	4	0
OTU0270	370	7	5	4	1	1	7	7	2	2	2	8	3	7	1	9	1	18	4	6	4	12	2	7	5	6	12	3	3	6	3	3	6	3	7	4	4	4	7	4	2	2	7	3	5	4	7	4	5
OTU0271	368	3	1	6	7	4	10	0	6	1	12	5	10	1	1	2	3	0	1	1	7	1	3	2	1	1	10	0	10	0	13	11	7	5	17	12	0	10	0	4	10	8	2	2	7	14	4	5	8
OTU0272	367	2	6	3	6	3	3	8	6	3	6	4	2	12	4	7	6	10	7	11	4	6	7	9	7	1	2	17	9	5	7	4	16	9	3	4	14	4	15	3	8	7	4	7	11	6	12	3	3
OTU0273	366	5	5	5	2	2	4	4	3	2	13	6	5	0	0	3	0	0	0	2	4	1	3	7	1	4	8	0	10	5	1	11	0	6	3	8	1	6	1	3	5	0	0	3	2	1	1	0	1
OTU0274	364	2	1	1	1	4	5	2	7	3	2	2	7	3	2	0	4	2	1	1	1	1	2	4	0	3	3	1	4	3	4	3	1	3	2	1	0	3	3	7	1	2	4	0	2	3	2	3	2
OTU0275	362	1	1	0	0	0	7	2	2	4	0	0	0	2	0	8	5	1	0	0	0	0	9	0	0	5	2	2	1	2	8	0	8	1	3	4	6	6	5	0	1	0	1	0	1	0	5	5	6
OTU0276	362	4	6	0	5	3	11	7	4	3	6	6	5	1	8	9	4	7	6	21	9	5	6	8	8	8	3	8	8	6	7	8	10	6	7	13	12	3	2	4	0	4	4	9	3	3	3	8	6
OTU0277	361	3	1	3	2	3	5	1	3	7	1	1	5	5	4	8	3	5	2	6	3	5	5	3	2	2	2	1	0	5	1	3	2	3	4	4	5	3	3	1	0	2	5	0	2	1	0	2	0
OTU0278	361	4	2	9	3	3	2	1	2	3	4	1	3	4	3	5	8	7	3	2	5	7	2	0	2	4	10	1	6	3	3	1	1	3	5	2	4	3	4	7	7	5	3	3	2	2	3	3	3
OTU0279	359	5	7	1	6	4	4	4	1	0	4	4	3	5	2	12	8	3	1	13	7	5	2	12	5	11	7	9	2	7	4	2	4	7	4	10	5	1	3	2	7	3	3	2	3	4	2	5	2
OTU0280	358	3	4	4	4	3	7	1	6	0	4	1	8	1	3	8	3	4	6	9	4	2	2	6	4	3	3	3	2	1	2	3	1	2	5	5	6	6	2	1	3	2	1	3	4	4	1	2	6
OTU0281	355	5	6	1	2	6	6	7	0	0	2	1	2	3	5	4	2	3	4	5	7	1	2	2	10	5	7	3	5	3	7	5	3	3	2	3	2	6	1	3	2	1	1	1	1	1	0	3	0
OTU0282	353	5	6	8	3	5	5	1	2	3	7	4	0	7	2	5	3	7	8	4	3	11	2	1	1	5	3	8	11	6	7	4	13	4	5	5	7	9	8	3	5	4	4	3	3	6	6	6	6
OTU0283	350	11	11	7	3	3	16	10	4	3	2	7	2	6	1	0	5	6	1	0	2	6	3	4	0	7	5	8	4	12	10	3	11	9	6	9	7	9	6	3	2	18	4	4	1	8	8	14	5
OTU0284	349	3	1	0	5	3	1	0	1	4	3	0	5	0	3	5	3	2	3	2	2	0	4	1	2	4	10	2	7	0	12	9	2	5	12	4	0	3	1	6	0	0	0	0	1	5	0	3	1
OTU0285	348	1	14	0	9	1	12	0	11	4	13	0	3	0	0	10	9	0	1	12	5	1	0	8	16	10	8	0	1	11	6	1	0	11	9	2	0	3	2	9	1	3	2	9	0	5	2	6	2
OTU0286	345	13	3	2	4	7	4	4	1	3	3	3	2	5	11	4	6	3	3	4	1	6	4	2	6	1	2	2	5	1	0	0	1	4	1	3	0	1	1	7	7	3	0	1	8	4	3	1	4
OTU0287	345	0	0	0	0	0	0	0	0	0	0	0	0	50	42	52	29	34	31	28	23	13	10	7	4	0	0	3	1	1	0	0	2	0	0	0	0	0	0	2	1	1	2	1	0	0	2	0	0
OTU0288	343	4	2	34	0	1	0	21	0	0	0	19	0	25	2	1	5	22	3	1	1	14	2	1	1	2	1	12	4	1	1	4	14	3	2	0	7	3	14	6	1	2	18	4	0	1	24	3	1
OTU0289	339	1	0	3	1	2	1	0	0	2	1	6	0	2	4	6	0	3	5	2	0	3	7	0	2	0	1	0	1	0	1	2	0	1	1	3	1	0	2	1	0	3	2	0	3	4	1	0	2
OTU0290	335	10	3	3	4	4	5	3	5	4	3	8	2	5	14	1	5	3	9	3	2	7	3	5	0	10	4	7	8	5	3	5	3	6	0	2	7	12	7	1	0	2	4	5	3	2	3	3	1
OTU0291	334	4	1	0	2	3	6	4	0	5	1	2	3	4	6	1	0	2	2	3	1	1	1	4	8	3	2	3	1	0	0	5	2	5	2	1	5	5	1	3	2	0	3	3	4	1	2	2	0
OTU0292	333	4	1	2	2	3	5	0	2	0	2	0	1	2	0	3	2	1	1	3	4	4	3	4	5	3	4	4	2	0	4	4	3	5	4	6	1	2	0	1	0	0	3	2	2	3	1	3	0
OTU0293	332	3	1	2	2	1	3	4	2	1	2	1	5	4	0	2	1	0	0	1	2	2	0	3	0	5	5	1	4	1	2	2	4	2	3	1	4	5	0	5	3	3	0	1	0	4	0	2	0
OTU0294	330	1	4	1	5	3	11	2	1	0	4	1	2	3	2	17	2	3	3	22	5	8	1	4	12	2	2	1	5	4	0	5	7	5	0	3	0	6	2	3	0	9	0	4	1	9	1	2	2
OTU0295	330	7	2	5	5	3	2	3	5	7	7	5	2	2	4	9	4	2	9	10	8	3	3	3	3	3	8	3	4	1	4	6	1	4	4	7	4	2	3	3	4	0	3	2	5	0	1	5	0
OTU0296	329	6	3	3	4	1	3	1	9	4	4	1	3	8	0	1	5	4	1	3	2	5	5	9	2	7	10	12	4	8	11	9	9	9	8	7	14	3	1	5	3	4	3	5	7	5	3	3	9
OTU0297	328	1	0	0	2	4	1	0	7	14	4	1	29	2	1	1	9	6	12	3	9	5	42	26	2	0	3	0	10	3	4	12	0	11	6	8	0	1	0	4	4	0	2	2	5	2	3	3	1
OTU0298	327	13	3	4	19	8	2	3	3	4	3	2	5	1	6	5	2	1	7	0	5	2	7	3	0	4	1	3	1	1	2	8	0	4	0	6	2	6	3	2	2	1	1	2	4	1	1	0	6
OTU0299	326	0	8	5	4	9	7	2	1	2	0	3	4	3	1	1	4	2	4	1	3	9	6	1	2	5	6	0	2	4	6	5	1	2	2	2	5	5	1	2	1	7	4	11	6	3	3	5	4
OTU0300	325	2	3	3	8	4	5	1	4	0	1	3	1	4	7	4	9	2	8	0	10	4	5	10	0	6	10	4	5	8	6	6	1	10	6	4	2	4	4	5	4	4	0	3	5	6	1	1	3
OTU0301	324	0	2	3	2	0	3	1	1	4	3	1	2	2	1	0	0	4	0	0	1	0	0	1	2	1	1	3	0	1	1	3	5	5	2	5	5	1	5	5	4	3	4	5	8	6	6	3	3
OTU0302	320	1	3	2	6	2	4	3	5	2	4	7	5	2	1	5	0	7	2	7	1	0	5	4	0	2	3	5	5	1	7	5	5	4	6	5	2	0	6	0	6	3	7	1	4	0	1	3	2
OTU0303	319	3	1	13	5	6	5	8	1	7	2	4	3	6	4	2	2	9	2	6	1	6	3	2	4	5	2	7	4	3	8	2	6	1	4	3	2	0	0	5	3	3	3	7	4	3	3	3	1
OTU0304	319	4	3	7	12	2	10	4	4	2	4	12	6	5	5	4	4	2	2	6	4	4	4	3	8	7	5	8	1	7	12	2	9	10	6	3	2	2	3	2	1	10	3	5	0	2	4	2	1
OTU0305	319	1	0	0	3	1	0	1	0	3	0	0	3	2	5	1	3	1	1	1	1	0	2	0	2	1	4	1	3	1	2	0	6	0	4	1	2	2	2	5	1	2	5	2	0	4	4	3	3
OTU0306	316	4	2	5	6	2	2	5	2	2	4	5	5	7	1	1	3	5	3	4	3	2	3	2	1	0	5	8	8	2	2	10	6	5	0	2	5	1	2	4	3	2	4	5	1	2	1	4	0
OTU0307	314	2	2	4	3	1	4	3	2	0	2	0	1	8	1	2	2	2	2	4	3	1	2	1	4	3	10	7	1	3	8	1	3	2	6	0	4	1	8	2	1	2	5	2	1	5	2	7	2
OTU0308	311	7	4	2	6	2	5	6	4	5	5	2	3	1	3	8	6	1	4	0	5	2	0	2	3	2	5	2	8	3	4	4	6	2	5	3	3	3	1	1	4	7	1	4	4	8	2	2	0
OTU0309	311	0	0	6	14	2	2	3	17	1	6	11	17	5	0	0	4	1	0	0	3	4	0	6	2	3	3	3	5	4	4	2	3	6	4	3	0	6	0	10	4	8	0	7	6	7	2	6	7
OTU0310	310	6	9	17	7	4	5	3	2	8	3	3	4	8	2	1	7	10	5	3	0	3	2	2	1	0	2	2	3	6	13	4	1	5	1	1	0	2	7	3	0	3	4	0	1	2	2	6	2
OTU0311	309	3	1	5	1	4	2	5	1	1	3	6	3	15	7	3	2	2	3	1	2	1	1	1	1	4	1	5	5	7	4	3	6	3	1	3	3	5	7	6	1	0	4	1	1	3	5	1	2
OTU0312	307	2	1	1	0	2	2	0	2	5	0	3	4	4	0	3	3	4	0	3	4	2	0	2	2	1	1	1	0	1	2	0	7	0	1	0	4	2	5	2	3	3	3	2	1	0	1	5	1
OTU0313	306	2	1	8	3	1	2	2	1	0	4	0	0	0	7	7	2	0	4	5	8	1	3	4	0	9	0	1	4	4	2	8	2	4	2	6	1	16	4	6	1	6	3	7	2	4	2	3	1
OTU0314	305	4	5	8	2	6	4	3	3	4	1	0	3	1	4	6	4	4	4	3	2	4	0	0	3	4	4	1	2	1	11	3	0	3	2	2	2	5	8	7	1	2	5	1	1	2	6	0	2
OTU0315	304	1	1	0	2	4	2	3	2	2	1	5	3	3	5	0	1	1	2	1	2	4	5	6	3	2	3	4	2	4	1	2	3	2	6	0	0	2	3	5	3	1	5	3	6	6	3	0	1
OTU0316	303	4	1	8	1	4	11	4	6	4	14	14	2	7	1	4	6	7	11	1	1	3	1	2	0	4	2	12	10	5	6	7	5	4	1	3	8	1	0	4	4	0	3	3	5	2	1	3	7
OTU0317	302	2	2	1	3	5	4	1	5	1	3	0	4	3	4	1	4	2	2	1	1	1	5	1	2	1	3	1	1	1	2	3	1	0	5	1	1	2	2	4	1	0	2	1	2	1	1	0	3
OTU0318	300	0	0	2	0	0	0	0	47	0	0	0	1	0	0	1	0	0	0	0	0	0	0	1	0	0	0	0	0	1	0	0	2	0	0	1	1	0	49	0	0	2	46	1	0	1	62	0	0
OTU0319	297	7	5	5	1	1	16	3	0	1	8	6	0	22	2	2	10	13	5	6	2	14	4	3	0	5	2	7	14	8	6	8	5	9	3	6	6	6	2	2	7	5	4	1	3	1	3	6	4
OTU0320	296	1	2	3	4	2	3	0	2	3	1	2	3	0	1	4	6	5	1	5	6	4	4	1	3	2	5	0	2	1	0	3	0	1	0	4	1	2	0	3	2	1	0	1	2	1	3	1	1
OTU0321	293	7	6	8	4	5	4	17	3	0	6	11	1	10	5	4	4	7	3	1	5	10	1	7	3	4	4	9	3	5	5	5	7	4	8	3	3	7	9	6	6	6	9	7	4	5	6	2	0
OTU0322	293	3	0	1	1	4	2	2	4	1	1	2	3	3	4	1	3	2	9	4	3	1	3	0	0	2	0	7	3	3	3	3	8	4	3	0	6	1	11	3	9	0	27	1	4	0	24	2	5
OTU0323	293	1	3	2	1	2	1	3	3	2	2	2	5	6	0	1	1	9	0	4	1	3	2	0	3	2	7	8	0	3	3	2	10	2	2	4	8	1	3	1	1	0	2	3	3	1	2	2	2
OTU0324	289	3	5	4	6	3	5	4	6	4	2	1	3	1	2	4	0	2	3	3	4	0	5	2	2	6	1	3	1	4	1	2	1	4	0	4	3	2	2	1	1	1	2	2	6	0	0	3	2
OTU0325	289	5	1	2	5	9	4	1	4	3	1	1	3	1	0	4	4	1	0	2	4	7	0	2	3	11	1	4	4	2	1	3	2	3	4	2	4	4	2	2	5	3	1	3	5	1	1	2	3
OTU0326	286	2	4	1	7	2	3	3	4	2	4	2	4	1	3	2	3	1	1	2	2	3	2	3	2	2	3	4	1	4	1	2	5	1	2	4	2	3	1	3	4	3	3	0	4	5	1	3	4
OTU0327	286	3	3	0	0	5	5	2	0	0	3	3	3	0	1	4	3	3	2	6	3	2	2	4	3	2	2	2	3	6	3	5	3	4	3	2	1	2	1	4	3	1	2	2	6	5	0	2	7
OTU0328	284	5	5	1	2	3	4	1	1	1	3	1	0	3	4	2	1	5	6	0	3	2	7	2	3	3	3	0	1	0	2	1	0	1	3	0	1	4	5	2	1	1	2	0	2	2	6	1	2
OTU0329	283	3	0	1	1	2	5	5	3	2	1	1	1	3	0	2	2	3	0	3	2	0	0	5	2	1	3	1	3	4	0	4	4	2	3	3	2	2	4	1	1	2	1	2	0	1	2	0	3
OTU0330	282	2	2	0	6	4	6	0	14	5	5	0	43	0	0	0	2	0	0	0	6	1	0	4	1	3	7	1	6	6	15	6	1	8	13	10	1	2	0	3	4	4	0	2	3	8	0	2	1
OTU0331	281	3	1	0	0	2	4	1	3	3	2	0	3	0	0	5	2	3	0	5	5	1	2	8	2	1	7	0	8	2	2	5	2	4	3	10	0	2	2	2	1	0	0	1	1	2	1	0	4
OTU0332	280	2	4	0	1	1	1	2	6	6	2	2	4	0	2	9	1	2	1	8	4	0	2	6	9	4	10	5	7	8	9	4	2	3	1	4	3	2	1	1	5	6	0	2	7	2	3	5	0
OTU0333	275	1	1	3	1	0	0	0	2	3	1	2	1	0	1	5	1	2	1	3	0	3	4	2	1	1	1	1	2	1	2	0	0	2	1	1	1	4	3	2	0	3	2	3	2	4	3	2	3
OTU0334	274	3	2	0	5	4	3	0	7	2	0	0	1	0	0	33	4	0	0	24	2	0	1	3	13	3	8	0	2	4	9	7	0	2	4	5	0	16	0	6	9	10	0	4	8	6	0	4	7
OTU0335	273	5	5	2	0	6	5	7	4	3	4	4	1	11	4	1	2	8	0	5	2	14	2	5	2	3	7	1	3	9	4	5	2	8	7	12	7	6	1	2	6	2	0	3	3	4	4	7	3
OTU0336	272	2	1	0	0	0	2	0	0	6	0	0	0	12	1	1	3	15	2	4	4	9	0	2	4	0	4	1	3	1	0	3	0	0	1	1	3	1	2	7	2	3	0	2	2	2	4	0	1
OTU0337	272	2	3	4	2	3	4	2	1	4	1	2	1	2	2	5	4	2	4	4	1	3	2	1	2	2	4	2	1	1	4	3	2	1	2	0	2	3	5	6	2	1	2	3	3	4	5	1	3
OTU0338	271	2	6	7	21	3	2	5	3	1	3	5	4	5	1	8	4	4	0	7	6	2	3	2	6	4	7	5	1	1	7	0	2	6	8	2	1	3	3	8	3	6	4	6	0	0	3	1	3
OTU0339	270	4	2	0	2	2	3	0	4	0	1	1	5	1	2	4	3	3	3	3	1	2	3	3	1	2	3	1	1	4	2	2	0	1	2	6	0	0	3	3	0	4	1	2	3	1	2	1	0
OTU0340	267	2	2	2	3	2	1	2	2	2	0	1	5	0	1	3	1	1	0	5	1	0	0	4	6	3	7	0	1	1	4	1	1	2	3	4	1	4	2	2	5	3	2	4	5	7	0	3	3
OTU0341	265	2	1	1	2	3	0	0	5	7	2	0	0	1	3	2	1	2	3	4	2	1	3	2	4	2	2	0	2	3	0	5	0	4	1	0	0	1	0	5	3	0	1	2	5	4	0	1	2
OTU0342	264	1	6	3	7	5	9	3	4	3	3	4	4	5	0	1	2	3	0	1	2	3	0	3	1	3	4	3	4	1	2	5	9	6	3	3	6	6	7	5	1	5	1	5	7	1	2	2	0
OTU0343	264	1	2	2	4	1	1	3	3	0	0	1	2	3	1	0	0	1	0	0	1	3	0	0	1	2	5	9	2	0	2	4	2	0	2	6	4	7	3	4	0	6	1	4	7	0	3	3	1
OTU0344	263	5	2	0	1	2	3	3	1	1	2	1	2	2	3	0	2	1	3	5	5	1	6	3	0	4	1	2	3	3	3	4	2	4	0	1	2	2	0	3	0	2	0	5	1	2	2	2	1
OTU0345	263	2	1	1	1	2	0	3	1	2	0	1	0	1	4	4	1	1	3	2	2	1	2	1	5	1	0	3	1	3	0	3	2	2	0	1	1	3	2	0	1	0	1	0	0	1	0	0	0
OTU0346	261	1	3	4	5	0	1	10	8	1	0	2	4	6	0	4	2	5	6	13	5	10	1	2	11	3	5	0	1	3	2	5	3	0	9	2	4	6	7	6	14	5	4	6	3	7	5	2	3
OTU0347	261	1	3	2	0	3	1	2	1	4	2	4	2	0	1	10	0	1	3	10	1	0	4	1	7	2	3	0	3	0	4	3	2	2	1	1	0	7	0	0	4	4	0	2	1	7	0	3	2
OTU0348	257	2	1	2	2	1	2	2	0	1	1	1	0	6	1	4	1	3	4	0	0	0	3	0	2	1	1	1	3	3	3	0	3	2	2	2	2	1	2	2	4	3	2	0	1	0	3	0	3
OTU0349	256	4	4	3	3	3	4	2	3	0	4	5	2	3	2	5	2	6	0	3	2	1	1	2	0	3	2	1	1	1	0	1	2	2	1	1	3	4	5	10	2	1	4	5	2	5	5	5	2
OTU0350	255	3	1	6	2	2	5	0	5	1	3	1	2	2	2	5	3	3	2	4	1	1	4	2	3	1	3	2	1	0	4	3	1	3	6	1	1	2	3	2	0	2	2	1	3	0	2	1	1
OTU0351	254	6	3	2	1	3	1	2	1	0	2	0	2	1	5	1	0	2	2	2	1	2	1	1	2	1	1	3	0	4	1	1	1	2	0	3	0	1	1	3	2	4	2	1	0	0	1	2	0
OTU0352	253	1	3	0	7	4	3	3	2	4	1	2	4	2	0	0	0	3	0	1	0	3	0	1	0	3	0	2	1	3	7	5	1	4	0	1	0	3	1	2	1	2	0	2	1	6	2	0	0
OTU0353	252	2	3	1	2	1	2	0	1	2	2	1	1	1	5	2	2	2	2	2	3	1	1	3	0	0	1	1	0	0	0	1	2	2	1	0	2	0	1	0	1	1	2	1	1	0	1	4	0
OTU0354	252	3	5	1	5	6	6	0	1	4	4	2	2	1	0	8	1	2	1	2	3	0	0	6	2	2	2	0	0	1	1	0	0	0	2	2	0	0	1	1	0	3	0	2	0	1	0	0	0
OTU0355	252	6	5	2	1	1	6	5	2	3	7	3	4	5	9	7	1	7	5	7	9	1	8	0	4	5	5	4	1	4	4	1	2	3	7	2	0	9	7	4	3	7	3	4	4	5	5	2	2
OTU0356	251	1	0	0	0	0	1	2	1	1	1	0	1	1	3	2	2	2	1	0	2	0	1	2	0	1	1	1	2	1	1	0	1	2	2	0	0	2	5	3	1	3	2	3	2	1	2	0	0
OTU0357	247	4	1	0	5	9	7	3	3	19	1	4	3	1	3	2	2	3	4	1	3	5	6	2	1	1	2	2	2	5	3	5	3	0	6	4	3	0	2	1	5	2	1	1	9	4	1	4	7
OTU0358	246	0	0	0	5	0	1	1	9	1	1	2	7	3	1	9	4	5	0	8	1	7	0	2	11	1	0	5	1	1	3	0	5	3	4	0	4	2	3	3	1	0	8	2	2	1	9	0	1
OTU0359	245	2	1	2	10	8	5	1	9	1	1	4	11	0	1	6	1	1	4	6	7	2	3	2	12	7	6	2	3	3	6	3	2	2	0	4	2	9	3	3	3	5	0	5	1	4	3	3	2
OTU0360	244	1	3	3	2	1	0	0	2	2	0	2	2	3	2	6	6	4	3	2	0	4	2	5	4	2	3	0	0	4	7	1	2	1	6	1	2	2	10	4	3	4	2	7	4	2	1	2	3
OTU0361	243	3	3	3	1	2	2	1	1	3	2	5	3	6	10	4	5	4	6	1	3	3	5	2	0	5	4	4	2	4	1	1	3	2	1	4	3	6	3	3	2	1	3	2	3	3	2	2	1
OTU0362	243	3	2	0	0	1	2	2	0	5	6	1	0	0	5	2	4	0	12	3	2	1	5	2	0	5	0	1	3	6	0	3	0	10	0	2	1	1	0	10	4	4	0	2	2	0	2	7	2
OTU0363	243	1	1	0	2	1	1	3	0	1	2	3	2	2	4	2	0	0	2	1	1	2	7	5	0	1	0	1	4	0	1	7	3	1	0	6	3	5	2	0	3	1	1	2	2	4	2	1	1
OTU0364	242	2	1	5	6	2	3	1	2	0	1	5	0	2	2	5	7	1	7	5	1	3	5	2	6	6	2	3	2	4	4	0	1	3	2	3	3	2	3	4	12	3	5	0	3	5	3	6	4
OTU0365	242	4	5	0	1	3	2	3	2	1	1	1	2	2	1	4	4	5	0	7	0	3	0	3	9	7	3	1	0	8	5	2	4	1	4	5	4	0	2	0	4	0	3	0	0	0	5	1	1
OTU0366	242	3	3	4	6	0	4	1	1	1	0	5	1	5	9	13	0	2	7	9	1	3	5	1	5	1	3	3	2	2	1	3	2	0	2	1	3	5	1	0	1	3	0	1	0	3	2	1	0
OTU0367	240	5	3	1	4	5	3	1	4	4	5	1	3	1	4	7	4	0	3	6	4	1	1	4	3	2	2	0	8	2	7	6	1	2	3	7	0	2	0	3	2	1	0	1	3	4	1	2	2
OTU0368	240	0	1	0	0	1	1	0	2	3	1	0	1	3	5	0	6	2	14	0	0	0	24	0	0	0	19	3	1	5	22	2	4	4	13	9	2	1	3	1	1	2	1	4	0	3	0	2	4
OTU0369	238	5	2	1	3	2	5	3	3	2	0	3	6	1	2	3	5	0	4	5	5	1	1	2	5	8	4	1	2	4	0	3	2	4	1	0	0	0	2	1	6	1	0	2	2	2	1	5	2
OTU0370	237	2	1	1	1	1	2	3	1	2	2	2	3	0	13	18	5	2	4	11	6	3	11	3	11	3	8	3	4	4	5	2	2	2	9	3	1	4	0	7	1	9	0	5	2	8	0	6	0
OTU0371	236	4	4	2	1	2	3	3	2	3	4	5	2	5	8	1	4	5	3	1	7	4	6	0	1	2	8	6	9	2	5	5	5	0	2	1	5	2	1	3	0	1	6	2	2	3	5	6	2
OTU0372	235	1	2	5	5	1	1	4	8	0	4	2	1	3	1	2	3	5	0	6	1	2	2	0	6	2	6	2	1	0	8	4	2	5	2	1	3	16	15	1	1	10	11	1	2	6	18	5	2
OTU0373	234	0	0	10	0	0	0	3	0	0	0	3	0	13	0	0	0	7	0	0	0	11	0	0	0	0	20	3	0	0	7	0	2	0	4	0	3	3	5	14	3	1	2	19	0	2	1	16	1
OTU0374	232	5	2	0	2	0	5	0	0	2	1	0	0	0	0	0	1	0	1	0	1	0	4	1	0	0	5	0	0	0	6	1	0	0	8	0	0	18	1	1	12	6	0	1	9	10	0	1	10
OTU0375	232	2	1	2	3	3	2	0	3	4	4	6	1	3	3	2	2	10	4	5	4	1	2	1	0	1	3	2	0	2	1	1	3	1	2	3	1	0	1	2	2	1	2	0	2	0	0	0	0
OTU0376	230	3	3	1	1	6	1	0	5	6	1	1	3	0	4	3	0	0	4	0	3	0	8	1	1	0	2	0	0	1	2	2	0	2	1	2	1	1	1	0	2	2	0	0	0	1	0	2	1
OTU0377	230	1	0	1	0	0	0	2	0	0	0	0	0	2	6	2	1	3	0	0	1	1	4	3	1	2	3	1	0	1	0	0	2	0	0	0	0	0	0	0	0	0	0	0	0	0	0	0	1
OTU0378	228	5	3	3	1	4	5	7	1	2	3	1	0	4	0	2	8	3	0	4	5	6	0	5	7	5	10	3	5	4	6	5	5	7	6	6	4	11	0	3	4	13	0	2	3	5	1	4	4
OTU0379	228	1	1	0	4	2	5	0	1	1	6	2	3	0	3	1	0	2	4	2	0	1	2	0	3	2	2	0	3	2	5	0	1	3	3	0	0	2	0	1	3	4	0	2	0	2	1	1	2
OTU0380	225	2	4	0	8	0	9	2	2	1	3	0	3	2	5	3	3	1	1	1	3	3	5	2	2	8	6	2	2	3	6	1	1	6	4	3	3	3	0	3	8	4	2	11	8	6	3	5	9
OTU0381	223	4	4	1	1	2	8	5	2	1	1	3	2	3	2	6	0	1	2	2	5	0	2	3	6	5	3	1	4	3	5	2	1	3	1	3	0	6	0	3	2	7	2	1	4	3	4	2	0
OTU0382	223	5	1	0	5	7	1	0	5	12	1	2	2	1	2	7	1	0	3	3	1	0	1	1	2	3	0	0	0	1	0	0	0	1	1	0	0	0	0	1	1	2	0	0	0	0	0	0	1
OTU0383	222	5	3	2	4	3	4	1	4	0	1	1	3	1	4	14	0	3	2	6	1	0	3	2	4	2	4	5	5	1	2	6	2	2	4	4	1	1	2	4	7	2	0	7	7	2	1	4	2
OTU0384	222	5	3	1	3	6	3	9	1	1	2	3	2	10	27	21	3	9	19	5	12	7	24	10	9	0	0	0	0	0	0	0	0	0	0	0	0	0	0	0	0	0	0	0	0	0	0	0	0
OTU0385	222	3	5	2	8	5	6	5	9	1	5	1	5	0	3	1	4	0	2	1	1	4	3	4	4	3	2	2	6	1	6	4	3	6	7	6	1	2	4	6	9	2	4	6	9	1	3	5	7
OTU0386	219	0	2	3	1	2	0	0	1	0	1	5	0	2	3	3	3	3	2	3	2	4	6	5	6	1	8	2	6	5	8	9	3	4	6	21	9	3	5	2	5	2	1	3	5	0	3	6	7
OTU0387	216	0	7	0	0	0	4	0	0	0	8	0	0	0	0	0	5	0	0	0	4	0	0	5	0	0	0	0	0	0	0	0	0	0	0	0	0	6	0	1	0	6	0	2	0	4	0	2	0
OTU0388	212	3	1	2	1	2	1	0	1	3	1	0	2	0	2	2	4	0	1	9	2	1	7	1	7	0	4	1	2	3	1	2	0	1	1	2	0	1	0	5	2	1	1	5	0	3	1	3	1
OTU0389	210	8	9	3	5	4	3	4	3	3	3	3	4	1	6	6	1	0	7	5	2	3	0	1	6	2	6	4	3	3	3	2	1	1	4	1	5	3	5	2	3	0	1	0	2	1	0	1	0
OTU0390	209	2	8	6	1	3	4	14	2	3	0	8	0	5	0	0	1	8	1	4	0	28	1	2	2	0	2	4	0	3	1	3	7	1	4	0	3	5	2	0	6	1	1	0	1	2	7	2	2
OTU0391	209	2	6	1	4	2	2	0	1	1	2	1	2	1	2	3	2	1	3	2	4	1	2	2	1	2	2	1	3	2	3	4	2	4	1	5	2	5	0	4	6	1	3	3	5	2	2	3	1
OTU0392	208	1	1	1	0	0	0	2	0	1	0	0	0	0	0	0	0	1	1	0	0	0	0	1	0	0	0	0	2	0	0	2	3	0	0	0	2	0	2	0	1	1	3	0	0	0	0	1	3
OTU0393	206	2	2	2	1	1	1	0	0	1	3	0	0	2	2	1	2	2	1	2	5	2	0	1	1	1	4	0	0	2	0	2	1	1	2	0	3	1	1	0	3	3	2	0	4	3	3	3	2
OTU0394	205	1	1	8	4	4	1	7	1	1	1	8	2	6	0	3	2	6	3	2	1	4	2	0	0	4	1	7	1	0	1	1	1	0	0	1	3	2	2	3	2	0	4	2	1	0	5	3	3
OTU0395	205	2	0	4	0	1	1	0	3	1	0	2	1	2	0	2	3	2	1	4	1	1	2	3	1	1	3	1	3	1	0	5	0	0	2	2	1	2	0	3	2	1	1	0	6	1	0	1	5
OTU0396	204	3	5	2	2	2	0	1	1	2	1	2	3	1	3	0	2	1	0	2	3	2	1	2	0	2	1	0	5	2	0	1	1	0	2	1	1	2	1	4	3	1	3	0	1	1	3	8	0
OTU0397	204	5	1	3	1	3	0	2	1	2	2	4	2	0	1	0	0	0	2	1	0	0	1	0	0	2	0	3	2	2	2	2	3	3	3	1	2	5	0	2	1	2	3	6	3	3	1	0	2
OTU0398	203	3	3	6	7	3	5	3	2	3	8	5	2	5	3	3	4	4	3	1	0	0	2	1	1	0	4	2	4	2	6	7	3	2	2	3	2	2	1	3	1	5	6	0	4	2	3	0	2
OTU0399	202	0	3	0	6	0	3	0	13	0	10	0	23	0	0	0	2	0	0	0	0	0	0	1	0	0	12	0	2	0	16	0	0	0	11	0	0	0	0	6	2	1	0	1	5	2	0	0	4
OTU0400	202	2	1	0	5	3	1	1	6	2	3	3	4	1	2	7	3	0	1	11	1	0	3	3	11	0	4	0	1	1	2	0	1	0	3	6	1	1	1	1	2	1	0	0	0	1	0	1	0
OTU0401	201	1	0	5	0	0	0	3	0	2	1	1	0	2	2	1	0	0	0	1	1	0	0	0	0	1	3	2	2	2	0	1	0	3	1	2	1	1	0	2	4	4	2	0	1	2	1	0	4
OTU0402	201	0	3	4	3	0	1	2	1	2	1	5	2	5	0	2	3	4	3	0	1	9	1	1	2	4	4	4	5	4	3	1	5	6	4	4	7	4	4	3	1	6	18	3	0	5	10	6	1
OTU0403	197	2	7	3	2	2	1	2	1	2	2	0	6	0	0	2	1	1	2	0	1	0	2	2	1	2	2	1	3	2	1	2	1	1	1	3	2	1	3	2	4	1	1	1	1	1	0	0	1
OTU0404	196	1	4	1	3	3	3	2	9	5	7	1	3	0	1	1	3	1	0	2	2	2	1	2	1	4	2	1	0	5	3	5	2	4	0	1	0	2	1	3	0	5	0	6	0	4	0	2	0
OTU0405	194	3	6	6	7	0	3	9	2	1	2	5	0	8	0	3	3	6	3	5	3	5	1	2	5	2	2	1	3	1	3	2	5	0	4	11	2	2	3	1	4	1	0	6	4	0	3	2	1
OTU0406	194	0	0	6	1	3	1	1	1	0	2	3	4	0	0	2	0	0	0	1	0	0	0	0	2	1	2	2	0	0	0	0	0	1	0	0	0	4	8	3	0	3	6	0	0	5	4	1	0
OTU0407	194	2	4	2	0	0	4	0	1	1	2	2	3	1	0	0	2	3	0	2	3	1	0	4	1	2	3	6	3	1	2	3	4	1	4	5	0	2	1	1	3	3	1	4	2	2	2	3	2
OTU0408	192	0	2	0	2	2	4	0	0	1	1	1	2	0	1	3	1	2	0	2	2	1	3	1	2	0	1	0	0	2	0	0	0	0	1	2	1	0	0	0	1	0	0	1	0	1	1	2	0
OTU0409	192	3	2	1	2	1	0	2	3	1	2	1	2	2	0	2	1	0	2	1	0	0	2	2	3	1	3	0	1	0	3	1	0	1	1	1	1	6	1	3	4	2	0	0	1	0	1	7	0
OTU0410	190	0	1	6	5	1	5	5	3	3	2	2	3	1	1	5	3	6	0	2	4	0	1	4	8	7	6	2	2	2	0	0	2	4	1	2	2	3	1	3	3	1	3	7	3	2	2	5	1
OTU0411	189	3	2	3	1	0	2	0	2	0	1	7	0	3	3	0	2	1	1	1	6	1	5	3	0	2	2	1	4	1	2	5	1	1	2	2	0	3	7	4	3	1	4	2	5	3	3	2	0
OTU0412	189	4	0	0	2	1	0	0	7	0	1	2	5	0	1	1	3	0	4	4	2	0	0	0	4	1	2	0	2	0	4	4	2	0	4	3	1	2	2	2	1	1	0	1	5	4	3	1	1
OTU0413	188	1	4	1	3	3	2	0	0	0	0	2	3	0	2	3	2	0	1	3	1	0	6	1	0	5	5	1	4	5	0	3	1	4	1	2	3	1	2	1	0	3	0	1	0	4	0	3	1
OTU0414	188	4	2	0	1	0	5	1	4	0	1	1	1	2	1	7	4	0	1	5	3	4	4	3	4	5	1	1	4	0	3	5	2	2	4	4	3	2	0	0	4	1	1	1	1	3	2	3	2
OTU0415	187	0	2	2	0	3	1	1	0	2	4	1	1	1	1	1	1	4	0	0	3	1	1	0	1	0	0	0	0	2	1	1	1	0	2	0	1	3	2	3	4	3	0	1	3	2	3	0	0
OTU0416	187	1	1	0	1	2	1	2	2	2	1	0	1	0	1	7	1	0	0	2	0	0	0	1	0	0	6	0	0	1	5	4	0	0	7	0	0	1	0	1	0	0	0	0	0	1	0	0	1
OTU0417	186	5	0	2	1	1	4	4	2	0	0	3	6	3	0	0	1	2	0	3	0	2	0	1	3	7	4	0	6	2	6	2	7	3	5	4	1	4	2	5	2	2	2	2	2	2	3	5	2
OTU0418	186	3	2	0	1	2	2	1	5	4	1	1	3	1	2	1	2	1	1	0	1	0	1	3	1	5	0	1	1	2	3	1	1	2	1	1	0	0	1	0	2	2	2	0	1	1	1	1	1
OTU0419	184	3	4	0	1	1	2	3	2	2	1	1	3	0	5	7	0	1	4	3	1	1	1	1	3	1	1	4	2	2	6	0	0	1	1	1	1	1	1	2	0	2	0	1	2	1	1	2	0
OTU0420	183	2	3	1	1	1	1	0	3	2	1	1	4	1	2	2	2	1	2	4	2	4	1	1	2	1	0	1	3	1	2	4	2	3	1	6	5	4	1	1	2	1	0	1	1	7	0	0	5
OTU0421	183	4	2	0	1	1	4	2	3	1	1	1	2	2	1	3	1	0	1	5	2	0	3	0	3	3	0	2	2	0	2	0	0	0	2	1	1	2	0	0	3	1	1	4	0	0	1	1	2
OTU0422	181	1	0	0	1	0	0	2	2	0	2	0	1	1	2	2	0	1	2	0	1	1	0	1	1	3	4	3	0	0	1	0	2	0	1	1	2	3	4	2	2	1	1	1	1	1	1	0	0
OTU0423	181	0	0	0	0	2	0	0	2	5	0	3	1	0	1	3	5	1	3	2	1	0	1	2	7	0	0	2	3	1	3	4	4	1	2	3	1	3	0	0	1	0	0	0	1	1	0	0	0
OTU0424	179	1	1	1	0	0	3	2	0	0	1	0	0	0	0	1	4	1	3	0	2	2	1	1	1	9	1	3	1	7	3	1	1	1	1	2	1	2	4	1	0	2	4	0	0	3	8	0	0
OTU0425	179	1	3	1	3	0	1	2	2	0	3	1	2	3	0	0	0	3	1	5	1	5	0	2	0	0	4	1	0	0	0	0	1	2	1	0	1	2	1	3	2	1	0	2	0	0	1	0	0
OTU0426	179	6	3	2	4	4	1	1	2	4	1	3	1	0	0	4	1	2	0	1	0	0	3	1	3	1	3	2	2	1	3	1	0	2	1	1	0	6	6	11	14	1	8	15	8	6	4	7	11
OTU0427	179	3	1	2	1	0	2	4	0	1	3	3	1	3	0	2	5	4	1	1	0	3	3	1	3	5	5	1	3	1	1	1	2	2	2	1	5	1	1	1	3	0	1	0	3	1	1	0	4
OTU0428	178	4	1	1	0	1	3	0	3	2	1	0	0	1	5	1	2	0	0	2	1	0	1	2	3	4	1	2	1	1	0	2	0	1	0	1	0	1	1	0	1	2	2	0	1	1	0	1	0
OTU0429	178	2	0	1	0	2	1	0	1	5	2	4	2	0	1	1	2	0	1	1	1	0	2	1	3	1	0	1	3	0	1	1	1	1	3	2	3	0	0	2	3	1	2	1	1	2	0	3	0
OTU0430	178	5	1	0	5	2	5	1	2	4	6	3	2	1	2	0	3	2	2	0	5	4	2	7	2	5	1	4	8	10	0	6	3	4	4	2	5	1	0	2	6	2	1	0	4	5	1	3	3
OTU0431	176	0	0	4	0	1	2	2	1	0	1	1	1	0	0	2	0	2	1	2	0	1	1	1	1	1	0	4	1	0	3	0	1	0	1	2	0	0	0	0	0	2	1	0	0	1	0	1	1
OTU0432	173	0	1	1	2	0	1	1	2	0	0	0	0	2	1	2	2	3	0	1	0	4	1	3	1	3	2	2	4	2	6	2	0	3	2	6	0	4	4	2	4	4	2	3	1	1	3	2	1
OTU0433	173	1	4	0	5	0	2	0	3	0	4	2	3	0	1	0	2	2	2	4	5	0	0	3	0	3	4	5	2	4	4	1	3	2	5	3	5	4	4	8	2	2	3	4	5	3	6	4	1
OTU0434	172	0	5	1	3	2	1	2	4	1	0	0	2	1	2	5	2	3	1	1	1	0	1	1	3	3	3	1	1	0	0	6	5	2	0	1	0	0	1	3	1	0	1	3	0	1	1	4	1
OTU0435	171	3	1	0	6	2	3	1	4	2	1	1	5	3	0	0	1	2	0	2	5	1	0	5	1	4	3	0	3	4	1	2	2	2	4	3	2	3	1	2	4	5	0	3	2	2	0	3	5
OTU0436	171	1	1	5	4	0	1	0	3	1	2	7	4	2	0	0	1	3	0	2	4	5	0	3	0	0	1	7	0	4	7	2	5	3	1	3	3	3	2	4	4	4	1	2	1	4	7	4	0
OTU0437	170	2	0	1	6	1	2	4	2	2	5	3	5	4	0	0	3	4	0	0	1	1	0	1	0	4	1	2	1	1	2	2	4	6	1	1	5	1	11	4	0	0	4	1	0	2	2	2	0
OTU0438	170	2	5	2	5	2	3	2	6	5	3	2	7	2	0	3	2	1	4	1	1	5	0	3	3	3	2	3	3	5	2	8	1	3	6	4	1	3	0	2	2	2	0	3	2	1	0	2	0
OTU0439	169	0	0	6	0	0	0	2	0	0	1	5	0	2	0	0	3	9	0	0	3	3	0	0	1	1	1	1	0	0	0	0	1	0	0	0	1	1	4	1	1	0	4	0	0	1	1	0	0
OTU0440	169	5	3	2	2	0	5	1	2	0	4	1	0	3	3	2	3	1	1	1	3	1	2	0	2	5	4	1	1	1	4	3	0	1	2	2	2	4	3	3	2	3	1	1	1	1	2	1	1
OTU0441	168	3	0	0	3	3	0	0	2	0	0	0	5	0	0	2	0	1	0	0	0	0	0	1	3	0	2	2	0	0	2	2	1	0	4	2	1	6	0	3	3	3	0	3	4	1	0	3	2
OTU0442	168	2	5	2	1	1	10	0	1	2	1	3	1	1	2	1	0	1	1	0	6	1	1	1	1	1	2	8	11	1	1	6	6	3	3	2	0	0	0	2	2	4	0	2	2	3	4	4	1
OTU0443	168	1	2	6	2	1	1	3	3	0	1	0	1	2	1	3	1	4	0	2	0	4	1	2	2	1	9	0	0	2	4	0	4	1	4	0	0	5	0	0	3	3	0	4	3	4	2	2	0
OTU0444	167	2	1	6	5	3	1	3	2	3	2	3	4	4	0	1	0	6	1	1	2	1	1	1	0	0	1	1	0	1	2	0	0	0	2	0	0	0	3	2	2	1	1	0	2	0	2	0	0
OTU0445	167	1	1	1	1	0	2	0	2	1	2	0	0	3	2	0	2	1	2	0	0	1	1	0	1	0	1	1	0	1	2	1	1	2	1	0	0	1	1	2	1	1	0	0	0	2	1	0	1
OTU0446	167	2	1	1	3	0	2	0	2	1	1	1	2	0	1	1	2	2	0	3	1	0	1	0	2	2	0	0	4	5	1	2	1	0	0	2	2	1	1	0	0	0	0	2	3	4	2	2	0
OTU0447	165	2	1	2	0	2	1	0	0	0	1	0	1	3	1	0	0	2	1	0	4	0	0	1	0	2	0	1	3	4	1	4	0	3	1	2	0	2	0	2	6	1	0	0	4	1	2	2	4
OTU0448	165	0	0	0	0	0	0	0	0	0	0	0	2	0	0	27	0	1	0	46	0	0	0	0	35	1	0	0	1	0	1	0	0	0	0	0	0	0	0	0	0	1	0	0	0	0	1	0	1
OTU0449	165	2	1	3	5	1	3	1	0	1	3	0	2	0	1	0	2	4	3	0	1	0	1	0	0	1	1	0	1	0	3	1	0	3	2	5	0	1	0	1	3	4	2	1	0	5	1	0	0
OTU0450	163	0	0	3	2	1	0	1	1	0	1	1	0	0	0	1	2	0	1	1	0	0	0	0	1	1	1	0	2	3	0	0	0	2	0	0	1	1	1	0	1	0	0	0	5	0	0	0	2
OTU0451	163	0	3	0	3	1	3	0	1	3	0	3	2	2	0	10	1	6	6	16	0	2	6	3	11	1	0	2	2	0	1	0	2	2	2	0	1	0	1	0	0	2	2	1	1	1	1	0	1
OTU0452	161	0	2	2	2	2	1	3	1	1	1	2	1	4	1	1	1	2	1	0	2	1	1	1	2	1	3	4	4	1	3	4	1	3	1	3	4	4	2	3	0	1	3	3	2	4	1	3	2
OTU0453	160	2	2	2	1	0	0	0	1	0	1	1	1	2	0	0	1	1	2	1	0	1	3	0	1	2	1	0	1	2	0	2	0	4	2	2	0	0	0	1	2	2	2	1	0	0	0	1	3
OTU0454	159	3	2	2	2	0	4	0	2	2	3	2	2	1	4	4	0	0	4	0	2	1	5	2	2	0	5	2	1	0	1	3	0	3	6	2	5	7	0	3	0	4	2	3	1	3	2	1	2
OTU0455	159	1	3	0	3	2	0	0	3	0	1	3	1	1	0	2	0	1	1	1	1	0	2	2	0	0	2	1	2	3	2	0	1	4	0	0	1	1	1	6	0	1	1	0	0	1	3	2	1
OTU0456	159	4	3	0	2	7	3	1	5	6	2	2	3	1	2	1	3	1	1	3	7	0	4	2	4	2	1	1	2	3	3	3	2	1	4	7	2	1	0	2	2	3	0	3	3	2	0	1	0
OTU0457	159	4	4	2	3	9	3	5	8	4	1	3	5	9	3	4	3	2	7	4	1	3	1	3	3	3	5	2	1	4	3	4	0	2	5	1	2	4	0	5	7	1	2	3	1	1	0	3	0
OTU0458	158	0	2	0	0	2	7	0	0	4	7	1	0	1	0	0	3	0	0	0	3	1	0	6	0	1	1	2	3	2	3	10	9	6	1	12	7	0	1	0	3	0	4	2	4	1	2	1	3
OTU0459	158	4	4	0	2	4	5	2	1	2	0	1	2	2	0	0	2	3	0	0	0	0	0	2	0	2	1	0	4	1	1	3	1	1	5	3	4	1	1	1	3	2	0	1	1	2	3	2	3
OTU0460	158	0	0	2	2	3	0	4	3	1	1	5	0	9	0	0	2	13	0	4	1	12	0	0	1	3	2	11	0	1	2	1	11	1	1	2	5	2	3	0	0	0	4	0	2	0	14	0	0
OTU0461	157	0	0	0	0	0	0	0	0	0	0	0	0	19	9	29	12	11	15	18	4	4	15	4	17	0	0	0	0	0	0	0	0	0	0	0	0	0	0	0	0	0	0	0	0	0	0	0	0
OTU0462	156	1	2	1	9	3	4	1	4	3	2	2	3	0	0	3	2	0	1	6	4	0	1	2	4	2	3	5	1	1	1	1	2	2	1	2	1	0	0	2	2	2	0	2	1	1	0	2	5
OTU0463	155	2	3	0	3	11	2	0	2	3	5	0	3	0	1	2	1	0	1	0	0	0	3	2	2	2	2	0	3	4	2	5	0	4	0	4	1	2	0	0	4	0	1	0	1	1	1	0	1
OTU0464	153	2	1	0	2	1	5	2	4	1	1	0	0	0	3	1	2	1	1	3	0	1	1	4	2	1	6	2	2	3	2	3	0	2	3	4	1	2	1	2	2	1	1	1	0	0	0	1	5
OTU0465	151	7	5	4	5	5	5	2	1	4	4	0	3	3	3	2	3	0	0	0	1	3	1	2	2	2	0	4	1	1	1	3	7	3	2	3	6	3	1	1	1	0	2	3	0	0	1	3	0
OTU0466	151	1	0	0	3	3	2	1	1	0	0	1	1	0	0	7	1	0	0	0	0	0	0	1	1	0	2	0	0	0	0	0	0	0	3	0	0	3	0	1	1	0	0	0	0	2	0	3	0
OTU0467	151	1	0	2	0	3	2	3	2	3	2	0	0	1	1	0	2	1	1	4	1	2	1	2	5	2	6	2	2	1	1	2	1	2	3	3	1	3	2	1	4	4	0	1	1	3	0	0	1
OTU0468	150	2	0	0	0	30	0	0	0	54	1	0	0	0	0	0	0	0	0	0	0	0	0	0	0	0	0	0	0	0	0	0	0	0	0	0	0	0	0	0	0	1	0	0	1	0	0	0	0
OTU0469	150	2	0	0	4	6	3	1	1	1	1	1	1	2	0	3	3	2	2	3	0	2	3	4	1	4	3	1	2	6	1	4	1	4	2	1	0	2	0	3	1	2	0	1	0	1	1	1	0
OTU0470	150	0	1	0	2	0	3	2	2	0	0	0	0	0	2	0	1	0	0	0	1	0	0	2	0	0	0	0	0	2	0	1	0	1	2	1	0	0	1	0	0	1	2	0	0	1	0	2	0
OTU0471	149	0	2	0	0	0	3	0	1	1	0	1	2	1	2	0	1	0	1	3	3	1	3	5	3	0	3	0	2	2	3	0	1	1	1	1	1	1	4	1	1	3	0	2	4	2	0	2	3
OTU0472	149	0	0	1	0	2	0	0	0	1	0	0	0	1	0	0	0	1	1	0	0	0	1	2	1	1	1	0	0	0	0	2	1	2	1	2	1	2	1	7	1	0	4	3	0	7	0	2	3
OTU0473	148	3	3	0	2	1	2	3	4	1	1	5	0	1	5	1	0	1	2	1	2	2	2	4	0	2	1	1	0	3	0	0	3	2	4	3	0	1	2	0	2	1	3	1	0	3	0	0	2
OTU0474	148	0	1	1	5	0	0	2	0	0	2	0	1	2	0	1	0	2	3	1	1	1	2	2	1	1	1	2	1	0	3	1	1	1	0	0	1	9	1	6	3	1	3	2	1	5	0	2	2
OTU0475	147	1	0	1	1	3	1	0	2	1	1	1	1	3	0	1	1	1	0	1	1	2	0	1	0	1	3	0	2	6	2	2	3	5	1	4	3	0	3	4	3	2	2	4	4	5	0	1	3
OTU0476	147	2	2	1	2	1	2	1	2	0	0	0	2	0	1	1	1	0	2	0	1	0	2	2	2	0	3	0	2	1	0	2	3	1	1	1	1	3	0	0	1	1	2	0	4	1	1	2	2
OTU0477	146	0	2	0	4	0	5	0	18	0	16	0	38	0	0	0	2	0	0	1	2	0	0	1	1	0	0	0	0	0	2	0	0	0	3	0	0	2	0	0	0	6	0	1	0	6	0	1	1
OTU0478	146	3	4	3	2	4	2	1	0	1	0	1	3	1	2	0	2	0	1	0	1	0	1	0	1	2	0	0	0	0	0	0	0	1	1	0	0	0	1	1	0	0	0	1	0	1	0	0	0
OTU0479	146	0	0	2	0	0	1	0	0	1	0	0	2	0	1	1	0	0	1	2	1	0	0	2	0	1	1	0	2	0	1	1	2	0	1	1	2	1	2	2	0	4	3	1	3	0	2	1	0
OTU0480	144	0	0	3	0	0	0	4	0	0	0	11	0	9	0	0	0	9	0	0	0	4	1	0	0	0	0	2	3	0	0	1	0	0	0	1	0	0	1	0	2	0	0	0	3	0	0	0	3
OTU0481	142	0	3	1	0	1	0	2	2	1	1	2	1	1	0	6	0	2	2	1	4	1	1	0	4	4	5	1	3	2	2	4	3	5	2	2	0	4	0	1	1	0	4	2	0	1	1	0	0
OTU0482	142	0	0	0	2	1	0	0	1	2	0	0	2	0	0	0	3	0	0	1	2	0	2	1	0	0	2	0	3	2	0	0	0	4	3	1	0	1	0	1	3	0	0	0	0	2	0	0	1
OTU0483	142	2	2	0	0	2	0	0	1	3	2	2	0	0	3	0	0	0	1	0	0	0	0	0	2	1	1	0	0	1	0	3	0	1	2	2	0	1	1	0	7	4	2	0	3	1	5	0	2
OTU0484	141	1	1	2	0	2	1	0	2	1	0	0	1	1	0	1	0	1	0	5	1	0	0	2	5	1	2	4	4	1	3	3	1	2	2	3	2	5	3	1	2	4	2	1	1	0	1	2	1
OTU0485	141	1	1	1	0	1	2	0	0	3	2	1	3	1	0	1	0	3	2	0	1	1	0	1	0	1	9	2	0	1	4	0	2	0	1	0	4	0	1	3	0	1	0	1	1	0	2	4	0
OTU0486	140	2	3	1	6	5	8	0	14	3	6	3	10	1	0	0	0	3	0	0	0	1	0	3	0	1	1	1	0	3	5	1	2	14	4	1	2	2	2	4	1	1	3	2	2	1	2	2	1
OTU0487	140	0	0	0	1	0	2	0	3	0	2	3	3	3	0	2	4	6	0	1	3	18	2	3	1	4	3	2	0	6	4	2	4	5	2	3	6	5	0	2	2	2	1	3	1	1	7	1	2
OTU0488	140	4	0	0	2	5	0	0	6	6	2	3	11	1	1	1	0	0	1	2	1	0	2	1	2	1	3	0	0	3	2	5	0	6	8	4	0	0	0	0	4	1	0	1	7	3	0	3	0
OTU0489	139	0	3	0	0	1	0	2	0	5	3	5	1	2	1	0	0	0	0	6	1	2	0	1	1	6	3	3	0	0	3	3	0	2	4	0	1	0	0	1	1	1	0	2	1	0	0	0	0
OTU0490	139	1	2	0	2	2	0	1	0	0	1	0	0	0	0	1	2	0	2	1	0	3	0	1	0	1	1	1	6	1	1	0	3	0	0	2	1	0	0	0	2	2	1	0	3	0	1	0	0
OTU0491	139	0	2	1	1	0	1	4	3	0	1	7	1	1	1	5	0	3	1	2	3	3	2	2	3	4	4	4	1	4	0	2	3	2	1	0	6	3	1	1	0	2	2	2	0	7	1	2	1
OTU0492	138	0	4	3	6	1	5	3	7	3	4	5	9	5	0	2	2	5	1	5	1	8	0	0	3	1	4	1	1	1	3	3	2	2	3	0	1	0	2	1	1	1	1	0	0	1	3	0	1
OTU0493	138	1	3	1	6	1	1	2	1	0	2	4	0	2	0	2	0	0	1	5	3	3	0	0	3	6	0	3	4	3	8	4	1	0	2	1	3	2	4	1	3	3	1	1	1	1	2	1	2
OTU0494	137	6	0	0	6	8	4	0	2	2	7	0	5	0	0	2	1	0	1	6	4	0	3	5	4	0	1	0	0	2	1	4	1	1	5	5	2	2	0	1	2	1	0	1	6	2	2	1	0
OTU0495	136	0	0	0	0	0	0	0	0	0	0	0	0	12	25	17	6	7	6	6	7	10	4	2	9	1	0	1	1	2	0	0	4	0	0	1	0	3	2	2	0	2	2	0	0	2	0	1	1
OTU0496	135	1	3	1	2	1	1	0	1	0	1	0	0	1	1	2	2	3	2	1	1	0	0	0	1	0	3	0	0	0	0	1	0	1	0	0	1	2	0	0	0	0	2	0	0	1	3	1	1
OTU0497	135	1	0	0	0	1	1	1	1	0	0	2	2	1	1	2	2	2	0	0	1	0	1	3	1	1	4	1	2	1	1	0	0	1	2	2	1	3	1	1	3	1	0	1	4	2	0	0	0
OTU0498	135	0	0	6	0	0	0	1	0	0	1	1	0	8	0	0	2	1	0	0	1	3	1	1	0	3	1	10	0	1	1	2	9	1	1	2	8	1	2	5	0	0	5	0	1	2	4	4	2
OTU0499	135	2	4	0	2	0	2	0	0	2	0	0	1	0	2	0	0	0	1	2	0	0	0	1	0	1	2	0	2	1	4	3	1	1	5	3	2	0	0	1	0	1	0	0	0	0	3	3	0
OTU0500	134	1	0	0	0	2	1	0	0	3	3	0	0	1	1	1	2	0	2	2	0	0	1	0	0	0	2	0	3	0	0	2	2	0	0	1	0	0	2	0	0	1	0	0	0	3	0	0	0
OTU0501	134	1	3	4	4	2	3	4	3	2	3	0	1	6	0	6	3	7	0	7	1	17	0	7	3	2	2	1	0	0	0	0	7	0	3	0	2	2	0	0	3	2	0	2	1	3	1	1	1
OTU0502	133	0	1	4	1	1	0	1	4	0	0	0	1	1	0	1	1	1	0	0	2	2	0	1	1	0	1	2	1	1	2	1	0	2	4	1	1	1	2	0	3	3	2	3	0	3	0	1	3
OTU0503	133	2	1	2	0	1	1	1	0	2	1	2	1	1	0	1	2	1	1	0	2	2	1	1	0	0	2	1	4	2	1	1	1	0	1	0	3	1	1	0	2	2	1	2	4	2	1	0	2
OTU0504	133	2	5	6	0	2	1	4	4	0	1	5	2	5	0	0	1	2	1	1	6	2	2	2	1	6	0	6	4	1	1	4	1	5	2	5	5	1	5	5	3	0	2	0	3	1	3	2	0
OTU0505	132	5	3	2	4	5	2	5	4	6	2	2	3	2	10	3	0	1	2	2	0	0	2	1	3	0	5	4	2	3	3	1	0	0	3	0	3	2	0	0	2	1	1	0	2	1	0	4	4
OTU0506	131	1	1	0	0	2	0	2	2	2	2	1	1	3	1	2	1	1	2	1	0	2	0	3	2	4	1	0	0	2	1	0	0	3	2	1	3	4	2	0	2	3	2	3	0	1	0	1	6
OTU0507	131	6	1	1	2	6	0	1	6	9	2	1	3	0	0	0	2	0	0	1	0	0	0	2	2	0	2	1	4	1	0	7	0	1	1	3	1	0	0	0	1	1	0	0	0	0	0	1	1
OTU0508	131	1	0	1	1	1	0	0	0	0	1	0	2	0	1	1	1	2	3	1	1	0	1	1	0	2	3	1	2	3	1	1	1	2	5	2	0	3	0	0	3	1	1	1	3	2	0	0	1
OTU0509	131	0	0	0	1	0	0	0	1	0	0	0	1	0	0	5	1	0	1	2	0	0	1	0	2	1	2	0	3	1	1	2	0	0	2	3	0	1	1	1	2	3	0	0	1	0	0	0	0
OTU0510	130	1	0	0	1	1	2	1	1	0	4	1	3	1	0	1	2	2	4	3	1	2	2	0	2	2	3	4	3	0	2	1	2	3	2	2	3	10	2	1	3	3	2	3	1	7	4	0	0
OTU0511	130	0	0	3	1	0	1	2	2	0	1	4	2	5	0	2	2	3	0	3	2	4	0	1	5	1	5	3	1	2	2	5	4	4	6	2	4	2	3	2	4	5	3	2	1	0	1	2	0
OTU0512	130	0	0	2	5	0	3	0	16	0	7	0	10	0	0	2	0	0	0	1	1	0	0	0	1	0	6	0	0	1	17	0	1	2	9	0	1	0	0	1	0	3	1	3	0	5	0	3	2
OTU0513	129	0	0	13	0	0	0	9	0	0	0	5	0	5	0	0	0	5	0	0	0	11	0	0	0	0	0	1	0	0	0	1	1	0	0	0	1	0	2	0	0	0	0	0	0	0	4	0	0
OTU0514	128	5	0	0	1	2	0	0	0	2	0	0	1	3	1	0	0	1	0	0	0	0	0	0	0	2	0	19	5	4	0	6	9	5	0	3	7	3	1	0	1	3	1	0	0	1	1	0	0
OTU0515	128	3	0	6	2	2	3	5	2	1	2	4	1	6	1	1	2	3	2	1	1	0	2	0	0	2	1	1	1	0	5	1	2	0	1	1	0	0	1	2	2	2	3	0	1	2	4	0	0
OTU0516	127	2	3	1	3	0	3	1	0	0	1	0	2	2	3	2	1	2	1	4	4	0	0	0	7	4	0	6	2	1	0	1	0	4	1	2	3	0	1	0	2	3	0	1	2	1	3	0	0
OTU0517	127	3	3	2	0	0	2	0	0	1	0	1	1	1	0	0	1	1	0	1	0	1	0	0	1	1	1	1	0	4	0	2	0	2	0	0	0	0	0	0	1	0	0	0	0	1	0	0	0
OTU0518	126	0	3	2	2	0	3	0	2	0	4	4	5	1	3	1	3	3	1	3	3	1	0	1	1	2	0	2	1	3	1	1	0	0	1	2	1	2	1	1	0	0	0	1	1	0	0	1	0
OTU0519	125	0	0	3	1	0	2	1	0	0	2	1	0	1	0	1	3	1	1	1	3	0	0	1	3	2	1	2	1	2	0	1	0	3	0	3	2	0	1	1	2	0	1	1	4	2	1	1	0
OTU0520	125	0	1	0	1	2	1	0	1	0	1	0	0	2	1	0	1	0	0	0	0	1	1	0	0	1	0	0	0	1	1	2	0	0	2	0	0	4	2	0	0	0	0	0	1	1	1	2	1
OTU0521	124	0	2	1	1	2	6	1	3	2	3	4	5	2	0	0	1	5	0	1	4	4	0	4	0	1	1	0	1	0	6	1	2	5	3	0	1	0	4	8	2	1	2	4	1	9	3	2	0
OTU0522	124	0	0	0	1	0	0	3	2	0	0	5	1	4	0	3	2	5	1	1	0	1	0	1	2	0	2	3	0	1	4	0	3	0	2	0	3	2	3	4	0	5	4	1	1	6	8	0	0
OTU0523	124	0	0	0	0	0	0	0	0	0	0	0	0	19	19	13	9	4	14	7	7	7	7	5	10	0	0	0	0	0	0	0	0	0	0	0	0	0	0	1	0	0	0	1	0	0	0	0	0
OTU0524	124	0	1	0	1	2	2	0	6	1	3	0	1	2	0	0	0	0	0	3	0	1	1	0	2	0	1	2	2	5	0	1	0	4	0	2	0	0	1	2	0	1	0	3	0	1	0	1	0
OTU0525	124	0	0	0	0	0	0	0	0	0	0	0	0	32	2	30	0	9	7	22	4	1	10	3	4	0	0	0	0	0	0	0	0	0	0	0	0	0	0	0	0	0	0	0	0	0	0	0	0
OTU0526	123	11	0	0	1	6	1	0	3	7	0	0	3	0	0	0	0	0	0	0	0	0	1	0	0	0	2	0	0	1	0	6	0	0	0	0	0	1	0	0	5	0	0	0	8	0	0	0	7
OTU0527	123	5	3	2	1	0	3	2	3	0	0	1	2	3	5	1	2	4	0	3	5	3	1	1	3	5	7	1	0	2	2	2	0	3	1	1	1	2	0	0	3	1	0	1	1	2	1	2	1
OTU0528	123	0	2	0	0	0	0	2	0	0	0	0	0	11	22	9	18	2	6	3	4	1	6	1	7	0	0	0	0	0	0	0	0	0	2	0	0	0	0	0	1	0	0	0	0	0	0	0	0
OTU0529	122	7	1	9	2	1	1	6	2	1	0	7	0	2	0	1	0	3	0	0	1	10	0	1	2	2	3	5	0	2	0	1	1	1	2	1	0	2	3	0	3	0	2	0	2	2	5	2	1
OTU0530	122	2	1	1	3	3	2	2	0	3	2	2	4	1	3	3	1	2	1	1	1	2	0	0	1	0	3	0	2	1	2	1	1	0	1	3	0	1	0	1	4	1	1	1	4	3	0	4	4
OTU0531	122	0	2	3	0	0	2	1	1	0	0	0	3	3	0	3	1	3	1	1	0	1	1	1	1	2	3	3	0	3	0	4	1	0	1	4	2	3	1	5	1	0	0	0	2	1	0	1	4
OTU0532	122	8	0	3	2	4	1	7	1	1	0	1	2	3	0	5	0	0	0	5	2	2	2	3	3	0	5	4	6	3	0	1	2	2	1	7	0	1	0	3	3	0	0	4	0	1	0	1	0
OTU0533	121	0	0	0	1	1	1	2	0	0	2	1	1	0	0	2	1	1	0	3	0	2	0	0	5	0	0	1	1	0	0	0	0	1	2	0	1	3	3	3	0	3	1	1	2	4	5	0	2
OTU0534	121	0	1	1	0	0	1	3	0	0	2	1	0	2	0	2	2	6	0	6	5	3	1	1	7	3	1	0	0	1	5	1	2	5	0	0	3	0	0	0	1	2	2	8	1	3	0	4	1
OTU0535	120	0	0	3	0	0	0	0	0	0	2	0	1	2	0	1	1	2	0	0	3	3	0	0	0	0	0	0	0	0	0	0	0	2	0	0	1	0	2	0	0	0	11	0	0	0	5	2	0
OTU0536	119	1	0	0	0	1	1	0	0	0	1	0	0	0	2	2	1	1	1	0	1	0	1	0	0	1	0	1	0	0	0	1	2	0	0	0	0	0	1	0	1	0	0	0	2	0	1	0	0
OTU0537	119	0	1	2	8	1	1	0	2	0	3	1	2	0	0	0	1	1	0	0	1	0	0	1	0	2	6	3	2	0	0	2	0	1	5	1	1	4	5	2	0	2	0	2	0	2	4	1	0
OTU0538	119	1	4	1	6	2	3	0	2	2	1	0	2	1	1	0	0	0	0	0	1	0	0	1	1	0	0	0	4	0	2	2	0	1	1	0	1	1	1	0	2	1	0	1	0	1	2	1	0
OTU0539	118	1	0	0	1	0	2	0	1	3	0	0	0	0	2	4	2	1	1	0	2	0	0	1	3	0	0	1	2	0	0	0	0	1	0	0	0	1	0	0	2	0	1	0	2	0	0	1	2
OTU0540	118	0	0	0	0	1	0	0	3	0	2	0	0	1	3	1	1	0	2	0	1	1	0	0	0	0	0	0	1	2	0	0	0	0	1	1	0	0	0	3	0	2	2	2	1	0	0	0	1
OTU0541	118	2	1	0	3	10	1	0	2	14	2	0	1	0	0	0	0	0	0	0	0	0	2	0	0	0	2	0	3	1	2	4	0	2	5	1	0	0	0	0	1	0	0	0	0	0	0	0	0
OTU0542	118	0	4	0	1	6	2	0	3	1	0	0	0	0	2	0	3	0	4	0	3	0	3	3	0	0	3	0	3	0	0	1	0	0	0	2	0	0	0	0	0	0	0	0	0	1	0	0	0
OTU0543	117	1	0	1	2	4	2	0	1	1	0	0	3	1	0	0	1	1	0	1	1	0	0	3	3	3	0	1	2	1	5	1	0	2	0	0	0	1	2	0	0	0	1	0	0	1	2	0	1
OTU0544	117	0	0	1	1	1	0	1	5	3	0	0	7	0	0	3	0	0	0	1	0	0	2	0	0	0	0	0	0	1	0	0	0	0	1	0	1	2	1	0	0	2	0	0	0	0	0	0	0
OTU0545	117	2	3	5	3	0	2	4	2	1	4	3	0	2	0	0	2	2	1	0	4	1	1	3	0	1	1	2	0	2	2	1	0	2	4	4	2	0	2	3	2	4	0	4	2	0	3	2	1
OTU0546	116	1	3	0	2	2	1	0	0	1	2	2	2	1	2	2	0	0	1	2	1	0	1	3	1	0	3	0	3	2	4	3	2	0	4	3	0	2	2	1	2	1	1	0	1	4	0	1	0
OTU0547	116	3	1	0	0	0	0	0	0	4	2	0	0	1	3	1	2	1	0	4	2	0	2	1	0	1	1	0	1	0	1	0	1	1	1	0	0	0	2	1	0	4	0	1	2	0	0	0	2
OTU0548	115	1	1	0	0	1	1	1	2	0	1	0	0	2	0	0	0	0	3	1	0	1	0	0	1	0	0	0	1	0	0	0	0	2	0	1	0	2	1	0	2	0	0	0	2	1	1	1	1
OTU0549	115	0	0	1	0	2	1	0	0	0	0	0	1	0	1	0	1	0	1	1	0	3	1	1	0	2	0	0	1	2	0	2	0	1	1	1	1	0	1	2	0	2	1	3	1	1	1	2	3
OTU0550	115	2	2	1	2	3	3	1	1	2	4	0	3	0	3	0	1	0	2	2	1	1	3	4	3	4	4	1	1	1	4	3	5	4	1	3	2	5	0	0	0	1	0	1	5	4	0	2	1
OTU0551	115	1	1	0	0	1	2	1	0	0	0	0	1	0	0	4	2	1	0	1	3	2	0	1	0	0	1	0	1	0	1	1	2	0	0	0	0	3	1	3	1	1	0	1	0	0	3	1	0
OTU0552	115	0	0	0	0	0	1	0	0	0	0	2	4	3	0	0	1	0	0	1	0	1	0	0	0	0	2	0	1	0	0	1	0	1	2	1	0	0	0	1	0	0	1	3	0	0	0	0	0
OTU0553	114	1	0	0	4	0	6	0	2	3	1	2	2	1	2	2	1	1	2	0	1	1	1	0	3	2	1	0	2	0	4	2	0	0	2	1	4	0	1	0	6	3	2	0	2	2	1	1	2
OTU0554	114	0	2	1	2	0	1	0	1	0	2	1	2	0	0	2	2	3	2	6	2	1	2	3	4	0	2	2	0	3	6	0	1	0	2	2	2	0	0	3	0	2	1	1	3	1	1	1	0
OTU0555	114	0	0	0	3	0	1	0	2	0	1	1	1	0	2	0	1	1	1	1	0	2	2	0	0	1	2	0	0	0	1	0	1	0	0	3	0	1	0	2	0	0	0	0	0	0	0	1	0
OTU0556	113	6	4	1	1	2	0	0	4	2	1	0	2	2	0	0	2	0	0	1	1	0	0	1	1	5	2	4	10	3	2	3	1	1	1	1	1	5	0	7	2	4	0	2	1	3	1	2	1
OTU0557	112	1	5	0	1	2	1	1	1	3	0	1	2	1	1	0	0	1	1	1	1	1	1	0	0	3	1	1	0	0	1	1	1	0	1	0	2	2	1	1	1	0	0	1	1	0	1	0	1
OTU0558	112	1	4	2	2	2	0	0	2	1	2	2	2	1	0	1	1	2	0	0	0	1	0	1	0	0	1	0	2	0	1	2	0	3	0	1	0	2	3	2	0	2	2	2	0	1	2	2	0
OTU0559	112	2	0	1	1	2	2	2	1	1	1	0	0	3	2	4	0	1	2	1	1	5	1	4	1	1	2	1	3	1	1	0	1	5	0	0	2	1	2	0	1	1	4	1	0	1	2	1	0
OTU0560	112	2	1	1	0	0	5	0	3	3	2	0	3	1	0	0	2	0	1	4	0	3	0	3	3	0	4	0	8	2	4	2	0	4	1	2	2	5	1	2	2	3	0	1	0	7	2	3	2
OTU0561	112	1	1	0	1	4	2	1	3	1	2	0	0	0	0	0	3	1	0	0	2	0	2	2	0	3	1	0	2	1	2	2	2	2	0	1	3	4	0	3	2	0	0	2	1	2	0	1	3
OTU0562	112	2	0	1	0	1	2	0	3	7	2	1	4	0	0	2	0	0	3	4	0	0	1	0	1	1	1	0	1	0	1	3	0	1	1	7	0	3	1	1	0	2	1	1	3	1	0	0	0
OTU0563	111	2	1	4	2	0	2	6	0	0	3	1	0	5	3	3	5	4	1	4	4	2	2	1	0	1	2	6	0	2	2	2	7	2	1	2	2	4	1	1	3	0	3	1	1	2	0	1	1
OTU0564	111	2	2	1	2	0	1	1	2	2	1	2	1	0	1	4	2	1	2	2	1	1	1	2	0	1	0	0	1	2	1	2	1	0	1	1	0	0	1	1	1	1	1	1	1	5	0	1	1
OTU0565	111	3	0	2	0	3	1	0	0	3	1	1	0	1	0	4	0	2	0	10	4	2	0	1	1	3	0	1	4	2	0	4	1	1	4	1	1	7	2	1	3	4	0	0	4	1	1	0	3
OTU0566	111	6	3	9	2	4	0	6	5	2	2	2	0	1	2	1	3	2	1	1	0	1	2	0	0	0	0	2	0	1	1	8	2	1	0	2	2	0	2	2	1	1	2	3	2	0	1	0	0
OTU0567	110	4	1	1	0	6	1	0	0	2	0	0	0	0	10	0	0	0	13	0	0	0	7	0	1	1	0	1	1	1	1	0	0	0	0	1	0	0	0	1	0	0	0	1	3	1	0	2	0
OTU0568	110	0	0	0	0	2	0	0	2	1	1	1	1	1	1	1	0	1	0	2	0	0	1	1	0	0	0	1	0	0	1	0	0	0	2	0	0	0	1	1	0	1	0	1	0	0	1	0	0
OTU0569	109	3	1	0	0	2	5	2	1	0	0	2	0	0	3	2	0	2	1	0	0	2	0	1	0	0	2	1	0	0	4	0	2	0	2	0	1	2	6	0	0	4	0	0	0	1	3	2	0
OTU0570	109	0	0	2	3	0	1	0	2	0	0	0	1	2	0	8	1	1	1	18	0	1	1	1	8	2	3	0	1	2	4	0	0	2	0	4	0	0	0	1	2	2	0	0	0	0	0	1	0
OTU0571	108	0	1	0	1	1	2	0	1	0	2	1	0	0	0	0	0	0	0	1	1	0	0	0	1	0	0	0	0	4	0	0	1	0	1	0	1	0	1	8	3	0	0	0	0	0	0	0	1
OTU0572	107	0	0	0	1	2	1	1	1	0	1	1	1	1	0	1	1	1	0	1	0	1	1	0	0	0	2	3	1	0	0	1	1	0	2	1	3	2	2	0	3	2	1	0	2	1	1	1	0
OTU0573	107	0	2	1	3	3	0	7	0	1	0	7	3	6	2	0	1	3	1	2	0	0	2	0	0	4	0	6	1	2	1	1	4	4	0	2	2	2	1	1	2	2	2	3	0	3	3	2	1
OTU0574	106	2	1	1	1	0	0	0	1	0	0	1	0	0	1	0	1	0	0	1	0	2	0	0	0	0	2	0	0	0	1	1	0	0	0	0	2	0	0	0	0	0	0	1	1	0	0	0	0
OTU0575	106	2	4	1	3	0	1	1	2	0	2	1	3	0	0	3	0	0	1	4	2	1	1	2	4	3	1	0	0	3	1	0	2	1	2	2	6	0	0	0	3	0	2	1	2	1	1	4	4
OTU0576	105	1	0	4	1	1	2	1	2	2	0	3	0	1	0	1	0	3	1	0	1	4	0	0	0	0	1	0	0	2	1	2	1	0	3	1	0	0	2	1	1	2	0	2	0	1	0	1	1
OTU0577	105	2	0	6	0	1	1	2	3	0	6	2	0	1	0	0	3	1	0	0	0	1	0	0	0	1	2	4	0	2	3	2	1	3	1	0	0	1	2	0	1	0	1	3	1	0	0	0	0
OTU0578	105	0	0	0	0	11	0	0	0	13	0	0	0	0	1	0	0	0	4	0	0	0	2	0	0	0	0	0	2	0	0	2	0	0	0	7	0	0	0	0	5	0	0	0	1	0	0	0	2
OTU0579	104	2	0	9	2	1	7	10	0	0	3	4	0	5	0	0	1	1	0	3	1	9	0	0	0	1	0	2	0	1	0	2	2	1	0	4	3	0	3	3	3	1	0	1	1	1	5	0	0
OTU0580	104	0	0	0	1	0	1	0	0	0	0	0	4	0	0	3	0	3	0	3	0	5	0	0	3	0	2	1	0	1	5	0	1	0	6	0	0	4	8	3	0	0	4	1	0	0	3	4	1
OTU0581	104	6	0	3	2	2	0	5	2	5	0	2	3	3	4	2	0	1	1	4	0	2	3	0	1	0	1	0	6	0	2	3	0	1	1	2	0	6	2	0	2	3	0	0	4	2	0	0	6
OTU0582	104	1	1	0	1	1	4	0	0	1	1	1	2	1	1	1	2	0	1	0	4	0	1	1	0	0	2	1	4	0	3	2	0	0	1	3	0	0	2	1	1	4	1	4	2	0	1	0	0
OTU0583	104	0	2	2	0	1	1	1	0	0	1	0	1	3	0	3	1	2	2	0	0	2	1	0	1	2	0	1	3	4	3	1	0	0	1	1	1	1	2	2	0	2	0	3	2	0	0	0	1
OTU0584	104	2	0	0	1	0	4	0	1	3	4	0	0	0	2	0	0	1	2	0	2	0	0	0	1	0	0	0	1	0	1	0	1	0	0	1	0	1	0	0	0	0	0	0	0	0	0	0	1
OTU0585	104	1	4	1	0	0	0	3	0	1	0	0	2	1	3	2	0	1	0	3	2	0	0	2	4	1	0	0	0	0	1	0	1	1	1	1	0	0	2	1	1	2	1	0	2	0	0	1	0
OTU0586	103	0	1	0	0	1	1	0	2	1	0	1	2	2	2	0	2	2	3	1	1	1	1	2	0	1	0	0	1	0	4	0	0	2	0	1	1	1	0	2	1	1	4	2	0	1	0	2	2
OTU0587	103	0	0	0	2	0	0	4	1	3	0	3	0	0	0	1	0	0	0	0	3	2	0	0	2	0	0	2	1	1	0	0	2	0	0	1	2	0	0	1	0	0	0	2	1	1	0	2	0
OTU0588	102	1	1	1	2	3	3	1	1	1	1	0	4	2	1	3	0	1	0	0	2	1	0	0	7	0	2	0	2	2	3	2	4	1	2	2	2	2	0	0	2	1	0	3	1	0	1	2	0
OTU0589	102	0	1	0	0	3	0	0	1	0	1	2	1	0	1	0	2	1	1	0	4	2	1	1	0	0	2	0	1	0	0	2	1	3	0	2	0	0	0	0	1	0	0	3	2	0	1	0	1
OTU0590	102	4	0	0	8	0	0	0	9	1	0	0	3	0	0	2	0	0	1	1	0	0	0	0	5	0	7	0	4	0	8	3	0	0	4	2	0	4	0	1	2	2	1	1	1	2	1	1	1
OTU0591	100	1	2	5	2	1	3	2	3	2	3	3	2	2	0	1	2	3	0	0	1	0	1	3	0	1	0	3	0	2	0	0	3	1	0	2	1	0	4	1	2	0	5	0	0	0	0	0	0
OTU0592	100	1	0	0	1	3	1	1	1	3	0	0	0	0	2	0	2	0	0	0	1	0	1	5	2	0	3	0	0	0	0	0	0	0	0	2	0	0	1	0	2	1	0	2	0	1	3	0	0
OTU0593	100	1	3	0	1	0	2	2	2	1	0	1	1	0	3	3	2	0	0	1	0	1	1	0	1	2	1	0	0	0	0	1	2	0	0	0	0	0	0	1	1	1	0	0	0	0	1	0	1
OTU0594	100	2	4	5	0	0	0	1	0	1	0	0	1	4	0	2	0	1	0	1	2	2	0	0	1	0	0	2	2	0	0	1	0	0	0	3	1	3	1	0	0	4	1	0	2	0	1	1	0
OTU0595	100	0	0	0	0	0	0	0	0	0	0	0	2	0	0	0	2	4	0	0	0	0	0	0	4	0	0	0	0	0	3	0	0	0	0	0	0	2	6	0	0	0	6	0	0	2	0	0	1
OTU0596	99	1	3	5	2	1	1	4	2	0	2	4	1	3	0	0	2	4	1	4	1	3	0	1	4	0	2	1	1	2	0	2	0	1	1	2	1	2	0	2	4	1	2	1	6	2	3	0	2
OTU0597	99	3	0	1	1	0	2	0	1	1	0	2	2	0	0	0	1	0	0	1	0	1	0	1	0	0	2	2	2	2	0	1	1	3	2	1	1	1	0	0	3	3	0	0	3	3	0	1	0
OTU0598	98	7	1	1	0	3	3	0	2	0	1	1	2	3	2	0	1	3	0	0	2	1	0	2	0	2	0	3	7	2	0	3	5	2	0	3	1	3	1	0	2	2	1	0	2	2	1	0	2
OTU0599	98	2	0	2	1	5	0	0	1	1	0	0	4	0	2	2	0	2	3	0	0	1	1	1	2	0	2	0	2	0	0	2	0	0	2	1	0	0	1	0	0	1	1	0	0	0	0	0	0
OTU0600	98	1	0	2	2	0	0	1	2	0	1	0	0	2	1	0	1	2	1	0	1	1	1	1	1	1	0	7	0	0	1	0	1	2	2	1	4	1	5	1	1	3	1	1	0	1	4	1	5
OTU0601	97	0	0	0	1	0	1	1	1	0	1	0	0	0	1	0	0	0	0	0	1	0	0	0	1	1	1	2	0	3	1	0	0	0	1	0	1	2	1	3	0	0	1	1	0	1	1	0	0
OTU0602	97	4	1	4	1	2	1	5	0	2	0	5	1	1	3	0	2	0	2	0	0	2	2	1	1	1	1	2	2	3	3	2	0	3	2	2	2	2	1	1	4	2	0	0	2	1	0	3	0
OTU0603	97	5	1	2	3	2	0	2	0	1	2	1	2	4	1	1	0	0	0	0	0	1	0	0	1	0	0	4	2	0	5	0	4	1	1	2	3	3	2	0	2	2	5	1	1	0	1	2	1
OTU0604	96	0	1	2	1	0	0	1	0	0	0	4	0	1	0	1	0	2	0	1	0	3	0	0	0	1	3	5	0	0	3	0	1	0	0	0	3	3	4	0	0	3	0	3	2	2	0	1	0
OTU0605	96	1	1	1	1	2	1	0	3	0	1	2	1	0	0	0	1	1	0	0	0	0	0	1	1	0	0	0	0	0	4	0	0	0	0	0	0	1	1	4	0	0	1	2	0	0	0	0	1
OTU0606	96	0	0	2	1	0	1	0	0	0	1	0	1	2	0	0	0	1	0	0	1	0	0	1	0	0	2	0	0	2	4	2	1	4	3	0	0	0	2	1	0	0	2	3	0	0	1	2	0
OTU0607	95	3	0	0	0	2	0	0	2	0	1	0	1	0	1	0	0	0	0	2	1	0	0	1	1	1	2	0	2	1	1	1	0	1	1	0	0	1	0	2	1	0	0	0	0	0	0	2	1
OTU0608	95	1	0	1	0	1	0	0	0	0	0	0	0	0	0	0	0	0	1	2	0	1	1	0	0	0	0	3	0	0	0	1	3	0	0	1	1	0	0	2	0	1	6	0	0	0	0	0	0
OTU0609	95	0	1	1	0	0	0	2	1	0	0	0	0	2	0	0	1	5	0	3	0	1	0	0	1	1	3	0	4	0	3	4	0	0	2	4	0	0	1	1	0	5	0	6	3	3	3	4	3
OTU0610	95	0	0	0	0	0	0	0	0	0	0	0	0	9	19	30	4	5	12	6	1	0	4	1	3	0	0	0	0	0	0	0	0	0	0	0	0	0	0	1	0	0	0	0	0	0	0	0	0
OTU0611	94	0	2	4	0	1	1	0	0	0	0	2	0	0	2	0	0	0	1	1	0	0	0	1	0	0	0	2	1	0	1	1	0	1	0	2	2	0	1	0	2	0	0	0	0	0	0	0	1
OTU0612	94	2	1	0	6	1	1	0	1	2	1	0	0	0	2	1	3	1	2	0	2	0	2	1	1	0	2	1	0	0	1	0	0	1	3	2	0	1	1	1	3	2	1	0	3	2	0	1	1
OTU0613	94	1	0	1	1	1	0	0	0	1	0	0	0	0	0	0	0	0	0	2	1	0	0	2	0	2	0	0	0	0	0	1	0	1	0	0	0	0	0	1	1	0	0	0	0	1	1	0	0
OTU0614	94	0	0	2	2	3	1	0	0	0	2	1	0	1	4	0	0	1	2	3	0	1	2	4	1	1	3	1	0	2	1	1	4	0	0	6	1	1	1	0	0	2	0	2	0	0	0	1	0
OTU0615	93	0	1	1	2	0	0	2	1	0	2	0	0	1	1	0	1	1	2	0	4	0	2	0	0	1	1	2	0	0	2	0	0	0	0	1	0	0	0	1	2	2	0	1	0	1	1	0	1
OTU0616	93	0	0	0	0	0	1	0	0	0	3	0	0	1	0	4	0	3	0	23	0	6	0	0	42	0	0	0	0	0	0	0	0	0	0	0	0	1	0	0	0	0	0	0	0	1	0	0	0
OTU0617	93	0	0	1	0	0	1	0	3	0	6	2	6	1	0	2	1	1	2	1	2	1	4	3	1	5	2	1	0	0	3	0	1	5	8	1	1	0	0	2	0	2	2	0	4	5	0	0	1
OTU0618	93	0	1	0	1	2	0	0	1	1	1	0	2	0	0	1	1	2	0	1	0	0	0	0	2	0	1	0	3	1	1	1	0	0	1	2	1	1	0	1	0	2	1	0	0	0	0	1	0
OTU0619	93	1	0	1	5	2	0	2	1	1	1	1	1	1	1	1	5	2	1	2	1	0	0	3	0	2	0	2	1	0	1	3	0	2	0	1	1	0	0	3	4	1	2	4	0	1	0	2	0
OTU0620	92	4	5	8	2	3	1	5	2	1	1	1	0	0	0	2	0	1	3	3	3	2	4	5	3	0	0	1	4	0	0	0	0	0	1	0	0	1	2	1	0	0	0	0	0	2	1	2	0
OTU0621	92	0	1	0	0	0	0	5	0	0	0	2	0	14	0	0	0	11	0	0	0	14	0	0	0	0	0	5	1	0	1	0	2	0	1	0	3	0	2	2	5	0	6	2	1	4	7	1	1
OTU0622	92	1	3	1	2	3	2	1	2	0	1	0	0	0	1	2	0	0	1	5	2	2	5	1	3	6	4	1	0	5	2	0	1	3	7	2	0	3	0	2	2	1	0	1	1	0	2	0	0
OTU0623	91	0	0	0	1	0	0	0	0	0	1	6	0	0	0	1	1	4	0	0	0	0	0	2	0	0	0	1	4	1	0	0	0	1	0	0	1	0	0	0	0	0	0	0	0	0	0	0	0
OTU0624	91	0	0	2	2	0	0	0	1	3	0	2	2	0	0	5	0	2	6	1	0	0	4	0	2	0	0	0	0	0	0	1	3	0	2	2	4	0	0	0	0	0	4	0	7	4	0	0	0
OTU0625	91	0	2	2	1	3	0	1	0	0	0	1	0	1	1	0	0	0	0	0	1	1	0	0	1	0	1	1	0	2	0	0	0	1	0	1	0	0	0	1	0	2	0	0	1	0	0	1	0
OTU0626	90	3	1	0	1	0	1	0	2	0	1	0	0	1	2	0	1	0	1	1	0	1	1	1	2	1	3	0	2	0	1	1	0	0	1	0	0	0	1	1	2	0	0	0	1	1	0	0	0
OTU0627	90	2	0	0	0	2	6	0	0	4	0	1	4	1	0	2	0	0	0	1	0	0	0	0	0	0	2	2	0	0	6	3	1	0	5	2	2	0	0	4	3	1	1	0	0	0	0	0	2
OTU0628	89	1	0	2	1	2	0	0	2	0	0	0	0	1	1	5	0	1	1	2	0	1	1	0	0	1	2	0	1	0	0	0	0	1	1	1	1	3	0	0	1	0	0	2	0	1	0	1	0
OTU0629	89	0	0	0	1	0	1	0	0	0	1	1	2	0	0	2	1	0	0	0	0	0	0	0	1	3	0	0	0	1	1	0	0	0	0	1	0	0	0	0	1	1	0	2	1	1	0	1	0
OTU0630	89	0	1	1	2	0	6	3	1	0	2	4	0	6	0	2	0	2	0	1	1	5	0	0	4	2	2	3	1	0	4	0	0	3	3	2	2	2	0	1	1	1	0	2	0	1	2	0	3
OTU0631	88	6	2	0	0	3	3	0	0	0	0	0	1	0	0	2	2	0	0	0	1	0	2	0	0	2	0	1	3	4	0	3	1	3	3	4	0	0	0	1	4	2	0	1	0	0	1	1	1
OTU0632	88	2	1	0	0	0	3	2	0	0	1	1	0	1	2	2	2	0	0	2	2	0	1	4	3	1	2	4	4	2	1	2	2	3	2	4	4	0	3	0	2	1	1	1	0	2	2	1	1
OTU0633	88	0	2	0	0	1	0	3	2	0	0	1	0	1	2	0	0	0	2	0	0	0	0	0	2	0	4	0	0	1	0	1	1	1	0	0	0	0	1	2	0	1	0	0	0	0	0	1	1
OTU0634	88	0	1	3	1	0	0	0	2	0	2	1	0	0	0	2	0	0	0	0	0	3	0	0	1	1	2	0	0	0	3	0	0	0	3	0	4	2	0	1	1	1	0	0	0	3	0	1	1
OTU0635	88	1	0	0	2	2	3	1	4	1	5	1	1	1	0	0	0	1	2	2	2	2	0	2	0	0	3	0	2	2	6	2	0	1	3	6	0	2	2	4	3	3	0	2	3	3	1	2	3
OTU0636	87	2	0	1	3	0	2	0	1	0	0	2	1	0	3	0	1	0	0	2	0	0	0	0	0	0	0	2	2	0	3	3	0	0	1	1	1	1	1	3	3	1	0	0	2	0	0	0	0
OTU0637	87	2	2	2	3	1	0	1	0	4	2	2	0	0	0	0	0	0	0	0	0	0	0	0	1	1	3	1	2	0	3	1	2	1	1	0	0	5	0	2	3	0	0	0	3	0	0	3	0
OTU0638	86	2	0	1	2	0	0	0	4	0	0	0	0	0	0	3	0	1	0	0	0	0	0	0	1	0	1	0	0	1	0	3	2	3	1	1	0	3	0	0	0	0	0	0	0	0	0	0	0
OTU0639	86	1	2	0	0	0	0	0	0	0	0	0	1	2	3	0	0	1	0	0	2	2	0	0	1	1	0	0	0	0	1	0	0	1	1	0	1	0	1	0	1	1	0	0	0	0	3	0	1
OTU0640	86	1	0	0	0	0	0	0	0	1	0	0	1	0	0	1	0	2	0	0	0	0	1	2	0	0	0	0	0	0	0	0	0	1	0	0	0	0	1	0	0	0	0	0	0	2	0	1	3
OTU0641	86	0	1	2	0	1	1	1	0	0	1	2	0	0	0	0	0	0	1	1	1	1	2	0	0	0	0	0	0	0	0	2	0	0	2	0	0	0	0	0	1	2	0	3	1	0	1	2	2
OTU0642	86	4	1	0	4	2	0	0	1	1	0	3	1	2	2	1	1	0	0	1	1	2	1	1	1	0	3	5	0	1	1	0	1	0	1	1	2	0	1	1	2	0	1	0	1	1	4	1	1
OTU0643	86	0	0	1	0	0	3	0	0	0	0	0	1	1	0	3	0	2	2	1	3	0	0	0	0	3	2	0	2	2	0	1	0	3	0	3	0	1	2	1	5	0	0	2	3	1	0	2	0
OTU0644	85	0	4	0	0	1	1	0	0	0	0	2	0	4	0	0	0	0	2	0	1	0	0	0	0	2	0	1	1	2	0	0	0	1	1	1	0	0	0	2	1	1	1	1	3	0	1	1	1
OTU0645	85	0	0	1	1	1	0	2	1	2	2	3	2	1	0	0	2	1	0	0	0	2	0	1	0	0	0	1	0	2	2	1	1	0	1	1	1	0	0	1	1	1	4	2	0	2	1	1	0
OTU0646	85	1	1	0	2	1	1	1	5	2	0	2	1	0	1	0	2	0	1	4	0	2	0	1	4	3	1	2	3	1	0	0	0	3	2	1	0	0	1	0	0	0	2	1	0	1	1	1	1
OTU0647	84	1	1	1	0	0	0	0	1	0	0	0	1	0	0	0	2	1	2	0	1	1	1	0	0	2	1	0	3	1	3	2	0	0	2	0	1	0	1	1	0	1	1	1	1	3	0	0	0
OTU0648	84	0	0	1	5	1	0	3	2	1	1	0	1	1	0	0	0	1	0	0	0	0	0	0	0	3	2	0	5	1	2	0	1	0	0	1	0	5	2	3	5	4	0	3	2	3	3	3	2
OTU0649	84	1	1	0	5	3	0	1	1	1	2	0	2	0	2	0	0	0	1	0	1	0	0	0	0	0	0	0	0	0	0	1	0	0	0	1	0	2	0	0	0	0	0	1	0	1	0	0	0
OTU0650	84	0	0	2	1	0	0	2	3	0	0	2	3	1	2	2	0	0	1	0	0	0	2	0	0	0	1	2	2	0	1	0	2	0	0	0	1	0	2	0	1	0	10	3	3	0	11	1	0
OTU0651	84	4	1	1	0	1	1	2	0	2	1	0	1	1	2	1	1	0	0	3	0	1	1	3	0	6	0	0	3	1	1	4	3	1	0	3	6	1	0	0	0	2	0	3	1	1	1	1	3
OTU0652	84	0	0	1	1	0	0	0	2	0	0	0	0	0	0	0	0	0	0	0	1	0	2	0	0	0	1	0	1	0	1	1	1	1	1	3	0	0	2	1	0	0	0	0	2	0	0	0	1
OTU0653	84	0	0	0	0	0	0	0	0	0	0	0	0	4	9	9	3	3	4	0	0	1	0	3	0	1	13	8	3	8	0	2	4	2	0	4	0	0	0	1	1	0	0	0	0	0	0	0	0
OTU0654	83	0	1	3	4	1	3	1	0	1	0	2	0	1	1	2	2	1	1	3	4	2	4	2	1	0	1	2	2	3	1	1	0	0	0	1	0	2	0	2	0	2	0	1	3	2	1	1	0
OTU0655	83	1	0	1	4	1	1	0	3	1	0	2	1	0	3	4	1	0	0	1	1	0	2	2	0	1	0	0	1	1	2	1	0	0	2	0	0	1	1	0	0	1	0	0	0	2	0	0	1
OTU0656	83	0	3	0	0	0	4	0	4	6	5	0	5	0	0	1	0	0	0	1	0	0	0	2	1	1	0	0	2	0	5	1	0	0	7	1	0	2	0	1	1	1	0	1	3	3	0	0	1
OTU0657	82	0	1	0	0	1	1	0	0	0	0	0	0	1	0	0	1	1	0	1	3	0	0	1	0	2	2	0	4	2	3	2	2	0	1	4	2	7	1	2	2	1	1	2	0	2	0	1	0
OTU0658	82	2	2	0	0	1	0	0	1	1	0	0	0	0	3	0	1	0	1	0	1	0	1	2	1	1	3	0	4	0	3	2	0	0	3	2	3	1	0	1	1	2	0	0	1	1	0	0	0
OTU0659	82	2	1	1	1	1	0	0	0	0	1	1	1	1	1	1	0	0	2	0	0	2	2	0	1	0	0	4	1	0	3	0	1	2	1	1	0	1	2	0	1	1	3	0	0	6	0	0	0
OTU0660	82	1	2	0	0	1	3	1	1	0	1	0	0	3	0	2	1	1	0	4	1	1	0	1	1	9	2	1	0	3	0	0	1	4	1	0	1	2	1	2	0	2	1	1	1	1	2	1	2
OTU0661	82	2	1	5	0	1	0	2	1	3	0	1	0	1	2	1	0	2	2	3	0	2	2	0	1	0	0	1	0	2	1	0	0	0	0	1	1	1	0	2	1	1	1	1	0	2	1	4	1
OTU0662	82	1	0	0	0	1	0	0	1	2	0	0	0	1	0	1	3	0	1	1	0	0	0	0	0	2	0	2	0	1	1	0	2	2	0	0	2	1	0	2	2	0	2	0	0	2	0	0	2
OTU0663	81	0	1	0	0	0	0	1	0	2	0	1	0	1	1	0	0	2	0	0	0	0	0	1	0	1	0	0	0	1	0	0	0	0	0	0	0	0	0	0	1	0	0	0	1	0	0	0	1
OTU0664	81	4	1	6	1	1	2	1	2	0	2	4	1	0	0	1	1	1	0	0	0	0	0	0	1	2	0	3	0	2	1	1	2	2	1	0	0	0	1	0	1	0	0	1	0	1	0	1	0
OTU0665	81	1	0	0	0	1	2	0	1	0	1	1	1	0	0	0	2	0	0	0	0	1	0	1	0	0	0	2	3	0	1	1	3	0	1	1	2	3	0	0	1	2	0	0	1	0	0	0	1
OTU0666	81	3	1	0	1	2	0	0	0	0	1	0	2	4	0	0	0	1	2	0	2	1	1	2	1	0	0	0	1	0	0	0	2	0	1	1	0	1	0	0	1	0	0	1	0	0	0	1	1
OTU0667	81	2	2	1	2	1	1	1	0	3	0	0	0	1	0	1	1	1	1	1	1	2	0	0	1	4	0	1	2	3	0	1	0	0	0	1	1	0	2	2	1	2	0	0	2	0	0	1	0
OTU0668	81	0	6	0	0	2	2	0	0	3	0	0	1	1	1	4	0	0	0	1	1	0	0	2	1	0	0	0	0	0	0	1	0	1	0	0	2	0	1	1	1	1	2	0	0	3	0	1	0
OTU0669	81	5	1	0	2	2	1	1	1	6	0	1	0	1	0	0	2	1	0	0	3	0	1	1	1	1	0	0	3	1	0	9	0	1	0	3	0	0	0	0	2	0	0	1	1	0	0	2	0
OTU0670	80	0	1	0	1	0	0	2	1	0	0	0	1	0	0	0	0	1	0	0	1	0	1	0	1	1	0	0	0	0	2	0	0	0	0	0	1	1	2	1	0	1	1	0	0	2	0	0	0
OTU0671	80	0	1	1	2	0	2	0	1	0	2	0	1	0	1	1	6	0	0	1	3	3	0	3	0	5	5	0	3	3	2	0	0	3	2	0	0	0	5	1	1	2	2	1	0	2	4	4	1
OTU0672	79	0	0	1	0	1	0	0	1	0	0	0	2	1	0	0	2	1	1	1	3	0	0	2	1	0	1	0	3	0	1	1	2	0	3	1	0	5	0	0	1	8	0	0	4	3	3	1	1
OTU0673	78	0	1	0	5	0	1	1	0	0	0	0	1	1	1	1	0	0	4	0	1	1	4	0	0	1	1	0	1	0	0	1	0	0	1	0	0	0	0	1	1	4	0	0	1	0	1	1	1
OTU0674	78	2	1	0	2	2	1	0	1	1	0	1	1	0	0	1	0	3	0	2	0	0	0	0	1	1	0	0	1	1	1	1	0	0	1	0	0	1	0	1	1	3	0	1	0	0	0	0	0
OTU0675	78	2	0	0	1	2	1	0	2	1	0	1	0	0	0	0	0	1	0	2	0	0	0	0	0	1	0	1	1	3	2	2	0	0	0	0	2	0	0	0	3	0	0	1	1	0	0	1	0
OTU0676	78	1	0	0	3	0	2	2	3	1	1	2	3	2	0	1	0	4	0	3	2	0	0	3	2	1	1	0	0	4	3	0	0	4	8	0	0	2	1	1	4	0	0	0	2	0	1	2	0
OTU0677	77	2	1	1	1	0	3	1	0	0	1	1	1	1	1	0	0	0	1	1	0	1	0	0	2	3	1	2	1	0	1	0	0	0	0	2	0	0	2	2	0	0	1	1	1	0	1	1	0
OTU0678	77	0	1	0	3	0	1	3	0	0	0	0	0	0	0	0	0	0	0	0	0	0	0	0	0	4	3	2	2	1	3	1	2	2	2	2	0	4	2	0	2	2	0	10	1	4	1	1	1
OTU0679	77	0	1	0	2	0	3	0	3	0	0	1	0	0	0	0	2	0	0	2	2	0	1	0	0	2	1	2	0	3	0	0	1	5	2	1	1	1	0	3	0	3	0	2	0	1	0	2	1
OTU0680	77	0	0	1	0	1	0	1	0	1	1	0	3	2	1	0	4	1	0	0	2	1	0	1	0	1	1	3	1	0	5	0	0	0	3	1	0	1	1	0	2	0	1	0	0	2	1	0	2
OTU0681	77	1	0	2	0	0	7	0	0	1	1	1	0	0	1	0	1	0	2	1	0	3	2	7	0	0	0	1	2	1	3	1	2	0	1	2	4	2	1	2	1	1	0	0	1	2	3	1	1
OTU0682	77	0	0	0	2	1	1	0	0	1	0	0	2	2	0	0	0	0	1	0	0	1	0	1	1	0	1	1	0	0	0	0	0	1	0	2	0	1	0	1	0	1	1	0	0	0	0	0	2
OTU0683	76	3	1	3	1	3	2	1	0	1	1	1	0	1	1	0	0	0	1	0	1	0	2	0	0	1	0	1	0	0	0	1	0	1	1	1	1	1	1	0	1	0	0	0	0	0	1	0	0
OTU0684	76	2	1	0	1	2	0	2	0	1	0	0	0	2	2	1	4	1	2	1	0	2	2	0	0	0	0	0	1	1	0	1	2	0	2	0	0	0	0	0	1	1	0	0	0	3	0	2	0
OTU0685	76	0	0	1	0	1	1	0	2	0	1	0	1	1	0	1	0	0	0	0	0	0	0	1	1	0	1	0	0	0	0	0	0	1	1	0	0	2	0	0	0	1	0	1	1	1	0	1	1
OTU0686	76	2	0	0	0	2	0	0	1	3	0	4	2	1	0	0	2	0	1	1	1	1	2	1	1	0	0	1	0	0	1	3	0	0	3	5	1	0	0	0	1	0	0	0	0	0	0	1	1
OTU0687	76	2	0	1	1	1	0	3	1	1	0	2	4	2	0	2	0	3	1	7	0	6	3	1	6	0	2	1	2	0	2	0	1	0	1	2	4	2	0	0	1	1	1	0	2	2	1	0	0
OTU0688	76	0	1	1	0	1	2	0	1	1	0	0	1	0	1	0	1	0	0	0	1	0	0	0	3	0	3	0	0	0	0	1	0	0	0	1	0	1	0	0	0	3	0	0	0	1	2	1	0
OTU0689	76	0	0	0	0	0	0	0	0	0	0	0	0	1	0	0	0	2	0	1	0	2	0	2	1	2	0	0	0	0	0	0	0	0	0	0	0	1	0	0	0	2	0	0	1	0	0	1	1
OTU0690	75	0	0	0	0	4	0	0	0	9	0	0	0	0	0	0	2	0	0	0	0	0	3	0	0	0	0	0	5	0	0	5	0	1	3	12	0	0	0	1	3	0	0	1	6	1	0	2	8
OTU0691	75	2	1	2	0	2	1	1	0	1	0	0	0	0	0	1	3	1	0	1	0	1	0	1	0	4	1	1	0	2	0	0	1	2	1	0	1	3	3	3	2	2	5	1	4	0	2	1	0
OTU0692	75	1	1	0	1	1	3	3	1	0	1	1	0	0	1	1	1	0	0	4	1	3	0	1	0	0	1	1	1	1	0	0	3	2	3	0	0	0	0	1	1	0	0	0	0	0	0	1	0
OTU0693	75	0	1	0	0	0	0	0	0	0	1	0	0	1	1	0	0	0	1	1	1	0	0	0	1	0	1	0	1	0	0	0	1	0	1	2	0	1	0	1	2	0	1	0	0	0	1	0	0
OTU0694	75	1	1	0	3	0	1	0	1	3	1	0	0	0	0	0	1	1	2	1	1	1	0	0	0	0	2	1	0	0	0	1	0	0	1	0	0	0	0	0	1	0	0	1	0	0	0	1	0
OTU0695	74	0	0	0	0	5	0	0	0	8	0	0	0	0	0	0	0	0	0	0	0	0	1	1	0	0	0	0	3	0	1	8	0	0	1	11	0	0	0	0	2	0	0	0	9	0	0	0	14
OTU0696	74	0	1	0	0	1	0	1	1	2	0	0	1	0	0	1	0	0	0	1	0	0	0	0	0	0	0	0	0	0	1	0	1	0	2	0	0	2	1	1	0	0	2	1	1	0	0	2	0
OTU0697	74	0	1	0	2	0	1	1	3	1	1	0	0	1	1	1	0	2	0	2	1	1	0	0	1	0	0	0	1	1	1	2	0	2	0	0	1	0	0	1	1	2	0	0	1	0	0	0	1
OTU0698	73	3	0	2	1	2	3	1	0	0	0	1	0	0	1	1	2	1	0	6	0	0	0	0	1	1	1	0	1	2	4	2	0	0	0	0	0	3	0	1	0	1	1	2	0	0	0	3	0
OTU0699	73	0	0	0	1	0	0	0	0	1	0	0	1	0	0	1	0	0	0	0	0	0	1	0	0	0	0	1	0	0	0	0	0	0	0	3	0	2	0	1	0	0	0	1	0	0	0	0	0
OTU0700	73	0	0	1	1	2	0	0	3	3	0	0	2	0	0	0	2	1	0	0	0	0	2	0	0	0	0	1	1	1	0	0	0	1	1	4	0	0	2	1	0	1	3	0	0	0	0	0	0
OTU0701	73	0	0	0	2	0	0	0	0	1	1	0	0	0	2	0	0	0	0	1	0	0	0	1	0	1	1	0	1	0	0	1	0	0	1	0	0	0	0	2	0	1	1	1	0	0	0	0	1
OTU0702	73	0	0	1	0	0	1	0	1	0	0	0	0	0	0	0	0	0	0	0	0	0	0	1	0	2	0	0	0	0	1	2	0	2	3	0	0	0	0	0	0	0	0	0	1	0	0	0	0
OTU0703	73	1	1	0	4	2	0	0	0	0	0	0	1	0	1	4	0	0	1	2	1	0	1	0	3	2	4	0	3	1	0	2	0	4	0	2	0	4	0	2	1	1	0	0	1	1	0	1	0
OTU0704	72	1	2	2	4	2	1	2	0	0	1	3	2	1	0	0	0	1	0	1	3	6	0	1	2	0	1	0	3	0	1	0	0	0	2	0	0	4	3	1	1	4	1	0	1	2	1	0	0
OTU0705	72	0	0	0	0	1	0	0	0	1	1	2	0	0	1	0	0	2	2	1	0	1	0	0	0	1	0	0	2	0	1	6	0	1	0	0	0	2	0	2	4	1	0	0	0	0	0	1	0
OTU0706	72	0	0	0	0	0	0	4	0	0	0	0	0	1	0	0	0	0	0	0	0	0	0	1	0	1	1	1	1	0	0	0	2	0	0	1	3	1	3	4	1	1	0	2	0	0	5	0	1
OTU0707	72	1	1	2	0	2	2	1	0	3	4	2	0	1	0	0	1	1	0	0	1	1	0	0	0	2	0	0	0	0	3	0	1	2	2	0	3	1	0	2	0	2	0	2	1	3	0	0	0
OTU0708	72	1	1	0	0	4	0	0	0	15	0	0	0	0	1	0	0	0	11	0	0	0	8	1	0	0	0	0	1	1	0	1	0	1	0	3	0	0	0	0	0	0	0	0	0	0	0	0	0
OTU0709	72	0	3	1	1	0	0	3	0	0	1	3	1	1	2	0	2	1	1	3	2	0	2	2	2	1	1	0	0	2	3	1	1	0	0	0	2	1	2	0	0	0	0	1	1	0	0	1	0
OTU0710	72	0	2	1	0	1	1	0	4	0	2	1	3	3	0	1	0	2	0	2	2	3	0	2	1	0	3	1	0	2	2	2	4	1	5	1	0	2	1	1	1	2	0	2	0	1	0	3	0
OTU0711	71	0	0	0	0	2	0	0	1	1	0	0	0	1	2	1	0	0	0	0	0	1	1	1	0	3	2	0	1	0	0	1	0	0	4	2	2	2	5	5	5	2	5	0	0	2	3	2	1
OTU0712	71	2	0	2	0	1	1	0	0	0	1	0	2	0	1	5	0	1	4	1	0	0	0	0	0	0	0	0	0	1	0	2	0	0	0	1	0	2	0	2	1	1	1	2	0	0	0	1	0
OTU0713	71	1	0	1	3	0	0	0	0	2	0	0	0	0	0	0	1	1	0	0	0	1	0	0	0	0	0	0	0	0	1	1	0	4	0	0	0	2	0	0	0	1	0	0	1	0	0	1	0
OTU0714	71	0	1	0	0	3	2	0	3	0	1	0	3	0	0	4	1	0	1	1	5	0	1	2	1	2	2	0	1	2	0	1	1	4	1	2	0	0	0	1	1	2	0	0	2	1	1	1	2
OTU0715	71	0	1	1	1	1	0	0	0	0	1	1	0	0	1	0	1	1	0	0	0	1	2	1	0	0	0	1	0	3	1	1	0	2	1	0	0	0	0	2	0	0	0	1	0	1	3	0	0
OTU0716	71	1	0	1	0	2	1	0	0	0	0	0	0	0	1	0	0	1	0	0	2	0	1	0	0	0	1	0	0	1	1	0	2	1	0	0	0	2	0	1	0	1	0	0	0	1	0	0	0
OTU0717	71	2	0	0	1	3	0	0	0	0	0	0	0	1	0	2	0	0	0	4	1	0	0	1	3	0	2	1	2	1	0	3	1	1	0	1	0	1	0	0	1	5	0	1	0	2	0	0	3
OTU0718	70	0	0	1	0	0	1	0	1	1	0	1	0	2	0	0	0	2	0	0	1	0	0	0	0	0	0	0	1	0	1	1	0	0	0	0	0	0	1	1	3	0	0	0	0	0	2	2	0
OTU0719	70	0	0	3	2	0	0	6	0	1	0	4	1	1	0	2	0	1	0	2	0	2	0	0	2	0	2	1	0	0	1	0	1	0	1	0	1	7	1	0	1	1	1	0	0	5	5	1	0
OTU0720	70	1	1	0	1	1	1	1	1	1	1	0	2	1	0	0	1	3	0	0	1	1	0	1	0	0	0	1	1	1	1	2	2	0	0	0	1	1	1	1	1	1	0	2	0	0	2	1	0
OTU0721	70	1	1	0	1	0	1	2	4	1	0	2	2	0	0	0	1	3	2	0	1	0	1	1	0	2	1	0	0	2	1	0	2	2	1	1	0	2	2	1	1	2	0	3	0	1	1	0	0
OTU0722	70	0	2	2	6	0	0	1	3	0	0	0	0	1	0	5	0	1	0	3	0	1	0	0	4	1	1	0	0	0	0	1	1	0	2	0	0	2	2	5	0	1	2	1	1	3	0	1	0
OTU0723	70	0	0	0	0	0	0	0	1	0	0	0	0	5	0	1	0	3	0	0	0	3	1	2	1	1	3	0	0	2	2	3	1	3	0	0	0	0	0	1	1	0	1	0	0	0	0	0	1
OTU0724	70	3	1	0	1	2	3	0	1	2	4	2	1	0	2	0	1	0	3	3	1	0	1	2	1	0	0	1	2	0	1	0	1	0	2	1	1	0	1	0	0	0	0	1	0	0	0	1	1
OTU0725	70	0	1	0	0	0	0	0	0	1	0	0	1	1	0	0	1	0	0	0	0	2	0	1	1	1	1	0	0	1	3	0	0	0	3	0	0	2	0	1	0	0	0	0	0	0	0	0	0
OTU0726	70	1	1	0	2	2	0	0	0	1	1	0	0	2	0	2	1	1	1	11	2	4	0	0	5	0	0	2	1	2	0	0	0	2	0	1	0	1	0	0	0	2	0	0	0	0	0	0	0
OTU0727	70	4	0	2	3	1	4	0	2	1	3	2	7	0	0	0	1	0	0	0	1	0	1	0	0	0	0	0	1	0	2	1	0	0	2	1	0	0	0	0	0	0	0	0	2	0	0	0	1
OTU0728	70	4	0	0	0	1	1	0	1	0	1	0	0	0	0	0	0	1	0	0	2	0	1	1	0	1	2	0	0	1	0	0	0	0	0	1	0	1	0	1	0	0	0	0	0	1	0	3	0
OTU0729	69	0	1	2	0	0	0	1	0	0	0	0	0	0	1	3	0	0	0	0	1	0	1	2	2	2	1	0	1	0	0	0	1	0	0	2	1	0	1	1	0	0	0	0	0	1	1	0	1
OTU0730	69	1	0	0	0	0	1	0	2	0	0	0	1	0	1	0	2	0	0	0	1	1	0	0	0	3	1	0	4	2	0	1	0	0	2	4	0	0	0	1	0	1	0	0	0	1	0	0	0
OTU0731	69	0	0	3	0	1	1	5	1	1	0	1	0	0	0	0	0	0	0	0	2	0	0	0	0	1	0	0	2	0	0	1	0	0	0	2	0	0	1	0	0	0	5	1	1	2	2	1	3
OTU0732	69	0	1	2	1	1	0	1	1	1	0	1	1	5	0	0	0	1	0	0	0	0	0	0	1	0	0	0	0	1	0	0	0	0	0	0	0	1	3	0	0	0	2	0	1	1	0	0	0
OTU0733	69	0	0	0	0	0	0	0	0	0	0	0	0	7	3	4	4	6	1	1	1	3	2	0	1	1	5	1	2	1	0	2	3	3	1	2	0	1	0	3	2	0	0	0	1	0	1	1	2
OTU0734	69	7	0	0	0	0	0	0	3	0	0	0	0	0	0	0	0	0	0	3	0	0	0	0	0	0	0	0	0	3	0	7	0	0	0	0	0	0	1	0	0	1	0	1	0	0	0	0	0
OTU0735	68	0	0	0	1	2	1	0	0	0	1	0	1	0	0	0	0	1	0	1	1	1	0	1	0	1	0	2	0	0	2	0	2	0	1	2	0	1	0	2	0	2	0	1	0	0	1	1	0
OTU0736	68	4	0	1	2	0	1	1	0	0	2	2	1	0	1	1	0	0	1	3	1	0	0	1	0	0	2	0	2	0	0	0	2	0	1	0	0	0	3	1	2	0	1	1	1	0	0	0	0
OTU0737	67	0	0	0	0	1	0	0	0	0	0	0	0	0	0	0	1	0	0	0	1	0	0	0	1	0	1	0	1	0	1	0	0	0	1	0	1	1	0	0	0	0	1	0	0	0	1	1	1
OTU0738	67	0	0	0	0	2	1	0	0	0	0	0	0	0	0	2	1	0	0	1	1	0	0	0	0	1	2	0	1	0	1	1	0	1	1	1	0	1	0	1	1	0	0	0	3	2	0	0	1
OTU0739	67	1	1	0	0	0	0	1	0	0	0	0	0	1	0	1	1	1	0	1	0	0	0	0	0	0	2	2	2	0	0	0	0	0	0	0	0	1	0	3	0	0	2	1	2	0	0	2	0
OTU0740	67	2	0	1	0	0	0	2	1	0	0	0	2	2	1	1	0	1	0	3	0	0	0	0	0	0	2	2	0	1	0	1	0	2	0	0	1	0	0	0	1	1	1	0	0	0	1	1	0
OTU0741	67	0	1	2	0	4	2	0	0	6	6	3	2	1	0	0	0	0	0	0	2	8	0	6	2	0	2	0	0	1	0	0	0	0	0	0	0	0	0	1	0	0	2	0	2	4	2	4	1
OTU0742	67	0	0	0	0	0	1	1	0	0	1	2	1	1	0	1	1	0	0	0	0	0	1	0	0	2	1	0	2	0	0	0	0	1	1	0	1	0	1	1	0	0	0	1	1	0	1	1	1
OTU0743	67	0	1	0	0	0	0	1	0	0	1	4	0	3	5	0	0	3	1	0	0	3	0	0	0	0	0	0	1	0	1	2	1	1	0	0	0	3	2	1	0	0	2	6	0	0	2	2	1
OTU0744	67	3	0	2	1	4	2	0	4	3	2	3	3	7	0	0	0	2	1	2	1	0	0	0	0	0	1	1	0	0	2	2	1	1	0	0	1	0	0	0	1	0	0	0	0	1	0	0	3
OTU0745	67	0	0	0	2	0	0	0	2	0	0	0	1	0	0	0	0	2	0	0	0	0	1	0	2	0	1	1	0	2	2	0	1	0	1	0	2	2	0	1	0	5	2	0	0	1	5	1	0
OTU0746	67	0	0	0	0	1	1	0	0	0	0	0	0	0	2	2	0	2	0	0	0	1	0	0	1	0	0	0	0	0	0	0	1	0	0	0	0	0	0	0	1	0	0	0	1	0	0	0	3
OTU0747	66	2	1	2	0	0	0	2	0	0	0	1	1	2	1	0	0	1	0	1	1	2	1	1	2	1	0	6	0	2	0	0	2	1	0	0	5	2	0	3	2	1	0	0	1	2	3	0	1
OTU0748	66	0	0	0	1	1	0	0	1	1	0	0	0	0	0	0	0	0	1	0	1	0	0	1	0	0	3	0	0	0	0	2	0	0	0	0	0	0	1	0	1	2	0	3	0	2	1	3	1
OTU0749	66	0	0	4	0	0	0	2	0	0	0	3	0	0	0	0	1	0	0	0	0	0	0	1	1	0	0	6	0	1	1	2	6	1	0	0	1	1	3	1	2	2	3	3	0	1	8	4	0
OTU0750	66	0	3	0	1	1	1	1	1	1	2	0	1	0	0	0	1	0	0	1	0	1	0	0	0	1	3	0	1	0	0	0	0	1	0	0	0	0	0	0	0	1	0	0	0	0	0	0	0
OTU0751	66	3	2	1	1	2	1	0	0	0	1	0	1	1	0	0	0	0	2	0	0	0	0	0	0	2	2	0	2	1	0	1	2	1	0	0	0	3	1	1	0	0	0	0	0	1	0	0	0
OTU0752	66	3	1	1	0	1	2	0	3	0	1	2	0	2	1	0	1	5	2	0	0	0	1	1	0	3	0	4	1	1	0	3	2	4	0	0	1	1	0	0	2	4	1	2	0	2	1	1	0
OTU0753	66	0	0	0	1	1	0	0	3	0	2	0	0	1	0	0	3	0	0	2	0	1	0	0	1	2	1	0	2	0	1	4	0	1	0	2	0	1	0	1	1	1	0	1	1	1	0	3	2
OTU0754	65	0	1	2	0	1	1	0	0	1	0	1	1	0	1	0	1	0	0	0	0	0	0	0	0	0	1	0	0	1	1	0	1	1	1	2	0	0	0	0	0	0	0	2	0	0	0	1	0
OTU0755	65	1	0	1	3	0	0	0	0	0	1	0	0	3	0	0	0	1	0	0	0	0	0	0	1	0	0	1	2	0	0	1	0	0	1	1	1	0	0	0	1	0	0	0	3	0	1	0	3
OTU0756	65	0	1	4	0	1	0	1	1	3	0	1	1	2	0	0	1	3	0	0	0	0	2	0	0	1	1	0	1	0	2	2	1	0	0	0	2	0	2	1	1	0	2	0	1	0	2	0	1
OTU0757	65	0	0	1	0	0	0	0	0	0	0	0	1	1	0	0	4	0	1	0	0	3	0	1	0	0	1	1	1	0	1	0	3	1	0	0	2	3	1	1	4	1	4	2	1	1	2	0	0
OTU0758	65	2	0	0	0	1	2	0	4	0	1	0	6	0	0	1	2	0	0	1	0	0	0	0	0	0	1	0	1	0	0	2	1	2	0	1	0	0	2	0	0	0	0	0	0	1	1	0	0
OTU0759	64	1	0	0	0	0	0	1	2	0	0	1	2	0	0	1	1	0	0	0	0	0	0	0	0	1	2	0	0	0	4	0	0	1	1	0	0	0	0	1	0	2	2	2	2	0	4	1	0
OTU0760	64	1	0	1	2	0	0	0	2	2	0	0	0	0	0	1	0	1	0	0	0	0	0	0	1	2	0	2	0	0	2	1	2	3	1	1	0	0	1	0	0	2	1	2	1	0	0	2	0
OTU0761	64	0	0	1	0	1	0	1	0	1	0	1	0	0	1	1	1	0	3	1	0	0	1	0	0	1	2	1	1	3	1	0	0	0	0	0	2	1	0	0	0	0	0	1	3	1	1	1	0
OTU0762	64	1	1	1	0	0	0	0	0	0	0	0	1	1	1	1	1	1	0	1	0	0	0	0	0	0	0	0	0	0	0	0	0	0	0	2	0	0	2	1	0	0	0	0	0	1	0	1	0
OTU0763	64	0	1	0	0	0	0	0	1	1	1	1	2	0	0	1	1	1	0	0	0	0	1	1	3	1	0	0	0	0	3	0	0	0	2	3	0	4	0	1	0	0	1	2	2	2	1	3	2
OTU0764	64	2	0	3	1	1	1	1	3	1	2	3	4	1	0	0	0	0	0	0	0	0	0	3	0	0	1	3	0	0	1	0	0	0	3	0	1	4	0	2	0	2	0	0	1	2	2	1	0
OTU0765	64	2	0	2	1	0	1	2	0	1	1	0	0	2	0	0	2	0	1	2	0	1	0	0	1	1	2	1	1	1	1	1	0	1	0	0	2	1	1	0	1	0	2	0	0	0	2	1	0
OTU0766	64	0	1	2	1	0	0	1	0	0	1	0	0	1	0	4	1	0	0	2	1	1	0	2	2	3	3	1	2	0	0	1	1	2	0	2	0	0	0	0	0	1	0	0	1	0	0	0	0
OTU0767	64	0	0	0	0	0	0	1	0	0	0	0	0	2	0	5	2	0	0	3	2	2	0	0	4	1	5	0	0	1	7	0	1	1	2	0	1	4	2	0	0	3	0	1	1	2	0	0	2
OTU0768	64	0	2	1	0	3	1	0	1	2	3	0	0	1	0	3	1	0	0	1	2	0	0	0	0	1	3	0	0	1	0	0	1	0	1	0	2	2	1	0	0	1	0	0	0	1	0	0	1
OTU0769	63	0	0	0	2	0	1	0	1	0	0	0	1	0	0	3	0	0	0	4	0	0	0	0	3	0	0	0	0	0	3	0	0	0	1	0	0	5	0	0	0	0	0	0	1	5	0	0	0
OTU0770	63	0	0	0	0	0	0	0	2	0	0	1	1	1	0	0	0	2	1	1	1	0	0	0	0	1	2	0	0	0	0	1	0	1	0	0	0	0	1	0	2	0	1	1	0	1	0	1	0
OTU0771	63	0	0	0	0	1	2	0	1	0	0	1	0	1	1	1	0	1	0	1	1	0	0	0	0	1	2	1	2	0	0	1	0	0	1	0	1	1	1	0	1	1	0	1	1	1	0	2	0
OTU0772	63	0	0	1	0	0	0	0	0	0	0	0	0	7	0	4	0	1	0	3	0	0	0	0	2	0	2	1	0	0	1	0	4	0	0	0	3	1	0	0	0	1	0	0	0	0	2	0	0
OTU0773	63	0	1	0	0	0	1	0	0	3	0	0	0	0	0	1	0	0	1	2	0	1	0	1	1	0	1	0	0	0	1	1	0	0	1	0	0	0	0	0	0	0	1	0	0	1	1	1	1
OTU0774	63	0	0	1	0	0	1	1	0	0	0	0	0	0	0	0	0	0	0	0	0	1	0	1	0	1	2	3	1	0	1	0	3	1	0	0	1	6	2	2	2	2	1	3	0	3	3	3	0
OTU0775	63	1	2	1	3	0	1	0	0	1	0	0	0	0	1	2	4	0	0	0	0	0	0	0	0	0	0	0	0	0	0	0	0	1	0	0	2	0	0	2	1	0	1	0	0	0	0	0	0
OTU0776	62	0	1	1	0	1	1	0	1	1	0	3	0	2	0	0	0	0	1	2	1	1	0	0	2	1	0	1	1	0	0	0	0	0	0	2	0	0	1	1	0	0	2	0	0	0	0	0	0
OTU0777	62	1	0	1	0	1	1	1	0	0	1	1	0	0	1	2	1	1	0	1	1	0	0	1	2	1	0	0	4	1	0	1	1	0	2	2	0	1	0	0	0	0	1	1	1	1	0	0	1
OTU0778	62	0	0	1	5	0	0	0	1	0	2	2	4	3	0	3	1	1	0	3	0	0	0	0	3	0	0	1	0	0	1	0	1	0	1	0	1	1	4	0	0	1	0	0	0	3	3	0	0
OTU0779	62	0	0	0	0	0	2	0	0	0	1	0	1	0	2	2	0	0	0	0	0	0	0	0	0	0	0	0	0	0	0	1	0	0	0	1	0	2	2	1	1	2	0	1	1	1	1	1	1
OTU0780	62	3	0	1	3	0	0	1	0	1	0	0	2	0	0	2	0	0	0	3	0	0	0	2	0	0	0	0	3	0	0	0	0	0	1	1	0	1	2	1	0	0	2	0	0	0	1	0	0
OTU0781	61	0	0	0	2	0	0	0	0	1	1	0	0	0	0	0	1	0	0	0	0	0	0	0	0	0	0	6	0	1	6	0	1	0	0	0	0	0	0	0	0	0	0	1	0	0	0	0	0
OTU0782	61	1	1	0	0	0	1	0	0	0	3	1	1	0	0	2	0	1	0	1	0	0	1	0	0	1	0	0	1	1	0	1	0	1	0	0	0	0	0	1	0	0	2	0	0	1	0	1	0
OTU0783	61	0	0	0	1	0	0	0	0	0	0	0	0	0	2	0	1	0	0	0	0	0	2	1	0	3	0	1	2	2	0	1	0	0	0	1	0	4	0	0	0	7	1	0	1	2	0	0	1
OTU0784	61	0	0	4	0	0	1	0	2	1	1	0	0	0	0	1	0	0	0	1	2	0	0	0	0	0	0	0	1	0	0	0	0	0	0	0	0	0	0	0	2	0	0	0	0	0	0	3	0
OTU0785	61	0	0	1	1	1	0	1	0	1	0	0	2	0	1	1	0	2	0	0	1	1	1	0	0	0	0	0	1	1	1	1	0	0	1	0	0	0	0	1	0	0	0	1	0	1	0	0	0
OTU0786	61	0	0	0	0	2	0	0	0	3	0	0	0	1	0	0	2	0	0	0	2	0	0	2	0	0	1	1	3	2	2	2	0	1	2	1	1	0	0	3	2	0	0	0	2	1	0	1	0
OTU0787	61	0	0	0	0	0	0	0	0	0	0	0	0	0	0	0	0	0	0	0	0	0	0	0	0	0	0	16	0	0	0	0	11	0	0	0	11	0	7	0	0	0	4	0	0	0	4	0	0
OTU0788	61	0	0	1	0	0	0	0	0	0	0	0	0	1	0	1	0	1	0	0	0	0	0	0	0	1	1	0	0	0	0	0	0	0	0	1	1	1	3	2	0	0	2	1	0	0	2	0	1
OTU0789	60	0	0	0	1	1	0	0	0	0	0	0	0	1	6	4	16	3	9	0	4	5	2	2	0	0	0	0	0	0	2	0	0	0	0	0	0	0	0	0	0	0	1	0	0	0	0	0	0
OTU0790	60	1	1	2	0	1	0	2	0	1	0	0	0	0	0	0	1	0	1	0	2	0	2	1	0	1	2	1	1	1	4	1	0	1	0	0	0	1	2	2	2	2	0	0	1	1	0	0	0
OTU0791	58	0	1	0	1	0	0	0	0	0	0	0	0	0	0	0	0	1	0	2	1	0	0	1	2	0	2	0	0	1	0	3	0	1	0	2	3	0	0	3	0	1	0	1	3	2	1	0	1
OTU0792	58	1	0	0	1	0	0	0	4	1	0	0	2	0	0	4	0	0	0	1	0	0	0	1	1	0	1	0	3	1	1	1	0	0	2	4	0	2	0	0	2	1	0	0	1	0	0	0	1
OTU0793	58	0	1	0	1	0	0	0	0	0	0	0	0	0	0	4	1	0	0	3	2	0	0	0	6	1	0	5	0	0	2	0	1	2	2	0	0	2	1	2	0	2	0	1	1	0	2	1	0
OTU0794	58	0	0	0	0	0	0	1	0	0	0	0	0	0	0	0	0	0	0	0	0	0	0	0	0	0	0	0	0	0	0	0	1	0	0	0	0	0	11	0	0	0	15	0	0	0	20	0	0
OTU0795	58	0	0	1	0	1	0	1	0	0	0	2	0	0	0	0	1	0	0	0	4	1	0	0	1	0	1	2	1	0	1	3	1	0	0	0	0	0	0	3	6	1	0	2	5	1	0	1	3
OTU0796	58	0	0	1	0	0	0	0	1	1	1	1	1	1	0	0	2	1	0	0	0	0	0	0	0	0	0	1	0	0	0	2	0	1	1	0	1	0	0	0	1	0	0	0	0	0	1	0	0
OTU0797	58	0	0	0	1	0	2	0	0	0	1	0	0	0	0	0	0	0	0	0	0	0	0	1	0	1	0	0	0	1	0	0	0	0	0	3	1	0	1	0	0	1	0	0	0	0	0	0	0
OTU0798	57	0	0	2	1	0	1	0	4	0	1	1	0	1	0	1	1	2	0	1	0	0	0	0	0	0	1	0	0	0	2	0	1	1	2	0	0	0	0	0	0	0	0	0	1	0	0	1	0
OTU0799	57	0	1	0	0	2	1	0	0	0	0	1	2	0	0	2	0	0	0	1	0	0	0	1	1	0	0	0	0	0	0	1	0	0	0	0	1	0	0	0	0	0	0	0	0	1	0	0	0
OTU0800	57	0	1	2	0	0	0	1	0	0	0	0	0	1	1	0	1	1	0	0	0	0	0	0	0	1	0	0	0	0	0	0	0	0	1	0	1	1	4	3	1	0	3	2	0	1	1	2	0
OTU0801	57	0	1	0	2	0	1	0	0	1	0	0	1	1	0	0	0	0	0	1	0	2	0	2	2	0	1	0	0	0	0	0	0	0	0	0	1	1	1	1	0	2	0	1	0	0	0	1	1
OTU0802	57	1	0	2	0	2	0	0	0	2	0	1	0	1	0	0	0	1	0	0	0	2	0	0	0	0	0	3	0	0	0	0	2	0	0	0	4	0	1	0	0	0	4	0	0	0	4	0	0
OTU0803	57	0	0	2	0	1	0	0	1	1	1	0	0	1	1	1	0	0	0	0	1	0	0	0	1	0	0	0	2	0	0	1	0	1	1	3	1	0	1	0	2	1	0	0	0	0	1	0	0
OTU0804	56	0	0	1	0	1	0	0	0	0	1	2	0	8	2	4	0	4	2	3	5	7	4	1	4	0	1	1	0	0	0	1	1	1	0	0	1	0	0	0	0	1	0	0	0	0	0	0	0
OTU0805	56	2	0	0	0	0	1	0	1	0	2	0	1	0	0	0	0	2	0	0	0	0	0	0	0	2	0	0	0	1	0	0	0	0	0	0	1	0	0	0	0	0	1	0	1	0	0	0	0
OTU0806	55	0	0	0	0	0	0	0	0	0	0	0	0	1	0	0	0	0	0	0	0	0	0	0	0	0	1	2	2	0	0	0	0	0	1	2	2	2	4	19	4	0	1	9	1	0	1	1	1
OTU0807	55	1	0	0	0	0	1	0	0	0	1	1	0	0	5	1	1	0	1	0	1	0	1	0	1	0	0	1	1	0	0	2	0	0	0	2	0	1	1	0	2	0	0	1	2	0	1	0	1
OTU0808	55	0	1	2	0	1	1	0	1	0	0	3	0	0	0	0	1	0	0	0	1	1	0	2	0	0	2	2	4	1	1	0	2	0	4	1	0	3	1	0	2	1	1	1	0	1	0	1	0
OTU0809	55	2	0	9	0	0	0	5	0	1	0	1	0	1	1	0	0	3	1	1	0	1	1	1	0	0	0	2	2	3	1	1	3	0	0	0	3	2	0	0	2	0	1	0	2	0	1	0	0
OTU0810	55	0	0	5	0	0	0	1	0	0	0	0	1	2	1	1	2	0	1	1	0	3	0	0	0	1	1	3	0	0	0	0	4	2	1	0	2	2	1	1	1	3	0	1	1	1	2	2	0
OTU0811	54	0	0	1	0	0	0	4	0	0	0	3	0	7	0	0	0	8	0	0	0	5	0	0	0	0	0	1	0	0	0	0	0	0	0	0	1	3	1	2	0	1	0	1	0	1	4	0	0
OTU0812	54	2	1	0	2	1	0	0	0	0	0	1	0	3	0	0	0	1	1	1	2	0	0	1	0	2	3	2	1	3	1	0	0	0	0	1	1	0	1	0	1	2	0	1	1	2	0	0	0
OTU0813	54	0	0	0	0	0	0	0	0	0	0	0	0	0	0	1	0	1	1	0	0	0	0	0	0	0	1	1	0	1	1	0	0	0	1	0	0	0	1	1	0	0	0	0	0	2	1	0	0
OTU0814	53	1	0	0	0	1	2	0	1	0	0	0	3	0	0	0	2	0	2	1	1	0	0	9	0	2	1	0	2	1	0	0	0	1	0	2	0	0	0	0	0	0	1	0	1	0	1	0	0
OTU0815	53	0	0	0	0	1	0	0	0	0	1	0	0	0	0	0	0	1	1	0	2	0	0	0	0	4	0	1	1	5	0	0	3	5	0	0	0	0	0	0	0	0	0	1	0	0	0	0	1
OTU0816	53	0	0	0	1	0	2	1	0	0	0	0	1	0	0	2	1	1	0	0	0	0	0	0	0	1	1	0	0	0	2	0	0	1	2	3	0	0	0	2	0	0	0	1	1	0	0	1	0
OTU0817	53	0	0	0	1	0	0	0	2	0	1	0	1	0	0	0	1	0	0	2	0	0	1	0	1	0	1	0	3	0	0	0	0	0	0	0	0	0	0	3	1	0	0	0	0	2	0	1	0
OTU0818	53	0	0	0	0	0	0	1	1	0	1	2	1	2	0	0	0	0	1	1	1	2	0	0	0	0	0	2	1	0	0	3	2	3	0	1	3	3	3	0	1	0	2	1	0	0	2	0	1
OTU0819	53	0	1	0	2	0	0	0	0	2	2	0	1	1	0	1	0	1	1	0	0	1	0	1	1	0	0	0	1	0	0	2	0	2	0	4	2	0	0	0	0	1	0	0	0	0	0	0	0
OTU0820	53	0	1	0	0	0	0	0	2	0	0	0	3	2	0	0	2	0	2	0	4	0	0	1	0	0	0	0	0	0	0	0	1	0	0	1	2	0	1	3	0	0	0	0	0	0	0	1	0
OTU0821	53	0	1	1	1	0	0	0	1	0	0	1	0	0	0	0	1	1	0	0	0	0	0	1	0	0	2	0	0	0	0	0	0	1	0	0	1	0	2	0	0	0	0	0	2	1	1	0	0
OTU0822	53	0	0	0	1	0	0	0	3	0	1	0	5	1	0	1	0	0	0	0	0	0	0	0	0	0	0	0	0	0	1	0	0	0	3	0	0	0	3	0	0	2	3	2	1	0	8	1	0
OTU0823	53	2	0	1	0	0	0	1	0	0	1	1	0	0	0	3	1	1	1	0	1	1	2	0	0	0	1	0	0	0	1	0	0	0	1	0	0	2	1	0	0	0	1	1	0	0	2	0	1
OTU0824	53	1	1	1	0	1	3	1	0	2	0	0	0	0	3	0	0	1	1	2	2	0	0	2	1	0	0	0	0	2	2	1	0	1	0	0	0	1	0	1	1	0	0	1	1	0	0	1	0
OTU0825	53	1	0	1	1	2	0	3	1	2	0	1	0	5	0	0	0	1	0	0	0	1	1	0	0	0	0	1	0	0	0	1	0	0	0	0	0	0	2	0	1	0	1	0	0	0	0	0	0
OTU0826	52	0	0	6	0	0	0	1	0	0	0	0	0	1	1	0	0	1	0	0	0	2	0	0	0	0	0	0	0	0	0	0	0	0	0	0	0	1	0	2	1	2	1	0	0	0	1	0	0
OTU0827	52	0	0	0	0	0	2	0	0	0	1	1	0	0	0	1	0	1	0	1	0	0	0	0	0	0	0	0	0	0	0	0	1	0	0	0	0	0	2	0	0	1	5	0	0	0	0	0	0
OTU0828	52	3	1	4	1	0	0	1	1	0	0	0	0	2	0	0	0	0	0	0	0	1	1	1	0	0	0	3	0	0	0	0	0	1	0	2	1	0	0	1	0	2	0	1	0	0	0	2	1
OTU0829	52	0	0	0	0	2	0	0	0	0	2	3	1	1	0	0	4	1	1	0	1	0	0	1	0	0	1	0	1	0	1	0	0	0	0	1	0	0	1	1	0	0	0	1	0	1	0	0	1
OTU0830	52	2	1	2	1	0	2	1	0	0	0	1	0	0	0	0	0	2	0	0	0	0	0	0	0	1	1	0	2	0	0	0	0	3	1	0	0	1	1	0	1	2	0	2	1	0	0	3	0
OTU0831	52	1	0	0	0	1	0	0	0	0	1	0	0	0	0	1	1	0	3	0	0	0	5	1	0	0	1	0	1	0	0	1	0	0	0	0	0	1	0	2	1	0	0	0	1	0	0	1	0
OTU0832	52	0	0	1	0	1	0	3	0	0	0	1	0	0	0	2	0	0	0	0	1	0	0	0	0	1	0	0	1	2	0	0	3	0	0	3	0	0	0	2	0	0	0	1	0	0	0	1	0
OTU0833	52	2	0	0	2	1	0	0	0	0	0	0	1	0	0	0	0	0	1	1	1	1	0	0	1	2	1	0	0	0	0	0	0	1	1	1	0	4	0	0	0	0	0	0	0	1	0	0	0
OTU0834	51	0	1	1	2	1	1	1	1	0	1	3	0	0	0	0	0	1	0	1	0	0	0	0	0	1	0	0	1	0	0	1	0	1	1	0	0	0	1	0	3	2	2	0	1	1	1	0	0
OTU0835	51	0	2	3	1	0	1	2	1	0	2	2	0	0	0	0	0	1	0	1	2	0	0	0	1	1	0	1	1	2	0	1	0	1	1	0	1	1	2	2	0	0	0	1	0	0	0	0	0
OTU0836	51	0	0	1	1	0	0	0	0	0	1	1	0	1	0	0	0	0	1	0	0	0	1	0	0	0	1	0	0	1	0	2	0	0	1	0	0	0	0	3	0	0	0	0	1	0	0	2	0
OTU0837	51	0	0	0	0	0	0	0	0	1	1	1	1	1	0	0	0	3	1	1	0	2	1	1	0	1	0	0	0	0	1	0	1	0	1	0	0	1	2	1	0	2	3	2	1	2	3	1	0
OTU0838	51	0	0	1	0	0	0	2	0	0	1	0	2	1	0	1	4	3	1	0	2	4	1	1	1	0	0	0	0	0	0	2	1	0	0	0	0	0	0	2	1	1	2	0	1	0	0	1	0
OTU0839	51	3	0	0	0	1	0	2	1	0	0	0	0	0	1	1	1	0	0	0	0	0	0	0	0	0	1	0	0	0	0	0	2	0	0	1	1	0	1	0	1	2	1	1	2	1	1	0	0
OTU0840	51	0	0	0	2	1	0	2	1	0	0	1	2	0	0	1	0	1	1	2	1	0	0	0	2	1	1	0	2	0	2	0	0	0	1	3	0	1	0	0	0	2	0	0	2	4	0	0	2
OTU0841	51	6	0	0	0	1	1	0	0	4	1	2	0	1	2	0	0	0	6	0	0	0	0	1	0	0	0	6	0	0	0	0	5	0	0	0	3	2	1	1	2	0	0	0	0	0	0	0	1
OTU0842	51	0	2	0	0	0	1	0	0	0	1	0	0	1	0	1	1	1	0	0	1	1	0	2	1	0	0	0	0	0	0	0	0	0	1	0	1	0	4	2	0	1	3	0	0	1	0	0	0
OTU0843	51	0	1	0	0	0	0	0	0	0	0	1	3	0	0	0	0	0	0	0	0	1	0	0	0	1	0	0	0	2	2	0	0	0	0	0	0	5	0	1	2	2	0	1	0	2	2	0	0
OTU0844	51	1	1	0	0	1	0	0	0	0	2	0	0	1	2	1	0	0	3	0	3	0	2	0	0	1	0	0	1	1	0	0	1	0	0	1	0	0	2	0	1	0	0	1	1	1	0	0	0
OTU0845	51	0	0	0	0	0	0	0	1	0	0	0	0	5	0	0	2	4	1	1	3	2	3	0	0	0	2	5	4	1	3	0	1	1	0	3	2	1	2	0	1	0	1	0	0	0	1	1	0
OTU0846	51	0	1	1	0	0	0	3	0	0	0	1	0	0	0	0	0	0	0	0	2	0	0	0	2	0	1	0	0	0	1	0	0	1	0	1	0	0	2	0	0	0	0	0	0	1	1	0	0
OTU0847	51	0	0	1	1	0	0	3	2	0	0	1	0	0	0	0	0	0	0	0	0	0	0	0	0	0	0	1	2	0	0	2	1	0	0	0	0	2	0	1	0	2	1	1	1	1	1	1	1
OTU0848	50	3	0	0	0	1	3	1	0	1	0	2	2	0	0	0	0	0	0	0	1	2	0	1	1	0	1	0	1	1	3	0	1	0	0	0	0	0	1	1	1	1	0	0	0	2	1	1	2
OTU0849	50	1	0	0	2	2	1	0	0	3	0	0	5	0	0	0	0	0	0	0	0	0	0	0	0	0	1	0	0	0	1	1	0	0	3	0	0	0	0	0	1	0	1	0	0	0	0	1	0
OTU0850	50	0	4	0	0	0	1	0	2	0	0	1	2	0	0	3	0	1	1	2	2	3	2	1	2	0	0	1	2	3	1	0	0	1	0	2	3	2	2	0	1	0	1	0	1	0	1	0	0
OTU0851	50	1	4	0	2	3	1	1	2	3	0	3	1	3	1	1	0	2	0	0	0	1	0	0	0	0	1	0	2	2	0	0	0	0	1	0	0	0	0	1	0	1	0	0	1	2	1	0	1
OTU0852	49	2	0	0	0	0	1	0	0	1	0	0	1	0	0	1	0	0	0	0	0	0	0	0	0	1	0	0	0	0	1	0	1	0	0	0	0	0	0	0	0	0	0	0	0	0	0	0	0
OTU0853	49	0	0	0	0	2	1	0	0	0	0	0	1	2	0	0	2	1	1	1	2	0	0	0	0	0	1	0	2	1	0	0	1	0	0	0	2	0	0	1	1	0	0	1	0	0	0	0	0
OTU0854	49	0	0	3	1	0	0	0	0	1	0	0	0	0	1	0	0	0	1	0	0	0	0	1	0	0	0	0	0	1	0	1	0	1	0	1	0	0	1	0	1	0	0	0	0	1	0	1	0
OTU0855	49	0	2	0	1	0	0	1	3	0	0	3	1	1	0	1	0	0	0	0	1	1	0	0	1	0	0	1	0	0	0	2	1	0	0	0	0	3	2	0	0	1	1	1	0	0	2	0	0
OTU0856	49	0	0	0	0	0	0	0	0	0	0	0	0	1	0	0	0	0	0	0	0	1	0	0	0	0	0	14	0	0	0	0	13	0	0	0	7	0	1	0	0	0	2	0	0	0	0	0	1
OTU0857	49	0	1	1	0	0	1	1	0	1	1	0	0	0	2	0	1	0	0	0	0	1	1	0	0	0	1	0	0	0	0	0	0	2	1	1	1	1	2	1	1	1	1	7	1	4	3	4	2
OTU0858	49	0	0	1	1	1	0	1	1	0	0	1	1	0	0	1	0	0	0	0	1	0	0	0	0	1	1	1	2	2	2	1	2	0	0	0	0	2	0	0	0	0	0	1	0	2	1	2	0
OTU0859	49	1	0	0	2	0	0	0	0	0	0	2	1	0	0	0	11	0	0	0	0	2	0	0	0	0	0	1	0	0	0	0	0	0	1	0	0	0	0	1	0	2	5	1	1	1	3	1	0
OTU0860	49	2	0	0	2	0	0	0	1	0	0	0	0	0	0	0	0	0	1	0	0	0	0	1	0	0	1	0	1	0	0	1	0	0	0	1	0	1	0	1	0	0	0	2	0	1	1	0	0
OTU0861	48	0	3	1	2	0	1	1	2	0	1	0	1	1	0	0	0	1	1	1	0	0	2	1	0	1	2	0	0	0	1	0	1	0	1	1	2	1	2	1	0	1	1	0	0	1	1	0	0
OTU0862	48	2	0	0	0	0	0	1	0	0	0	0	0	0	1	1	0	0	0	0	0	0	1	0	0	1	0	0	0	0	0	0	0	0	0	2	0	0	0	1	3	0	2	0	1	0	0	1	0
OTU0863	48	0	0	1	3	0	1	2	1	0	0	0	0	2	0	1	0	4	0	0	1	3	0	0	0	1	1	0	0	0	0	0	1	2	1	0	1	3	0	1	1	0	0	0	0	1	0	2	0
OTU0864	48	0	0	0	0	0	0	1	2	0	0	1	2	0	0	0	0	1	0	0	2	0	0	1	0	0	0	0	0	0	0	0	0	0	2	0	0	0	0	1	0	0	1	1	0	0	0	2	0
OTU0865	48	0	1	2	2	0	1	0	0	0	0	0	0	0	0	1	0	0	0	0	0	0	0	0	2	0	1	0	1	1	0	1	0	0	0	0	0	0	0	0	0	0	0	0	0	0	1	1	0
OTU0866	48	0	0	0	0	0	2	1	0	1	0	0	0	0	0	0	1	1	0	1	2	0	0	1	0	1	1	1	0	0	0	0	0	0	0	0	0	0	0	1	0	0	0	0	0	0	1	1	0
OTU0867	48	2	1	0	2	0	1	1	1	0	0	1	0	0	0	1	0	0	0	2	0	1	1	0	0	3	0	0	0	1	2	0	1	1	2	0	1	2	0	0	0	0	0	0	0	0	0	0	1
OTU0868	47	2	1	0	0	0	1	0	0	0	1	0	1	3	0	0	1	4	0	0	1	1	0	1	0	1	0	0	0	0	0	0	0	0	0	0	0	0	3	0	2	0	1	0	1	0	1	0	0
OTU0869	47	0	0	4	0	1	1	0	0	1	1	1	0	1	1	0	0	0	0	1	2	3	0	1	0	1	0	3	1	0	1	1	0	0	0	1	1	0	4	3	0	1	0	0	0	0	0	0	0
OTU0870	47	3	1	0	0	0	0	2	2	3	1	1	1	2	1	0	0	0	1	0	0	0	0	2	0	2	0	0	0	2	2	1	1	0	0	0	1	0	0	0	1	0	0	1	0	0	0	0	0
OTU0871	47	1	0	0	1	1	0	0	2	0	0	0	0	1	0	0	2	0	1	1	0	0	0	2	1	0	0	0	0	0	0	1	0	0	0	0	0	0	1	0	0	0	1	1	0	1	2	1	0
OTU0872	47	0	0	0	0	0	0	0	0	1	0	0	0	0	0	0	0	0	0	0	0	0	0	1	0	0	0	0	0	0	1	0	0	0	0	0	0	0	0	0	0	0	0	0	0	0	0	1	1
OTU0873	47	0	0	0	0	0	0	0	0	0	0	2	0	0	0	0	0	0	0	0	2	1	0	0	0	0	1	2	0	0	0	0	0	0	0	0	0	1	0	2	0	1	2	8	0	0	3	5	0
OTU0874	47	0	1	0	1	2	2	0	1	2	0	0	1	0	0	2	0	1	0	0	3	0	0	0	0	1	1	0	2	0	1	0	0	0	0	4	0	0	1	0	3	0	0	1	0	2	0	1	0
OTU0875	47	1	0	0	3	0	1	3	6	0	1	1	2	0	0	0	0	0	1	0	1	2	0	1	0	2	1	0	0	0	1	0	0	2	0	0	0	0	2	0	0	4	1	1	0	2	3	0	0
OTU0876	47	1	1	2	0	0	1	0	0	0	0	0	0	3	0	0	0	1	0	0	0	0	1	0	0	0	0	0	0	0	0	0	1	1	0	1	0	0	2	1	1	1	0	0	0	0	1	0	0
OTU0877	46	0	0	0	0	1	0	0	0	0	0	0	0	0	0	0	0	0	1	0	0	0	0	0	0	1	1	1	0	0	0	1	0	0	2	0	0	0	0	0	0	0	0	0	2	1	0	0	0
OTU0878	46	0	0	0	0	0	0	0	0	0	0	0	0	1	0	0	0	0	0	0	0	0	0	0	0	0	0	1	0	0	0	0	0	0	2	0	0	0	1	0	0	0	0	0	1	3	0	0	0
OTU0879	46	5	0	1	1	1	0	0	0	1	0	2	0	1	0	1	0	0	1	1	1	3	0	1	0	1	0	1	1	1	0	0	0	0	0	0	0	0	0	0	0	0	1	0	2	0	1	0	0
OTU0880	46	0	0	1	0	0	0	0	0	0	0	1	0	0	0	0	1	3	0	1	1	2	0	1	0	0	0	1	0	0	0	0	1	0	0	0	1	0	3	1	0	1	1	0	0	0	5	0	0
OTU0881	46	0	0	1	0	0	0	0	0	0	0	0	0	0	0	3	0	0	1	3	0	2	0	0	1	1	1	1	4	4	0	0	2	4	0	0	0	2	0	0	0	3	1	0	0	0	2	0	0
OTU0882	45	0	0	2	0	0	1	1	1	0	1	1	0	1	1	0	2	0	1	0	0	0	1	1	0	0	0	0	0	0	0	1	1	0	0	0	0	0	0	0	0	0	1	1	0	0	2	0	0
OTU0883	45	0	0	0	0	0	0	1	0	0	0	0	0	1	0	0	0	0	0	0	2	0	0	0	0	0	0	1	0	0	0	0	1	0	0	0	0	1	0	0	0	0	0	0	0	0	1	0	0
OTU0884	45	0	0	0	0	0	0	0	0	0	0	0	0	6	0	1	0	4	0	2	0	6	0	1	3	0	0	1	0	2	1	0	0	2	1	0	2	0	0	1	1	0	1	1	0	0	0	1	0
OTU0885	45	0	0	0	0	0	0	0	0	0	2	0	1	0	1	0	1	1	0	0	0	2	0	0	0	1	0	0	0	1	0	0	0	0	0	0	0	0	0	1	0	0	1	0	0	0	1	0	1
OTU0886	45	0	0	0	0	1	2	0	0	0	4	0	2	0	0	0	1	0	0	0	2	0	0	5	0	1	0	0	3	0	0	1	0	0	0	0	0	0	0	0	3	1	0	3	0	2	0	5	0
OTU0887	44	1	0	1	0	0	0	1	2	1	1	0	1	0	0	0	1	0	2	3	1	0	0	0	0	0	1	1	1	0	0	0	1	0	0	0	0	0	0	0	0	0	0	2	0	0	0	0	2
OTU0888	44	0	0	0	0	3	0	0	0	0	0	0	0	0	0	0	0	1	0	0	0	1	0	0	0	0	0	1	1	0	0	2	3	0	0	2	6	0	2	0	0	0	0	0	0	0	1	0	0
OTU0889	44	0	0	5	0	0	0	3	0	0	1	0	0	1	0	0	0	2	0	0	0	2	0	0	0	0	1	0	0	0	0	0	1	0	0	0	3	0	1	0	0	3	2	0	0	0	0	0	0
OTU0890	44	0	0	0	0	0	0	0	1	5	2	1	1	1	0	0	0	0	0	0	0	0	0	1	0	0	0	0	1	0	0	0	0	0	0	0	0	1	6	3	2	2	0	4	0	1	0	0	1
OTU0891	44	0	0	0	0	1	2	0	0	1	0	0	0	0	0	0	0	0	0	0	0	0	0	1	0	1	0	0	1	0	0	4	0	0	0	0	0	0	1	3	0	0	0	1	1	1	0	1	0
OTU0892	44	7	0	0	0	3	2	0	0	5	1	0	0	0	0	0	0	0	0	0	0	0	0	1	0	0	0	1	0	0	2	0	3	0	0	0	0	0	0	0	0	0	0	0	0	0	0	0	0
OTU0893	44	0	0	0	0	1	0	0	1	0	0	2	0	0	0	1	0	1	0	0	0	0	0	0	0	2	0	0	1	0	1	0	0	1	0	0	0	8	0	0	0	1	0	3	2	1	1	0	0
OTU0894	43	0	0	0	0	1	0	7	0	1	0	0	0	0	0	0	0	2	0	0	0	1	0	1	1	1	0	0	0	3	0	0	1	1	0	0	0	3	0	1	0	0	0	0	0	0	1	0	2
OTU0895	43	0	0	0	0	0	0	1	1	1	1	0	1	0	1	1	0	1	0	0	1	0	1	1	0	0	0	0	1	3	3	0	0	0	0	3	1	2	0	0	1	0	3	0	0	0	0	0	1
OTU0896	43	1	0	2	0	1	0	0	0	0	0	0	0	0	4	0	2	0	2	1	0	1	1	0	1	0	1	0	3	0	2	0	2	0	2	0	2	3	0	0	0	2	0	1	0	1	0	0	0
OTU0897	43	2	0	1	0	0	0	2	0	1	0	1	1	0	0	0	0	0	0	0	0	0	0	1	0	1	0	0	0	0	0	0	0	0	0	0	0	0	1	0	0	0	0	1	0	1	0	0	0
OTU0898	43	1	3	0	1	0	0	0	0	0	0	1	0	0	0	0	1	0	0	0	0	0	0	2	0	0	0	0	0	0	0	0	0	1	1	2	0	2	0	1	0	0	0	0	0	0	0	0	0
OTU0899	43	0	0	0	0	0	0	1	0	0	1	1	0	2	0	0	1	1	0	0	1	2	0	1	0	0	0	0	0	0	0	1	1	0	0	1	0	4	2	2	1	2	1	0	0	1	3	0	0
OTU0900	43	0	0	1	0	0	0	0	0	0	0	0	1	1	0	1	1	0	0	1	0	1	0	2	0	0	0	0	0	0	1	0	0	0	1	0	1	1	1	2	0	0	0	2	0	0	0	0	1
OTU0901	42	1	0	0	0	1	0	1	1	0	0	1	0	0	0	0	1	0	0	1	1	1	0	0	1	1	3	0	0	2	1	0	0	0	3	1	1	1	0	0	0	3	1	1	0	2	0	1	0
OTU0902	42	0	0	1	0	0	2	0	0	0	1	0	0	1	0	0	1	1	1	2	0	1	0	0	2	0	1	2	0	0	0	1	1	0	0	0	0	0	0	0	0	0	1	0	0	1	1	1	1
OTU0903	42	0	0	2	1	1	2	0	3	1	1	3	2	0	0	0	0	0	0	0	0	0	0	0	0	0	0	1	2	0	0	0	2	1	0	0	0	0	0	0	0	0	0	0	1	2	0	0	0
OTU0904	42	0	3	0	0	0	1	0	0	0	0	0	1	1	0	0	0	0	0	0	1	2	0	0	0	1	1	0	0	0	0	0	2	0	0	0	0	0	0	2	0	0	1	0	1	2	1	0	0
OTU0905	42	2	1	0	2	1	1	0	0	0	0	0	0	0	0	0	0	0	0	1	1	1	0	1	0	0	0	0	0	0	0	0	1	0	0	0	0	1	0	0	0	1	1	0	0	0	0	0	0
OTU0906	42	0	0	1	1	0	1	0	0	0	0	0	0	0	0	0	0	0	0	0	0	1	0	0	0	1	0	0	0	0	0	0	0	1	1	0	0	0	0	1	0	0	0	0	0	0	0	0	0
OTU0907	42	1	1	2	1	0	1	0	0	0	0	0	2	0	0	0	0	1	0	0	1	0	0	0	0	1	4	1	3	2	0	1	0	0	0	0	0	0	0	1	0	0	0	5	2	0	0	3	0
OTU0908	42	0	1	0	0	0	0	0	0	0	0	0	2	1	0	1	0	0	1	0	0	0	0	0	0	0	1	0	1	0	0	0	0	0	0	0	0	1	0	0	0	0	0	0	1	1	0	0	0
OTU0909	42	0	3	0	2	0	1	1	1	0	4	1	1	0	0	0	0	0	0	0	0	0	0	0	0	0	5	1	0	2	1	0	0	0	1	1	0	0	0	0	1	1	1	2	4	0	0	2	1
OTU0910	42	0	0	0	2	0	0	0	0	0	0	0	1	0	0	4	0	0	0	2	0	0	0	0	1	0	4	0	0	0	6	0	0	0	4	0	0	4	0	0	0	1	0	0	0	2	0	0	0
OTU0911	42	0	1	2	0	0	0	0	1	0	0	0	0	1	0	0	0	0	0	0	0	0	0	0	1	0	1	0	0	0	1	1	2	0	0	0	0	2	1	0	1	3	0	0	1	0	0	0	0
OTU0912	41	0	0	0	0	0	0	0	1	0	1	0	1	0	0	0	2	0	0	0	0	0	0	0	0	0	0	0	2	0	2	0	0	0	1	0	0	2	0	1	0	0	0	1	0	1	0	0	0
OTU0913	41	1	1	0	0	2	1	0	0	0	1	0	0	0	0	0	2	1	0	0	0	1	0	0	0	0	4	0	0	0	0	0	0	0	0	0	0	0	0	0	0	0	0	0	0	0	1	0	1
OTU0914	41	0	1	2	0	0	1	0	0	0	0	0	1	0	0	3	0	0	0	2	1	1	0	0	3	1	1	0	0	0	0	0	1	1	0	0	0	0	0	1	0	3	1	1	0	2	3	0	0
OTU0915	41	0	0	0	0	0	0	0	0	0	1	0	0	0	1	0	1	0	1	0	0	1	0	1	0	1	1	0	1	1	0	1	0	1	1	0	0	0	1	0	0	0	1	0	0	1	0	0	0
OTU0916	41	1	0	0	0	2	0	1	0	2	1	0	1	0	0	0	0	0	2	0	1	0	0	1	0	1	0	0	0	0	1	0	0	0	0	0	0	0	0	1	0	0	0	0	0	0	0	0	0
OTU0917	41	0	2	0	0	0	1	0	2	1	2	1	3	0	0	0	0	0	0	3	1	3	0	3	4	0	0	0	0	0	1	0	0	0	0	0	0	0	0	1	2	2	0	0	4	1	0	1	2
OTU0918	41	1	1	2	0	1	0	0	0	0	0	0	0	0	1	1	1	0	0	0	1	1	0	0	1	0	0	0	2	0	1	1	0	1	0	0	0	0	0	1	0	0	0	0	1	1	1	0	0
OTU0919	41	1	1	1	1	0	0	1	0	0	0	0	0	0	0	1	2	0	2	0	0	0	0	0	0	0	0	0	0	2	0	0	1	1	1	0	0	0	0	1	0	0	1	0	0	0	0	2	1
OTU0920	41	0	0	4	0	0	0	1	0	0	0	1	0	0	0	1	1	1	0	0	0	0	0	0	0	0	0	1	1	0	0	0	0	0	0	0	1	0	0	0	0	0	2	0	0	1	2	0	0
OTU0921	41	0	1	0	0	1	0	0	1	1	0	0	1	0	0	0	0	0	0	0	0	0	1	0	0	0	0	0	0	0	3	0	0	0	1	0	0	0	0	1	0	0	0	0	0	0	0	0	0
OTU0922	41	0	0	0	0	1	2	0	0	0	1	0	0	1	0	0	0	3	1	0	0	1	0	1	0	0	1	0	3	0	0	0	0	0	2	1	0	0	2	1	0	0	0	0	2	0	0	0	0
OTU0923	40	0	1	0	1	0	0	3	0	0	0	0	0	1	1	0	0	1	0	0	2	1	0	1	2	0	1	0	1	2	0	0	0	1	1	0	0	0	0	0	0	0	2	1	0	2	1	0	0
OTU0924	40	0	0	1	0	0	0	3	0	0	0	1	0	0	1	0	0	0	0	0	0	1	0	0	0	0	0	2	0	0	0	0	2	0	0	0	2	1	1	0	0	1	0	0	0	0	3	0	0
OTU0925	40	1	1	2	2	0	0	2	1	0	0	1	0	0	0	0	0	0	1	0	0	0	1	2	0	2	0	0	0	1	0	0	2	1	1	1	0	0	0	0	0	1	0	1	0	0	0	1	0
OTU0926	40	0	1	0	2	0	1	0	0	2	0	0	0	0	0	0	1	0	0	0	0	0	0	0	0	1	2	0	0	0	0	0	0	5	0	0	0	0	0	0	0	0	0	0	0	0	1	0	0
OTU0927	40	0	0	0	0	0	3	0	4	0	0	1	0	0	0	1	0	1	0	0	0	0	0	0	1	0	0	0	0	0	0	0	0	1	1	0	0	0	2	0	1	2	1	1	2	0	0	0	2
OTU0928	40	0	0	0	0	0	0	0	1	0	0	0	0	0	0	0	0	0	1	1	0	0	0	0	0	1	1	0	1	0	0	0	1	0	1	1	0	0	0	2	0	0	1	1	0	0	0	0	0
OTU0929	40	0	0	0	0	0	0	0	0	1	2	0	0	0	0	1	0	1	0	0	0	0	0	0	0	1	1	0	0	0	1	0	0	1	0	1	0	0	0	0	1	0	0	0	1	0	3	1	0
OTU0930	40	0	0	0	2	1	2	0	3	1	2	0	3	0	0	0	0	1	0	1	2	1	0	1	0	0	1	0	1	0	0	0	0	0	0	0	0	0	0	0	0	0	0	0	0	0	0	0	0
OTU0931	40	0	0	2	0	0	0	0	0	0	0	1	0	0	0	1	0	1	0	0	1	0	1	0	1	0	0	0	0	0	0	0	0	0	0	0	1	0	0	0	1	0	0	0	1	0	1	0	0
OTU0932	40	0	0	0	2	0	1	0	0	0	0	1	0	0	0	1	0	2	0	2	2	3	0	1	3	0	0	0	1	1	1	0	1	0	0	3	0	2	0	0	0	1	0	0	0	0	0	3	2
OTU0933	40	0	2	0	0	1	0	0	0	1	0	0	0	0	0	0	0	0	1	0	1	0	3	0	0	0	0	0	4	0	0	2	0	0	1	1	0	0	0	0	6	1	0	1	2	0	0	0	3
OTU0934	40	0	0	2	0	0	0	1	1	0	0	0	0	1	0	0	1	0	0	1	0	0	2	1	3	2	1	1	1	1	1	0	1	0	0	0	1	0	0	1	1	1	0	1	0	0	0	0	1
OTU0935	39	2	1	1	0	0	0	2	0	0	0	2	0	0	0	0	2	2	0	2	1	4	0	0	1	0	1	2	0	0	0	1	1	0	0	0	2	0	2	0	4	0	0	0	1	0	1	1	3
OTU0936	39	1	4	3	0	1	0	3	0	1	1	0	1	0	0	0	0	0	0	1	0	1	0	1	0	1	0	1	0	0	0	0	2	0	0	0	0	2	0	1	2	0	0	0	0	0	2	0	0
OTU0937	39	0	0	0	0	0	0	1	0	0	0	0	0	0	0	0	1	0	0	0	0	0	0	1	0	0	0	0	0	0	0	0	1	0	1	0	0	0	2	1	0	0	1	0	1	0	1	0	0
OTU0938	39	0	0	0	0	0	0	0	0	0	0	0	0	3	0	0	0	3	0	0	0	4	0	0	0	0	0	1	0	0	0	0	5	0	0	0	0	0	3	0	0	0	1	0	0	0	2	0	0
OTU0939	39	0	0	0	1	0	0	1	0	0	0	0	3	0	0	2	1	1	0	0	0	1	1	2	0	2	1	1	0	1	0	1	2	1	0	0	0	0	1	1	0	1	1	0	0	2	1	0	0
OTU0940	39	0	0	0	0	0	0	0	0	0	0	0	1	0	0	3	0	0	0	1	0	0	1	0	1	0	2	0	0	0	0	0	0	0	3	0	0	1	0	0	0	0	0	1	0	0	1	0	0
OTU0941	38	0	0	0	0	0	0	0	0	1	0	0	0	0	0	0	0	0	0	0	0	0	0	1	0	0	0	0	1	0	0	0	0	0	0	0	0	2	0	0	1	0	0	0	0	1	1	0	0
OTU0942	38	1	0	1	1	2	0	1	0	1	0	1	3	1	0	0	0	1	0	0	1	0	0	0	0	0	0	1	0	0	0	0	3	1	0	0	3	0	2	0	0	0	1	0	0	0	2	0	0
OTU0943	38	1	1	0	0	1	0	0	0	0	0	0	0	0	2	1	0	0	1	1	1	0	3	0	0	0	1	1	1	2	0	0	0	0	0	1	0	0	0	0	0	0	0	1	0	0	1	0	1
OTU0944	38	1	0	1	4	0	2	0	0	0	2	0	2	1	0	0	0	0	0	0	0	1	0	0	0	0	0	0	0	0	1	0	1	0	0	0	0	0	3	0	0	0	0	0	0	2	5	0	0
OTU0945	38	0	3	1	0	1	0	0	0	0	0	0	0	0	0	0	0	2	0	0	0	0	1	0	0	0	0	2	0	1	0	1	0	1	0	0	0	1	1	0	0	2	1	0	0	1	0	0	1
OTU0946	38	0	0	1	0	2	0	0	2	1	0	0	2	0	1	0	0	0	0	0	0	1	0	0	0	1	0	2	0	1	0	1	0	0	0	0	1	1	0	0	2	0	0	0	1	0	0	0	0
OTU0947	38	0	0	0	0	0	0	1	0	1	1	2	0	0	0	1	0	0	0	0	0	0	0	0	0	1	0	0	0	0	0	0	0	0	0	0	0	0	0	0	0	0	0	1	0	0	0	0	0
OTU0948	38	0	3	0	0	0	1	0	0	0	2	1	2	0	0	1	0	0	0	0	1	0	0	0	0	0	2	3	0	2	0	1	0	0	1	0	1	2	2	1	2	0	1	3	2	3	0	0	0
OTU0949	38	0	0	0	0	1	0	0	1	0	1	0	0	0	0	0	0	0	0	2	0	0	1	0	1	0	0	0	0	0	3	3	0	0	0	1	0	1	0	0	1	0	0	0	0	2	0	1	0
OTU0950	38	0	0	0	0	0	0	0	0	0	1	1	0	0	0	0	0	0	0	0	0	0	0	0	0	0	1	0	1	0	0	0	0	2	0	0	0	0	2	0	0	0	1	1	0	1	1	0	0
OTU0951	38	0	1	0	0	0	0	0	0	0	0	0	3	2	0	0	0	0	0	0	1	1	0	0	1	0	0	2	1	0	2	0	0	0	0	0	0	0	0	0	0	0	0	0	0	2	0	0	0
OTU0952	38	2	0	0	0	0	1	0	0	0	0	0	1	0	0	1	0	0	0	0	1	0	0	0	2	1	0	0	1	1	0	0	1	0	0	1	0	0	1	0	0	0	0	2	2	0	0	0	0
OTU0953	38	1	0	0	1	1	3	0	1	0	2	1	0	1	0	0	0	0	0	0	0	1	0	0	0	8	1	1	1	1	0	0	0	1	0	0	0	1	0	0	0	2	2	0	1	1	0	0	0
OTU0954	38	0	0	4	0	0	0	1	0	0	0	1	0	3	0	0	1	2	0	1	0	0	0	0	0	0	0	3	0	0	0	0	0	0	0	0	2	0	2	0	0	1	3	0	0	0	2	0	0
OTU0955	38	0	0	1	0	0	0	0	0	0	0	1	0	1	0	5	0	1	0	0	0	0	0	1	1	0	4	1	1	1	1	0	1	0	1	0	2	1	0	1	0	1	0	0	0	0	0	0	0
OTU0956	38	1	0	2	2	2	0	1	2	1	0	1	3	0	1	0	2	1	0	0	0	0	1	0	0	1	0	0	0	0	0	1	0	0	0	1	0	0	1	0	2	0	1	0	0	1	0	1	0
OTU0957	38	4	0	0	0	1	0	0	0	2	0	0	0	0	4	0	0	0	0	0	0	2	0	0	0	0	0	0	2	0	0	2	0	0	0	1	0	0	0	1	0	1	0	0	1	0	0	0	1
OTU0958	38	0	1	0	0	0	0	1	2	1	0	0	0	0	0	0	1	0	1	1	0	1	0	0	0	0	4	2	0	0	1	1	0	1	1	0	1	2	1	2	0	0	1	1	0	2	0	1	0
OTU0959	37	1	0	0	0	0	0	1	1	0	1	0	0	1	0	3	0	0	1	1	2	0	1	0	2	0	0	1	0	0	0	0	0	1	0	1	0	0	1	0	0	1	0	0	1	1	0	1	0
OTU0960	37	1	1	0	0	1	0	0	0	3	0	0	0	0	0	0	0	0	0	0	0	0	0	0	0	0	0	0	0	0	0	0	0	0	0	0	0	0	0	0	1	0	0	0	0	0	0	1	0
OTU0961	37	0	1	0	0	1	0	0	1	0	0	1	1	0	0	0	1	0	0	0	3	0	2	0	0	2	0	2	0	0	0	1	0	1	0	0	1	0	0	0	0	0	0	1	1	0	1	2	1
OTU0962	37	2	2	1	0	1	1	0	1	0	0	0	1	0	2	0	0	0	1	1	0	0	0	0	1	0	0	0	1	0	0	0	1	1	1	0	0	0	1	0	0	0	0	1	0	0	0	0	0
OTU0963	37	2	0	0	1	0	1	0	1	0	0	0	1	0	0	0	1	0	0	0	1	0	0	0	0	0	0	0	0	2	0	0	0	0	1	1	1	0	0	0	1	0	2	0	0	0	0	0	2
OTU0964	37	3	0	2	1	0	0	0	0	0	3	0	1	0	0	0	0	2	0	0	0	0	0	0	0	1	0	0	2	0	2	0	1	2	0	0	0	1	1	0	0	2	0	0	0	0	0	0	0
OTU0965	37	0	0	0	1	0	0	1	0	0	1	0	0	0	0	0	0	1	0	2	1	0	0	0	0	2	1	0	0	1	0	0	0	1	0	0	0	1	0	0	0	0	2	1	0	1	0	1	0
OTU0966	37	0	0	1	0	0	0	5	0	0	0	1	0	1	0	0	1	3	0	0	0	2	0	0	0	0	0	1	0	1	0	0	0	0	0	0	1	1	0	1	0	1	0	1	0	0	1	0	0
OTU0967	37	0	0	0	0	0	0	0	0	0	0	0	0	0	3	0	0	1	0	0	0	0	0	0	0	0	0	0	0	0	0	0	0	0	0	0	0	0	0	0	0	0	2	0	0	0	0	0	0
OTU0968	37	0	0	0	0	1	0	0	0	0	1	0	0	0	0	0	1	0	0	1	0	1	0	0	0	1	0	0	0	0	1	0	1	0	0	0	1	0	0	0	0	0	1	1	0	0	0	1	1
OTU0969	37	2	0	1	0	0	1	1	0	0	0	0	0	0	0	0	0	0	0	0	2	0	0	0	0	2	1	0	1	0	0	0	0	1	0	0	1	1	2	1	1	0	1	0	1	0	1	0	0
OTU0970	37	0	1	1	0	1	1	0	2	0	1	0	0	1	0	0	1	0	1	0	0	2	0	1	0	0	0	0	0	0	0	1	0	0	0	0	0	0	0	0	0	0	1	1	0	0	0	0	0
OTU0971	37	1	4	1	0	1	0	2	0	0	2	1	0	0	0	0	2	0	1	1	0	0	1	0	0	2	3	1	0	2	1	0	0	2	0	0	0	1	0	0	1	0	0	1	0	1	0	0	0
OTU0972	37	1	0	0	0	0	1	0	1	1	0	1	0	0	0	0	1	0	0	0	0	0	0	0	0	0	0	0	0	0	1	0	0	0	0	0	0	0	0	0	0	0	1	0	0	0	0	0	0
OTU0973	36	0	0	1	0	0	1	0	1	0	2	0	1	1	1	0	0	0	1	1	1	0	0	1	1	1	1	0	1	1	0	0	0	0	0	0	0	0	0	0	2	1	0	0	0	2	0	0	0
OTU0974	36	1	1	0	1	0	0	1	0	0	0	0	0	1	0	1	1	0	0	0	0	0	0	0	0	0	2	1	1	0	0	0	0	0	0	1	0	1	0	0	0	1	0	0	1	1	0	1	0
OTU0975	36	0	0	1	1	0	0	0	1	0	0	0	0	3	1	2	1	1	1	0	0	0	0	0	0	0	0	0	0	0	0	0	0	0	0	0	0	0	1	0	0	1	1	1	0	0	1	0	0
OTU0976	36	1	0	0	1	0	0	1	1	0	0	0	1	0	0	0	0	0	0	0	0	0	0	0	1	0	1	0	1	2	1	0	0	1	0	1	0	0	1	2	0	0	0	0	1	0	0	0	2
OTU0977	36	0	0	1	2	0	0	1	1	0	0	2	1	0	1	0	1	0	1	2	1	1	0	0	0	1	2	0	1	1	0	0	1	1	2	0	0	0	0	0	0	0	0	0	0	1	1	0	1
OTU0978	36	0	0	3	0	1	0	0	0	0	0	0	1	0	0	0	0	2	0	0	0	0	0	0	0	1	0	2	0	0	0	0	4	0	0	0	0	0	3	0	0	0	4	0	0	3	4	0	0
OTU0979	36	0	0	0	1	0	0	0	2	0	0	0	0	0	0	0	0	0	0	0	0	0	0	0	0	1	1	0	0	0	0	0	0	0	0	0	0	0	0	0	0	1	0	0	0	0	1	0	0
OTU0980	36	0	0	0	0	1	0	0	0	0	0	0	0	1	1	0	0	1	0	0	1	2	0	0	0	0	0	0	0	1	0	0	0	0	0	2	0	0	1	1	1	0	0	1	0	1	0	1	0
OTU0981	36	2	2	0	1	1	5	0	0	2	0	0	0	0	0	3	0	0	0	0	1	0	0	0	1	0	2	0	0	0	2	0	0	1	1	0	0	0	0	0	2	1	0	0	0	0	0	0	1
OTU0982	35	2	0	0	2	0	0	0	1	0	0	0	0	1	0	0	0	0	0	0	0	0	0	0	0	0	0	0	0	0	2	0	0	1	0	0	0	0	0	2	1	0	0	2	0	0	0	0	0
OTU0983	35	0	1	0	0	0	0	0	1	0	1	0	1	1	0	0	0	0	0	0	0	0	0	0	0	0	0	0	0	2	1	0	0	0	1	0	1	0	1	0	2	2	1	0	0	0	1	0	0
OTU0984	35	0	0	1	3	0	0	0	0	0	0	0	0	0	0	0	1	0	0	0	0	3	0	2	1	1	4	0	0	0	2	0	2	0	3	0	1	3	1	1	1	0	0	1	1	1	1	0	0
OTU0985	35	1	0	0	0	0	1	0	1	1	1	1	1	1	0	0	1	2	0	0	1	0	0	0	0	0	2	1	0	0	0	0	0	1	0	1	0	0	1	0	0	0	1	1	0	0	0	0	0
OTU0986	35	1	0	0	0	1	2	0	0	1	0	0	1	0	0	0	0	0	1	3	0	0	0	0	2	0	0	0	1	0	0	0	1	0	2	2	0	1	0	0	0	0	0	0	0	0	1	0	0
OTU0987	35	0	0	1	0	0	0	0	0	0	0	1	0	1	2	0	0	0	0	0	1	2	0	0	0	1	0	0	0	0	0	1	0	0	0	1	1	1	0	1	0	0	1	0	1	1	2	0	0
OTU0988	35	0	0	0	1	0	0	1	0	0	0	0	0	2	2	0	0	0	0	0	1	0	0	0	0	1	0	0	0	1	1	0	0	0	0	0	0	0	0	0	0	0	0	0	0	1	0	0	0
OTU0989	35	0	0	0	1	0	0	0	0	0	0	0	0	0	0	1	0	0	0	0	0	0	0	0	0	0	1	0	0	0	2	0	0	0	2	2	0	0	0	0	3	1	0	0	5	0	0	0	2
OTU0990	35	1	0	1	0	0	0	0	0	0	0	0	0	0	1	0	0	0	0	0	0	0	0	0	0	0	0	1	2	0	0	0	1	0	1	0	0	0	0	0	0	0	1	1	0	0	0	0	0
OTU0991	35	0	0	3	0	0	0	0	0	0	0	0	0	2	1	0	0	0	2	0	0	0	0	0	0	0	0	0	0	1	0	0	0	0	0	0	0	0	1	0	0	0	0	0	0	0	0	0	0
OTU0992	35	0	0	1	0	0	0	1	2	1	0	0	1	0	0	1	0	1	0	0	0	0	0	0	0	0	0	0	0	1	0	1	0	0	0	1	1	0	1	0	0	0	0	0	1	1	0	1	0
OTU0993	35	1	0	0	0	1	0	0	0	0	0	0	1	1	1	0	0	1	0	0	0	0	2	0	0	0	0	0	0	2	0	1	0	1	0	0	0	0	0	1	0	0	0	0	0	0	0	0	0
OTU0994	34	2	1	0	0	0	2	2	0	0	1	0	0	0	0	2	1	2	0	0	0	0	0	2	1	0	1	0	0	2	1	2	0	0	1	2	0	2	1	0	0	0	0	0	2	0	0	0	0
OTU0995	34	1	1	0	0	0	0	0	1	0	1	0	0	0	0	0	5	0	0	0	4	2	0	0	0	0	0	0	0	0	0	2	1	1	0	1	0	0	0	1	1	1	0	0	0	0	0	0	0
OTU0996	34	0	0	2	0	0	1	1	0	0	0	2	0	0	0	0	0	1	0	0	0	1	0	0	1	0	0	0	0	0	0	0	0	1	0	1	0	0	1	0	1	0	1	1	0	0	1	0	0
OTU0997	34	0	1	0	0	0	0	0	1	0	0	0	0	1	0	0	0	0	0	2	0	0	0	1	0	0	0	0	1	0	0	1	0	0	0	0	0	0	0	1	0	0	0	0	1	0	0	0	1
OTU0998	34	1	1	0	0	0	4	0	0	1	3	1	1	0	0	0	1	0	0	2	2	1	1	1	1	1	0	0	0	0	0	2	0	0	1	0	0	1	0	0	0	1	0	0	0	0	0	0	0
OTU0999	34	0	0	0	1	1	0	2	0	0	1	0	1	0	0	1	0	0	0	0	1	0	0	1	2	0	3	2	0	0	2	2	0	0	2	0	0	2	0	0	0	0	0	0	0	0	0	0	1
OTU1000	34	1	0	0	2	0	0	1	0	0	0	0	0	0	0	0	1	1	0	0	0	0	0	2	2	1	2	2	0	0	0	1	2	2	0	2	1	0	0	0	0	0	0	2	1	2	0	2	0
OTU1001	34	0	0	0	0	0	0	0	0	0	0	0	0	1	2	2	0	0	0	1	0	0	0	0	0	0	5	2	2	3	1	0	1	2	1	2	0	1	1	4	0	0	2	0	0	0	0	0	0
OTU1002	34	0	0	0	1	0	2	0	0	0	0	2	1	1	0	2	0	0	1	0	0	0	0	0	0	0	1	1	1	1	0	0	0	0	0	0	0	2	0	0	0	0	0	0	0	0	0	1	0
OTU1003	34	0	0	5	0	0	0	3	0	0	1	6	0	0	0	0	2	6	0	0	1	1	0	0	0	0	0	0	0	0	0	3	0	0	0	0	0	0	0	0	0	0	0	0	1	0	1	0	0
OTU1004	34	0	0	0	0	0	0	0	0	0	0	0	0	1	0	0	0	0	0	0	1	0	0	0	0	1	0	0	1	1	1	0	0	0	0	1	1	0	1	1	1	0	1	0	0	0	0	0	0
OTU1005	33	0	0	0	0	1	2	0	0	2	0	2	0	2	1	1	0	0	0	0	0	1	1	0	0	0	1	0	0	1	2	0	0	0	0	3	1	0	1	0	0	0	1	2	0	0	2	0	0
OTU1006	33	0	0	0	0	0	0	0	0	0	1	1	1	1	1	0	0	0	0	0	0	0	1	0	0	0	0	0	0	0	0	0	0	1	0	0	1	0	0	1	0	0	0	0	0	0	0	0	0
OTU1007	33	0	0	0	0	0	0	0	0	0	0	1	0	0	0	1	0	0	0	0	0	0	0	0	0	0	0	10	0	0	0	0	6	0	0	0	3	0	1	0	0	0	0	0	0	1	0	0	0
OTU1008	33	0	0	0	2	1	0	1	0	0	0	1	0	1	2	0	0	0	0	1	0	1	0	0	0	1	1	0	1	1	0	1	1	0	1	0	1	3	1	0	0	0	1	0	0	0	2	0	0
OTU1009	33	0	0	0	0	0	1	0	0	0	0	1	0	0	0	0	0	0	0	0	0	0	0	0	0	0	1	0	0	0	0	0	0	0	1	2	0	0	0	0	0	0	1	0	0	0	1	0	0
OTU1010	33	1	0	0	0	1	1	0	0	1	1	2	0	1	0	0	0	0	0	0	1	1	0	0	0	0	1	0	0	0	1	1	1	0	0	0	0	0	0	2	0	0	0	0	0	1	1	0	0
OTU1011	33	1	0	0	0	0	0	0	0	0	0	0	0	3	0	0	0	1	0	0	0	0	0	0	2	0	0	0	0	0	0	1	0	0	0	0	0	2	0	1	0	0	0	1	2	0	1	0	0
OTU1012	33	2	0	0	0	0	0	1	0	0	0	0	0	0	1	2	0	0	0	2	0	0	1	3	1	0	2	0	0	1	0	0	1	2	0	0	0	1	1	0	1	2	0	0	1	0	0	0	1
OTU1013	33	0	0	0	0	1	1	0	1	4	2	0	1	0	0	1	0	1	1	0	0	0	0	0	3	0	0	0	0	1	0	0	0	0	0	0	0	0	0	0	0	0	0	0	0	1	0	0	1
OTU1014	33	1	0	1	1	0	0	0	0	0	0	0	0	0	0	0	2	0	0	1	2	0	0	2	0	0	2	0	0	0	0	0	0	0	1	3	1	0	0	0	0	0	1	0	1	0	0	0	1
OTU1015	33	0	0	0	0	1	1	0	0	0	0	0	0	0	1	0	0	0	0	0	0	0	0	0	0	0	0	0	0	0	0	0	0	0	1	1	0	0	0	1	0	0	1	0	0	0	0	0	0
OTU1016	33	1	0	0	6	2	0	0	1	1	0	0	6	0	0	0	5	0	0	0	0	0	0	0	2	0	0	0	1	1	0	0	0	0	2	0	0	0	0	1	1	1	0	0	0	0	0	0	0
OTU1017	33	0	0	0	0	0	0	0	0	0	1	0	0	0	0	0	0	0	0	2	0	0	0	0	0	0	0	0	0	0	0	0	0	2	0	0	0	0	0	0	0	0	0	0	3	0	0	0	0
OTU1018	33	1	2	2	0	0	0	0	0	0	1	0	1	0	0	0	1	1	1	2	2	0	0	0	0	1	0	1	1	0	0	1	2	0	1	2	0	2	2	3	0	1	0	0	0	1	0	1	0
OTU1019	33	1	0	0	0	3	0	0	0	5	0	0	0	0	0	0	0	0	1	0	0	0	0	0	0	0	0	0	1	0	0	1	0	0	0	3	0	0	0	0	1	0	0	0	3	0	0	0	0
OTU1020	33	0	0	3	0	0	0	0	0	0	0	0	0	0	0	0	0	1	0	0	0	0	1	0	0	0	1	0	3	0	1	1	1	0	0	0	0	0	0	0	0	0	0	0	1	0	0	0	0
OTU1021	33	0	0	0	0	0	0	1	0	0	0	0	0	2	0	0	0	1	0	0	0	0	0	0	0	0	0	0	1	0	0	0	0	0	0	0	0	0	3	0	0	0	3	0	0	2	6	0	0
OTU1022	33	0	0	0	0	0	0	0	0	1	0	0	0	0	0	1	0	0	0	0	0	0	2	0	1	0	1	0	0	0	0	0	0	0	1	0	0	0	0	0	0	0	0	0	0	0	0	0	0
OTU1023	33	1	0	0	1	0	0	0	2	0	1	0	0	0	0	0	1	0	0	1	0	0	0	1	0	0	3	0	2	0	1	0	0	1	3	0	0	0	0	0	2	0	0	1	1	0	0	0	0
OTU1024	32	0	1	1	0	0	1	0	0	0	0	0	0	0	0	3	0	0	2	0	0	0	2	1	4	0	0	1	1	0	0	0	2	0	0	0	0	0	0	0	0	2	0	0	0	0	0	0	0
OTU1025	32	2	2	1	0	0	0	2	0	0	0	0	0	0	0	2	1	0	1	0	0	0	0	0	0	0	3	1	1	0	3	0	0	1	0	0	0	1	2	0	1	0	0	0	0	1	0	0	0
OTU1026	32	0	1	0	0	2	0	0	3	0	0	1	0	0	0	0	0	0	1	0	0	1	0	2	0	0	0	0	0	0	0	1	3	1	1	1	2	1	0	1	1	1	0	1	0	0	0	0	0
OTU1027	32	0	0	0	0	0	0	0	1	0	0	0	0	0	0	0	0	0	1	0	0	0	0	2	0	0	0	0	0	0	0	0	0	0	0	0	0	1	0	0	0	0	0	0	0	0	0	0	0
OTU1028	32	1	0	2	0	0	0	0	0	0	0	0	0	0	1	1	0	1	0	0	1	1	0	0	0	1	1	0	0	1	3	0	2	0	0	0	0	0	1	1	0	0	0	0	2	0	1	1	0
OTU1029	32	1	0	0	0	1	0	0	0	0	0	0	0	0	1	1	2	0	0	0	0	0	1	0	0	0	1	1	0	0	1	0	0	0	1	1	1	0	0	0	1	0	1	0	0	1	0	1	0
OTU1030	32	0	0	0	0	0	0	0	0	0	0	0	0	0	0	0	0	0	0	0	0	0	0	0	0	0	0	0	1	0	0	0	1	0	0	1	0	0	2	2	0	0	1	0	1	0	0	1	0
OTU1031	32	1	0	0	0	0	0	0	1	0	0	1	1	0	0	0	1	0	0	1	1	0	0	2	0	0	0	0	0	1	0	0	0	1	0	0	0	0	1	1	1	0	1	0	0	0	0	0	1
OTU1032	32	0	0	0	1	0	0	0	0	0	1	0	0	0	0	0	0	1	1	0	0	0	0	0	0	1	0	0	1	0	0	0	0	0	1	0	0	0	0	0	0	0	1	1	0	1	0	0	0
OTU1033	32	0	0	2	0	0	1	0	0	0	0	0	0	1	1	0	1	1	0	1	3	0	1	1	0	0	1	0	0	0	0	0	0	1	0	0	0	0	0	0	0	0	0	1	1	0	0	0	0
OTU1034	32	1	0	0	0	3	0	0	0	1	0	0	0	1	2	0	0	0	1	0	0	0	0	0	0	0	1	0	1	0	2	1	0	0	1	0	0	2	0	0	0	0	0	1	0	0	0	0	0
OTU1035	32	0	0	0	0	0	0	0	0	0	0	0	1	0	0	2	0	0	0	0	0	0	0	0	0	0	2	0	0	0	1	0	0	2	0	0	0	0	0	0	0	0	0	2	2	0	0	0	0
OTU1036	31	0	0	2	1	0	1	0	0	0	0	0	0	0	1	0	1	0	0	1	1	0	2	0	0	0	3	0	1	0	1	0	0	0	0	0	0	1	0	1	0	0	0	0	0	0	0	0	0
OTU1037	31	0	0	0	0	0	0	1	0	0	0	0	1	2	0	0	0	1	0	0	0	0	0	0	0	0	0	0	0	0	0	0	0	1	0	0	0	1	0	1	1	1	0	0	1	1	0	0	0
OTU1038	31	0	0	1	0	1	0	0	0	0	0	1	0	0	0	0	0	0	0	0	0	1	0	0	0	0	0	0	0	0	0	0	0	0	0	1	0	0	0	0	0	0	0	0	0	0	0	0	0
OTU1039	31	0	0	0	0	0	0	0	0	0	0	0	0	1	1	5	2	1	4	2	1	2	1	0	0	0	1	0	0	0	0	0	2	1	1	1	0	1	0	3	0	0	0	0	0	0	0	0	1
OTU1040	31	0	1	0	0	0	0	0	0	0	0	1	0	0	0	1	2	0	1	2	0	0	1	0	0	0	0	0	0	0	1	0	0	0	0	0	0	0	0	1	0	0	0	0	0	1	0	0	1
OTU1041	31	2	0	0	0	2	1	1	0	0	2	0	0	1	0	0	0	0	0	0	1	1	0	1	0	2	0	0	0	3	0	0	1	0	0	1	0	0	2	0	3	1	1	0	0	0	0	0	0
OTU1042	31	0	0	0	1	0	0	1	0	2	0	0	1	1	1	1	0	0	0	0	0	0	1	0	0	0	0	0	1	0	0	0	0	0	0	1	0	0	1	0	0	0	0	0	2	0	0	0	0
OTU1043	31	0	0	0	0	1	0	0	0	0	0	0	1	0	0	0	0	1	2	1	1	0	0	0	0	0	0	0	0	0	0	1	0	0	0	0	0	0	1	0	0	0	0	0	0	0	1	0	0
OTU1044	30	0	0	0	0	0	0	0	1	0	0	0	0	1	0	0	0	0	0	0	0	0	0	0	0	1	0	0	0	0	0	0	0	0	0	0	0	0	1	0	0	0	0	0	0	0	2	0	0
OTU1045	30	1	0	0	1	0	1	0	2	1	0	0	0	0	0	1	0	0	0	3	2	0	1	0	0	1	0	1	0	0	0	0	0	0	0	0	1	0	0	1	0	1	0	0	0	0	0	0	0
OTU1046	30	1	0	1	0	1	2	2	2	1	1	2	1	2	0	0	1	0	0	0	0	0	0	1	0	0	0	0	0	0	1	2	0	0	0	0	0	1	0	1	0	0	2	0	0	1	0	0	0
OTU1047	30	0	0	0	1	1	1	0	0	0	0	0	0	1	0	0	0	1	0	0	0	0	0	0	0	0	0	0	0	0	0	0	0	0	0	1	0	0	0	0	0	0	0	0	0	1	0	0	0
OTU1048	30	1	0	0	0	0	0	0	0	0	0	0	0	0	0	1	0	0	0	1	0	0	1	1	1	0	0	0	0	0	0	0	0	0	0	1	0	0	0	0	1	0	0	0	1	0	0	0	0
OTU1049	30	0	1	0	1	0	1	0	0	0	0	0	1	1	0	0	0	1	0	0	1	0	0	1	0	0	1	1	1	0	0	1	1	0	0	2	0	2	1	2	0	1	0	0	1	0	0	0	0
OTU1050	30	0	0	0	0	1	0	0	0	0	0	0	0	0	2	0	0	1	0	0	0	1	0	0	0	2	0	0	0	0	0	0	0	0	0	0	0	2	1	1	1	0	0	1	1	0	0	2	0
OTU1051	30	0	0	0	0	0	0	0	1	1	1	0	2	0	1	0	1	0	0	6	0	2	0	4	2	0	0	0	0	0	0	2	0	0	0	1	0	0	0	0	0	0	2	0	0	0	1	0	0
OTU1052	30	0	0	0	0	1	0	0	0	0	0	1	0	1	0	1	0	0	0	0	0	0	0	0	0	0	3	1	1	0	0	0	1	0	0	0	0	0	0	0	2	0	0	0	0	0	0	0	0
OTU1053	30	0	1	2	0	0	0	1	0	0	0	2	2	0	0	0	0	0	0	0	1	0	0	0	0	0	0	0	0	0	0	0	0	0	0	1	3	3	0	0	0	0	0	4	0	0	0	4	0
OTU1054	30	0	0	0	1	0	0	0	2	0	0	0	0	0	0	1	0	0	0	0	0	0	0	0	0	0	1	0	0	0	0	0	0	0	3	0	0	1	0	0	0	0	0	0	1	0	0	0	0
OTU1055	30	2	0	1	0	0	0	1	0	0	1	1	0	1	0	1	1	1	0	0	0	2	0	1	0	1	2	0	0	1	0	0	1	0	2	0	3	0	0	1	0	0	0	1	0	0	0	0	0
OTU1056	30	0	0	2	0	0	0	1	0	0	0	0	0	1	0	0	0	1	0	0	0	4	0	0	0	0	0	4	0	0	0	0	3	0	0	0	2	0	3	0	1	0	2	0	0	0	1	0	0
OTU1057	29	0	0	1	0	0	0	1	0	0	0	0	0	0	0	0	2	2	0	0	0	0	0	0	1	0	0	0	1	0	0	0	0	0	0	0	0	0	0	1	1	0	0	0	1	0	2	0	1
OTU1058	29	0	0	0	0	0	0	0	0	0	0	0	0	1	0	0	0	0	1	1	1	1	0	0	0	0	0	0	0	0	0	2	0	0	0	0	0	0	1	0	0	0	0	1	0	0	0	0	0
OTU1059	29	2	0	1	0	0	0	0	0	0	0	0	0	0	0	0	0	0	0	0	0	0	1	0	0	0	1	0	1	0	1	1	0	0	0	1	0	2	0	3	2	0	0	2	2	4	0	1	0
OTU1060	29	0	0	0	1	1	0	0	0	0	0	0	0	0	0	0	0	0	0	0	2	0	0	0	0	0	0	0	0	1	0	1	0	0	0	0	0	0	0	0	0	0	0	0	0	0	0	0	0
OTU1061	29	0	0	0	0	0	0	0	0	0	0	0	0	0	0	0	0	1	0	0	0	0	1	0	0	0	0	0	0	0	0	0	0	0	0	1	0	1	0	0	0	0	0	0	0	0	0	0	0
OTU1062	29	1	0	1	0	0	0	0	0	0	0	1	0	1	0	1	0	0	0	0	0	0	1	0	1	0	0	0	0	0	0	0	0	0	2	0	0	1	0	0	0	1	0	0	0	0	0	0	0
OTU1063	29	0	1	1	1	0	1	1	0	0	0	0	0	4	0	1	0	0	0	0	0	0	0	0	0	0	0	2	3	4	0	1	1	0	0	2	1	0	0	0	0	0	0	0	0	0	0	0	0
OTU1064	29	0	1	2	0	0	0	0	0	0	0	0	0	2	0	2	0	2	1	0	2	2	0	0	0	0	0	1	0	0	0	0	0	0	4	1	0	0	0	0	0	1	0	0	0	1	0	1	1
OTU1065	29	0	1	0	0	0	0	0	0	2	0	0	0	0	0	0	0	0	1	0	0	0	0	0	2	0	3	0	0	1	1	1	0	0	0	1	0	1	1	1	0	1	0	0	0	0	0	0	0
OTU1066	29	0	0	2	0	0	0	1	1	0	1	0	0	1	1	2	0	0	0	0	3	0	0	0	0	0	1	0	0	0	0	0	0	2	1	0	1	0	1	0	0	1	1	0	2	0	0	0	1
OTU1067	29	0	2	0	0	0	0	0	0	0	0	0	0	0	0	0	0	1	0	0	0	0	0	0	1	0	0	0	1	1	1	0	0	0	0	0	0	1	0	1	1	0	0	0	1	0	1	0	1
OTU1068	29	0	0	1	0	1	0	0	0	0	0	0	0	0	0	0	0	0	0	3	0	1	0	1	1	0	0	0	0	0	2	0	0	0	2	0	0	0	1	1	0	0	0	0	0	0	0	0	0
OTU1069	29	0	0	0	3	0	1	0	2	0	1	1	1	0	0	0	0	0	0	0	0	0	0	1	0	0	0	0	0	0	0	0	0	1	0	1	0	1	1	1	0	0	0	1	0	1	0	1	1
OTU1070	28	0	0	0	0	0	1	1	0	0	0	2	0	0	3	0	1	2	0	0	1	0	0	0	0	0	0	0	1	0	0	0	0	0	0	2	0	1	0	0	0	0	0	0	0	0	0	0	0
OTU1071	28	0	0	3	0	1	0	0	0	1	1	0	0	0	1	3	1	0	0	0	0	0	0	1	0	0	0	0	1	0	0	0	0	0	1	0	0	0	1	0	1	0	0	0	1	0	0	0	0
OTU1072	28	0	1	1	0	0	0	1	0	1	0	0	0	0	0	1	1	1	0	0	0	1	0	0	3	0	1	0	2	0	0	0	0	0	0	0	0	1	2	0	0	0	1	1	0	1	0	1	0
OTU1073	28	2	0	0	0	3	0	0	0	2	0	3	0	1	1	0	0	0	3	1	0	0	0	0	1	0	0	0	0	0	0	0	0	0	0	0	0	0	0	0	0	0	2	0	1	0	0	0	0
OTU1074	28	0	0	1	1	1	0	0	0	0	1	0	0	0	0	1	1	0	0	0	1	0	0	0	0	0	1	0	0	0	0	0	0	0	0	0	0	2	0	0	1	0	0	0	0	1	1	0	0
OTU1075	28	0	0	0	0	0	0	4	0	0	0	3	0	0	0	0	0	0	0	0	0	1	0	0	1	0	0	3	0	0	0	0	5	0	0	0	2	1	1	0	1	0	1	1	0	1	0	0	0
OTU1076	28	1	0	0	0	0	0	1	0	0	0	0	0	0	1	0	0	0	0	0	1	1	0	0	0	0	1	0	1	0	0	0	0	0	0	0	0	0	1	0	0	0	0	0	0	0	0	0	0
OTU1077	28	1	0	0	0	0	1	0	0	0	0	1	0	0	0	0	0	0	0	0	0	1	0	1	0	0	0	0	0	0	0	0	0	0	0	4	0	0	0	0	0	0	0	0	0	1	1	2	0
OTU1078	28	0	0	0	0	0	0	0	1	0	0	0	0	0	0	0	0	0	1	1	0	1	0	0	1	1	0	0	1	0	1	0	1	0	0	0	0	0	1	0	1	0	1	0	0	0	1	0	1
OTU1079	28	0	0	0	1	0	0	0	0	0	0	0	0	0	0	0	0	0	1	0	0	0	0	2	0	0	0	0	1	1	0	0	0	0	0	0	1	1	0	0	0	0	0	0	1	0	2	0	0
OTU1080	28	0	0	1	0	1	1	1	2	0	0	0	1	1	0	0	0	0	0	0	0	0	1	0	0	1	1	0	0	0	0	0	0	0	2	1	0	1	0	0	1	2	1	2	1	1	1	0	0
OTU1081	28	0	0	0	0	0	2	0	1	0	0	0	0	0	2	0	0	0	0	0	0	0	0	2	1	0	0	0	0	0	0	0	0	0	0	0	0	0	0	0	0	0	0	0	0	1	0	1	0
OTU1082	28	1	1	0	0	0	3	0	0	0	0	0	0	0	0	0	0	0	0	0	1	0	1	0	0	0	2	0	0	1	0	0	0	0	1	0	0	0	1	0	1	0	0	0	0	0	0	0	0
OTU1083	28	0	2	0	2	0	2	0	0	0	2	0	0	0	0	0	1	0	0	0	0	0	0	0	0	0	2	0	0	0	1	0	0	0	0	0	0	0	0	0	0	0	0	2	0	1	1	1	0
OTU1084	28	0	0	0	0	0	0	0	1	0	0	0	0	1	0	0	0	1	0	0	0	0	0	0	0	0	0	0	1	0	0	0	0	0	0	0	0	0	0	0	0	1	0	0	0	0	0	0	0
OTU1085	28	1	0	0	2	0	0	1	0	1	0	0	0	0	0	0	0	0	2	0	0	0	1	0	0	2	1	1	1	2	0	0	1	1	1	1	0	1	0	0	0	0	0	0	1	0	0	0	1
OTU1086	28	1	1	0	0	0	0	1	1	0	0	0	0	0	1	0	2	0	0	0	0	0	0	0	0	0	0	1	0	0	0	0	0	0	0	0	1	0	0	0	0	0	1	0	0	0	0	0	0
OTU1087	28	0	0	0	1	0	0	0	1	0	0	0	0	0	0	0	0	1	0	0	0	0	2	0	0	0	0	0	0	1	1	1	0	1	0	0	1	0	1	2	0	3	0	0	1	2	0	0	0
OTU1088	28	0	0	0	0	0	0	0	0	0	0	0	1	0	0	1	0	0	0	0	5	1	0	0	1	1	1	0	0	1	3	0	0	0	2	0	0	2	0	1	0	0	0	3	0	2	0	0	0
OTU1089	27	0	0	0	0	0	1	0	0	1	0	0	0	0	0	1	0	0	0	0	0	0	0	0	0	0	1	0	1	0	0	0	0	0	0	0	0	0	0	0	0	1	0	0	0	0	0	2	0
OTU1090	27	0	0	0	0	0	0	0	1	0	0	1	0	0	0	0	0	0	0	0	1	1	0	0	0	1	0	0	0	0	2	0	0	0	0	2	0	0	0	0	3	0	1	2	0	1	1	0	0
OTU1091	27	0	0	0	0	0	0	1	1	2	0	2	0	0	1	0	0	0	1	0	0	0	0	1	0	1	0	0	0	0	0	0	0	2	0	2	0	0	0	0	0	0	0	0	0	0	0	0	0
OTU1092	27	0	0	1	0	2	1	3	2	0	0	2	1	1	0	0	1	0	0	0	0	0	1	1	0	0	1	0	0	2	0	0	3	0	0	1	1	0	0	0	0	0	0	0	0	0	0	0	0
OTU1093	27	0	2	0	0	0	0	0	1	1	0	0	2	1	0	0	0	0	0	0	0	0	1	0	0	0	0	0	0	0	0	0	0	0	0	0	0	0	0	0	0	0	0	0	0	0	0	0	0
OTU1094	27	0	0	0	1	0	0	1	1	0	1	1	0	1	0	2	3	0	0	0	1	0	0	1	2	0	0	0	0	2	2	1	0	0	0	1	0	0	0	0	0	2	0	0	0	0	1	0	0
OTU1095	27	0	0	0	0	0	0	0	0	0	0	0	0	0	0	0	0	0	0	0	0	0	0	0	0	0	0	1	2	0	0	0	0	0	0	0	0	0	0	0	0	0	0	0	0	0	0	0	1
OTU1096	27	0	0	0	1	0	0	0	0	0	0	0	0	1	0	0	1	1	0	0	0	0	0	0	0	0	0	2	1	1	0	0	1	1	0	0	1	0	0	1	0	2	4	1	0	0	1	3	0
OTU1097	27	1	0	0	0	0	0	0	0	0	0	0	1	0	0	3	0	0	0	1	2	0	0	1	0	0	0	0	1	1	0	1	0	0	0	0	0	2	0	0	1	0	0	0	0	0	0	1	0
OTU1098	27	0	0	0	0	0	1	0	0	0	0	0	0	0	0	0	0	0	0	0	0	0	0	0	0	0	0	3	0	0	1	0	0	0	0	3	0	0	0	0	0	2	0	0	0	0	0	0	0
OTU1099	27	0	0	0	0	0	0	0	1	0	0	0	0	0	0	0	0	0	0	0	0	0	0	0	0	0	1	0	0	0	1	0	0	0	1	0	0	2	0	0	0	0	0	0	0	1	0	0	0
OTU1100	27	0	0	0	0	0	0	0	0	0	0	0	0	0	1	0	0	1	0	0	0	0	0	0	0	0	0	0	0	0	0	0	1	0	0	1	1	0	0	1	0	0	0	0	0	0	2	0	0
OTU1101	27	0	0	0	0	0	0	0	0	0	0	0	0	0	0	0	0	0	0	0	0	0	0	0	0	0	0	2	0	0	0	0	3	0	0	0	0	0	3	0	0	0	4	0	0	0	2	0	0
OTU1102	26	2	1	0	3	0	0	2	1	1	0	1	0	0	0	0	0	0	0	1	0	0	0	0	1	1	0	0	1	0	0	1	0	0	0	2	1	0	0	0	2	0	0	0	1	1	0	1	0
OTU1103	26	0	0	2	0	0	1	0	0	0	3	0	0	0	0	1	0	0	0	0	1	0	0	0	0	0	0	0	0	0	1	0	0	1	0	1	0	0	0	2	0	0	0	2	1	0	0	2	0
OTU1104	26	0	0	0	0	0	0	0	0	0	0	0	0	0	0	1	0	0	0	0	0	0	0	1	0	0	0	1	2	0	0	0	0	0	1	0	0	0	0	0	0	0	0	0	0	0	0	1	1
OTU1105	26	0	0	0	1	1	0	0	1	0	1	0	0	0	0	0	0	0	0	0	0	0	1	0	1	0	1	0	0	0	0	0	0	0	0	0	0	0	0	0	0	0	0	0	0	0	0	0	1
OTU1106	26	3	1	0	0	0	0	0	0	0	0	1	0	0	0	1	0	0	1	0	0	1	0	1	0	1	0	0	0	0	0	0	0	0	0	0	0	0	2	2	1	0	0	0	0	2	1	0	0
OTU1107	26	1	0	0	0	0	0	0	1	0	0	0	1	0	0	1	0	0	0	0	0	0	0	0	0	0	1	0	1	1	0	0	0	0	0	0	0	0	0	0	1	0	0	2	0	0	0	0	0
OTU1108	26	0	0	0	1	0	1	0	0	1	0	0	0	0	0	0	1	0	1	0	0	0	0	0	1	0	0	1	0	0	1	0	1	0	0	1	0	0	0	1	0	0	0	0	0	0	0	0	0
OTU1109	26	1	0	1	1	0	1	0	0	1	2	0	0	0	0	0	0	0	0	0	0	0	0	0	0	0	1	0	0	0	1	2	0	0	0	0	0	0	0	0	1	0	0	0	0	0	0	0	0
OTU1110	26	0	0	0	0	0	0	0	0	0	0	0	0	1	0	0	0	1	0	1	0	2	0	0	0	0	0	0	0	0	1	1	2	0	0	0	1	0	0	0	0	0	5	0	1	0	1	0	0
OTU1111	26	1	0	0	0	0	0	0	0	0	0	0	0	0	0	4	0	0	0	1	0	0	0	2	1	0	0	0	0	1	1	1	0	2	0	1	0	0	0	0	0	1	0	0	1	0	1	0	1
OTU1112	26	0	0	1	0	0	0	1	0	0	0	0	0	1	0	0	0	0	0	0	0	0	0	0	0	1	1	0	0	0	0	0	0	3	0	0	0	0	1	0	0	0	0	0	0	0	0	0	0
OTU1113	26	0	0	0	0	0	0	0	1	0	0	0	0	0	0	0	0	0	0	0	0	0	0	1	0	0	0	0	0	0	1	0	0	0	1	0	0	0	0	0	0	1	0	1	1	0	0	0	1
OTU1114	26	0	0	1	0	0	0	1	0	0	0	0	0	0	1	0	0	0	0	0	0	0	0	0	0	0	0	0	0	0	0	0	0	1	0	0	0	0	0	0	0	0	0	0	0	2	0	0	0
OTU1115	26	0	1	0	0	0	0	0	0	2	0	0	0	0	0	0	1	0	0	1	0	1	1	0	1	0	0	0	1	0	0	0	0	0	1	1	0	1	1	1	0	0	0	0	0	1	0	0	0
OTU1116	25	1	0	1	0	1	0	2	0	0	0	0	0	0	0	0	2	1	0	0	0	1	2	0	0	1	0	0	0	3	1	1	0	0	0	0	0	1	2	0	0	0	0	0	0	0	0	0	0
OTU1117	25	0	1	0	0	1	0	0	0	0	0	0	0	0	0	0	0	0	0	1	0	0	0	0	0	0	0	1	0	1	0	0	0	0	0	1	0	0	0	0	1	0	0	0	0	2	0	0	0
OTU1118	25	0	0	0	0	0	0	0	0	0	0	1	0	0	0	0	0	0	0	1	0	0	0	0	0	0	0	0	0	1	0	1	0	0	0	0	0	0	1	0	1	0	0	1	0	0	0	0	1
OTU1119	25	0	0	2	2	0	0	0	2	0	0	0	0	1	0	1	0	0	0	0	2	0	0	1	2	0	0	3	0	1	0	1	0	1	1	0	3	1	0	0	0	0	0	0	0	0	0	1	0
OTU1120	25	2	0	0	0	0	0	1	0	0	0	0	0	0	0	0	0	0	0	0	0	0	0	0	0	0	0	0	0	0	0	0	0	0	3	0	0	0	0	0	0	0	0	0	0	0	0	0	1
OTU1121	25	0	0	0	1	1	0	0	0	1	0	1	0	0	0	0	0	0	0	0	0	0	0	0	0	1	0	1	0	0	1	0	1	1	0	0	0	1	0	0	1	0	1	0	0	0	0	0	0
OTU1122	25	0	0	0	0	2	1	0	0	0	0	0	0	0	0	0	0	0	0	0	0	0	0	0	0	0	0	1	0	0	0	0	2	0	0	0	1	0	0	1	0	0	0	0	0	0	0	0	1
OTU1123	25	0	0	0	0	0	0	0	0	0	0	0	0	1	0	0	0	0	0	0	1	3	0	0	1	0	3	1	1	0	0	1	0	0	0	1	0	0	2	2	0	1	0	2	0	0	0	1	0
OTU1124	25	0	0	1	0	1	0	0	0	0	0	1	0	0	0	0	0	0	0	0	0	1	0	0	0	0	1	0	1	0	2	0	0	0	0	0	1	1	0	0	0	0	1	0	0	1	0	0	0
OTU1125	25	2	0	0	0	0	0	1	1	0	0	2	2	0	0	0	1	0	0	0	0	0	0	0	0	1	0	0	0	0	2	1	0	0	0	2	0	0	1	0	1	0	0	0	1	1	0	0	0
OTU1126	25	0	0	1	0	1	0	0	1	0	0	0	0	0	0	0	0	0	0	0	0	1	0	0	1	0	0	0	0	1	0	5	0	1	1	0	1	1	0	1	1	1	0	0	0	0	0	2	0
OTU1127	25	0	0	2	1	0	0	0	0	0	0	1	0	0	0	0	0	0	0	0	0	0	0	0	0	1	0	0	0	0	1	0	0	1	0	1	0	1	0	0	0	0	0	2	0	0	0	0	1
OTU1128	25	0	0	0	0	0	0	1	0	1	0	0	0	0	0	0	1	0	0	2	0	0	0	1	1	0	1	0	0	0	0	0	1	0	0	0	0	1	0	0	0	0	0	0	1	0	0	2	0
OTU1129	25	0	0	0	0	0	0	0	0	0	2	1	0	0	0	0	0	0	0	0	0	0	0	0	0	0	0	0	1	0	0	0	0	0	0	0	0	0	0	0	1	0	0	0	0	0	0	0	0
OTU1130	25	0	0	0	0	0	0	0	0	0	0	1	0	0	1	0	0	0	0	0	0	0	0	0	0	1	1	0	0	1	1	0	0	0	1	0	0	0	0	0	1	1	0	1	1	0	0	0	0
OTU1131	24	0	0	1	1	0	0	1	0	0	0	0	0	1	0	0	0	0	0	1	1	0	0	1	2	0	1	0	0	1	3	1	1	0	0	1	0	1	0	1	1	1	0	1	0	0	0	0	1
OTU1132	24	0	0	0	0	0	0	0	0	0	0	0	0	0	0	0	0	0	0	0	1	1	0	1	0	3	0	1	1	2	0	2	0	0	0	1	0	0	0	0	0	0	0	1	1	0	0	1	0
OTU1133	24	0	0	0	0	0	0	0	1	0	0	0	1	0	1	0	0	0	1	0	0	0	1	0	0	0	0	0	0	0	0	0	0	0	0	0	0	0	0	0	0	0	0	0	0	0	0	0	0
OTU1134	24	0	0	0	0	0	0	0	0	0	0	0	0	0	0	0	0	0	0	0	1	0	0	0	0	0	0	0	0	0	0	0	0	0	0	1	0	0	0	0	0	1	0	0	0	0	0	1	0
OTU1135	24	0	0	0	0	0	0	0	0	0	0	0	0	3	2	6	1	1	3	2	2	1	0	0	2	1	0	0	0	0	0	0	0	0	0	0	0	0	0	0	0	0	0	0	0	0	0	0	0
OTU1136	24	2	0	3	1	0	0	0	0	1	1	2	1	1	0	0	0	0	0	1	0	0	0	0	0	1	0	0	0	2	1	0	1	0	0	0	0	0	0	1	0	0	0	0	0	0	0	0	0
OTU1137	24	1	0	0	0	0	0	0	0	0	1	0	0	0	0	1	0	0	0	1	0	0	0	0	0	0	0	0	0	0	1	0	0	0	0	0	0	0	0	0	2	0	0	0	1	0	1	0	0
OTU1138	24	0	0	3	2	0	0	2	0	0	0	0	0	0	0	1	0	2	0	1	0	1	0	0	1	1	1	0	0	0	0	0	1	0	0	1	0	1	0	0	0	0	0	0	0	1	1	0	0
OTU1139	24	0	0	0	1	0	0	0	0	0	0	0	0	0	0	0	0	0	0	0	0	0	1	0	0	0	1	0	0	1	0	1	0	0	0	0	0	0	0	2	1	0	1	0	0	1	0	0	0
OTU1140	24	0	1	0	0	1	0	0	0	0	0	0	0	0	0	0	0	0	0	0	0	0	1	0	0	0	0	0	0	0	0	2	0	0	0	0	0	0	0	0	1	0	2	0	0	0	0	1	0
OTU1141	24	0	0	0	1	0	1	0	0	0	0	0	1	0	0	0	0	0	0	1	1	0	0	0	0	0	0	0	0	0	0	0	0	0	0	0	0	0	0	0	0	0	0	0	0	0	0	1	0
OTU1142	24	0	0	0	0	0	1	0	0	0	0	0	0	0	0	0	0	0	0	0	0	0	0	0	1	0	0	0	1	1	0	0	0	1	0	1	0	1	0	0	0	0	0	0	0	1	0	0	0
OTU1143	24	0	0	1	0	0	0	0	0	0	0	0	0	5	0	0	0	2	0	0	0	7	0	0	0	0	0	0	0	0	0	0	0	0	2	0	0	0	0	1	0	0	0	0	0	0	1	0	0
OTU1144	24	0	0	2	0	0	1	0	0	1	1	0	1	0	2	1	1	0	0	0	0	0	0	0	0	0	0	0	1	0	0	0	0	0	0	1	0	1	0	0	1	0	0	0	0	1	0	0	0
OTU1145	24	3	0	0	0	3	0	0	0	3	0	0	0	0	0	0	0	0	0	0	0	0	0	0	0	0	0	0	0	0	0	0	0	0	0	0	0	0	0	0	0	0	0	0	4	0	0	0	2
OTU1146	24	1	1	1	0	0	0	0	0	1	0	0	0	0	0	0	0	0	0	0	0	1	0	0	0	0	0	0	1	1	0	0	0	0	1	0	0	0	0	0	0	0	0	0	2	0	0	1	0
OTU1147	24	0	0	0	0	0	0	0	0	0	0	0	0	0	0	0	0	0	0	0	0	0	0	0	0	0	0	0	0	0	0	0	0	0	0	0	2	0	9	0	0	0	4	0	0	0	7	0	0
OTU1148	23	0	0	0	0	0	0	0	0	0	0	1	0	5	0	0	1	0	0	0	0	2	0	0	0	0	0	0	0	1	0	0	1	0	0	0	0	0	2	0	0	0	3	0	0	0	2	0	0
OTU1149	23	0	0	0	1	0	0	0	0	0	0	0	1	0	0	0	0	0	0	0	0	0	0	0	0	0	0	0	0	0	0	0	0	0	0	0	0	1	0	0	0	0	0	0	0	1	1	0	0
OTU1150	23	0	0	0	0	0	0	0	0	0	0	0	0	0	0	0	2	0	0	0	0	1	0	0	0	0	0	0	0	1	0	1	0	2	0	0	0	0	0	0	1	1	1	2	1	0	1	0	0
OTU1151	23	0	0	1	0	0	0	1	0	0	0	0	0	1	0	0	0	0	0	0	0	1	0	0	0	0	0	0	1	1	1	1	0	0	1	0	1	0	0	0	0	0	0	0	0	0	0	0	0
OTU1152	23	0	0	1	0	0	0	1	0	0	0	0	0	0	0	0	0	0	0	0	0	3	0	0	0	1	1	0	1	0	0	1	0	0	0	0	0	0	0	2	0	0	0	0	0	0	0	0	0
OTU1153	23	1	0	0	1	0	0	1	0	0	0	0	0	0	0	0	0	0	1	0	0	0	0	0	0	0	1	0	0	0	1	1	0	0	0	0	0	2	0	0	0	1	0	0	0	0	0	0	0
OTU1154	23	0	0	0	1	0	0	0	0	0	0	0	0	0	0	0	0	0	0	0	0	0	0	0	0	0	0	0	0	0	0	1	0	2	1	1	0	0	0	0	0	1	0	0	0	0	0	0	2
OTU1155	23	0	1	0	0	1	2	0	0	0	0	1	0	1	0	0	0	1	1	0	0	1	1	0	0	0	0	0	0	0	0	0	1	0	0	0	0	0	1	0	1	0	1	0	0	0	0	0	1
OTU1156	23	0	0	0	0	0	0	0	0	0	0	0	0	0	0	4	1	0	0	4	0	0	0	0	1	0	1	0	0	0	3	0	0	0	3	0	0	1	0	0	0	1	0	0	0	0	0	0	0
OTU1157	23	0	0	0	1	0	0	1	0	0	0	0	0	0	1	0	0	0	1	1	0	1	0	0	0	0	1	0	0	0	0	1	1	1	0	0	1	1	0	2	0	0	1	0	1	1	0	1	1
OTU1158	23	1	0	0	0	0	0	3	0	0	0	2	0	1	0	0	1	1	1	0	2	3	0	1	0	0	1	0	0	1	0	1	1	0	0	0	0	0	0	0	0	0	0	0	0	0	0	0	0
OTU1159	23	1	2	0	0	1	0	2	0	0	0	0	0	1	0	0	0	0	0	0	1	0	1	0	0	0	2	1	0	0	0	0	1	1	1	1	0	0	0	1	0	0	0	1	0	0	0	1	1
OTU1160	23	0	1	0	0	1	1	0	0	0	0	0	0	1	0	0	0	1	0	0	1	1	0	0	0	0	0	0	0	1	0	0	0	0	1	0	0	0	1	0	0	0	0	0	0	0	0	2	1
OTU1161	23	0	0	1	0	0	0	0	0	0	0	0	0	0	0	0	1	0	0	0	0	0	0	1	0	0	0	0	0	0	0	0	0	0	0	0	0	0	0	0	0	0	0	0	0	0	0	0	0
OTU1162	23	0	1	0	0	0	0	0	0	1	0	1	2	0	1	0	0	2	0	2	1	0	0	0	0	0	1	1	0	0	1	0	0	1	0	0	0	0	0	0	1	0	0	0	1	0	0	0	0
OTU1163	23	0	0	0	2	0	0	1	0	0	0	0	0	1	0	1	0	1	0	1	0	0	0	0	0	0	0	0	0	0	1	0	0	1	1	0	0	0	2	1	0	0	0	0	0	0	4	0	0
OTU1164	23	0	0	0	0	0	0	0	0	0	0	0	0	8	6	2	0	0	1	2	2	1	0	0	1	0	0	0	0	0	0	0	0	0	0	0	0	0	0	0	0	0	0	0	0	0	0	0	0
OTU1165	23	0	0	0	0	0	0	0	0	0	0	0	0	0	0	0	0	0	0	0	0	0	0	0	0	0	0	1	0	0	0	0	0	0	0	0	1	0	4	1	0	0	5	2	0	1	1	0	0
OTU1166	23	0	0	0	0	1	1	0	1	0	0	0	0	0	0	0	0	0	0	0	0	0	0	0	1	0	0	0	0	0	0	0	0	0	0	0	0	0	0	1	0	1	0	0	0	0	0	0	2
OTU1167	23	1	0	1	0	0	0	0	0	0	0	0	0	0	0	0	0	0	0	0	0	0	0	1	0	0	0	0	0	0	1	0	0	0	0	0	0	0	0	0	0	1	0	0	0	0	0	1	0
OTU1168	23	0	0	0	0	0	0	0	0	0	0	0	0	0	2	0	1	0	0	0	1	0	0	0	0	1	0	0	0	1	0	0	0	0	0	0	0	0	0	0	0	0	0	1	0	0	0	0	0
OTU1169	23	0	0	0	0	0	1	0	0	0	0	0	0	0	0	1	0	1	0	0	0	0	0	0	0	0	1	0	0	0	1	0	0	0	0	0	0	0	0	0	0	0	0	1	0	0	0	0	0
OTU1170	22	0	0	0	2	0	2	0	0	0	0	0	0	0	1	0	0	0	0	0	0	0	0	0	0	1	0	0	0	0	2	0	1	0	0	0	0	1	0	0	0	0	0	0	1	0	1	2	0
OTU1171	22	0	0	0	0	1	0	0	0	0	0	0	0	0	0	1	0	0	0	0	1	1	1	1	0	0	1	1	0	0	0	0	1	0	0	0	0	0	0	0	0	0	0	1	0	0	0	1	0
OTU1172	22	0	0	1	0	0	1	0	0	0	0	0	0	0	0	0	0	0	1	0	0	0	0	0	0	0	1	0	0	0	0	0	0	0	0	0	1	1	0	0	0	0	0	0	0	0	0	0	0
OTU1173	22	0	0	0	0	0	0	0	0	1	0	0	0	0	0	0	0	0	0	0	1	0	0	3	0	0	0	0	0	0	1	0	0	2	0	0	0	0	0	0	0	0	0	1	1	1	0	0	0
OTU1174	22	0	0	0	0	0	0	0	1	3	0	0	0	0	1	1	0	0	1	0	0	0	0	1	0	0	0	0	0	1	0	0	0	0	0	0	0	0	0	0	0	0	0	0	0	0	0	0	0
OTU1175	22	0	0	0	1	0	0	0	0	0	0	0	1	0	0	0	0	0	0	2	0	0	0	0	0	0	0	0	0	0	0	0	0	0	0	1	0	1	0	0	0	2	0	1	0	0	0	0	0
OTU1176	22	0	0	0	0	0	0	0	0	0	0	0	0	0	0	0	0	0	0	0	0	0	0	0	0	0	3	0	0	0	0	0	0	0	0	0	0	1	0	0	0	0	0	0	0	1	0	0	0
OTU1177	22	2	1	0	0	0	0	0	0	0	0	0	0	1	0	0	0	0	0	0	0	0	0	2	0	0	1	1	1	0	0	0	0	0	0	0	0	1	0	0	0	1	0	0	0	1	1	0	0
OTU1178	22	0	0	0	1	0	0	0	0	0	1	0	0	0	0	0	0	0	0	0	0	1	1	0	1	1	0	0	0	0	0	0	0	0	0	0	0	0	0	0	0	0	0	0	0	0	0	0	0
OTU1179	22	0	0	1	3	0	0	1	4	0	1	0	2	1	0	0	0	1	1	0	0	0	0	0	1	0	0	0	0	0	0	0	0	0	0	0	0	0	0	0	0	0	0	2	0	2	1	0	0
OTU1180	22	1	0	0	0	0	0	0	0	1	0	0	1	0	0	1	0	0	0	0	0	0	0	0	0	0	0	0	0	0	0	1	0	0	0	0	0	1	0	1	0	0	1	0	1	0	0	0	0
OTU1181	22	1	0	0	0	0	0	0	0	0	0	1	0	0	0	0	0	0	0	0	0	0	0	0	0	0	0	0	0	0	0	1	0	0	0	0	0	0	0	0	0	1	0	0	1	1	0	0	0
OTU1182	22	0	0	0	0	1	0	0	0	0	1	0	0	0	0	2	1	0	0	2	2	0	0	0	0	0	0	0	0	0	0	0	0	1	0	1	0	0	0	0	1	0	0	0	3	0	0	0	1
OTU1183	22	0	0	6	0	0	1	0	0	1	0	5	0	0	0	0	1	0	0	0	0	0	0	0	0	0	0	0	0	0	0	0	0	2	0	0	2	0	0	0	0	0	0	0	0	0	0	0	0
OTU1184	22	1	0	0	0	1	0	0	0	0	0	0	0	0	0	0	0	1	0	0	0	0	0	0	0	0	0	0	0	0	0	0	0	1	0	0	0	0	0	0	0	0	0	0	1	0	0	0	0
OTU1185	22	0	1	0	2	1	0	3	0	0	0	1	0	0	2	0	0	0	0	0	0	0	0	0	0	0	0	0	0	0	0	0	0	0	0	0	0	2	1	0	0	2	1	3	0	0	0	1	0
OTU1186	22	0	0	0	0	0	0	0	2	1	0	0	0	0	0	0	0	0	0	0	0	0	0	0	0	0	0	0	0	0	1	1	0	1	1	0	1	0	0	0	0	0	0	0	0	0	0	0	0
OTU1187	22	0	1	0	0	0	0	0	0	0	0	0	0	0	0	0	1	0	0	0	0	0	0	0	0	1	0	0	0	2	2	0	0	0	1	0	0	0	0	0	0	2	2	0	0	0	0	0	0
OTU1188	22	0	0	0	0	0	0	0	0	0	0	0	0	0	0	0	0	2	0	0	0	0	0	0	0	1	2	0	0	1	0	0	0	0	0	1	1	1	1	0	0	0	0	1	0	0	0	0	0
OTU1189	22	0	0	0	3	0	0	0	1	0	0	0	2	0	0	2	0	0	0	0	0	0	0	0	3	0	4	0	0	0	0	2	0	0	0	0	0	0	0	0	0	0	0	0	0	1	0	0	0
OTU1190	22	0	1	0	3	0	0	0	1	0	0	0	0	0	0	0	0	0	0	0	0	1	0	0	0	0	0	0	0	0	0	0	0	0	0	0	1	0	0	1	0	2	0	0	0	0	0	0	0
OTU1191	22	1	0	0	0	0	0	0	0	0	0	0	0	0	0	0	0	0	0	0	0	0	0	0	0	0	0	0	0	0	0	0	0	0	0	0	0	0	1	0	0	0	0	0	0	0	0	0	0
OTU1192	22	0	0	1	1	0	0	0	0	0	0	0	0	1	0	0	0	0	0	0	1	3	0	0	0	1	1	0	0	3	1	0	0	0	0	0	1	0	0	2	0	0	0	0	1	0	0	0	0
OTU1193	22	0	0	0	0	0	0	0	3	0	2	0	0	0	0	0	0	0	1	1	0	0	1	1	0	0	0	0	0	0	1	0	1	0	0	0	0	0	0	1	1	1	0	0	0	1	0	0	0
OTU1194	22	0	0	0	0	0	0	0	0	0	0	0	0	0	2	0	4	0	0	0	0	0	0	3	0	0	0	0	1	0	0	0	0	0	0	0	0	0	1	3	3	0	0	1	0	0	0	1	0
OTU1195	22	0	0	0	0	0	1	0	0	0	0	0	0	1	4	3	0	1	1	1	0	0	0	0	2	0	0	0	0	1	0	0	1	0	0	0	0	1	0	3	0	0	0	0	0	0	0	0	0
OTU1196	21	0	0	0	0	0	0	0	1	0	0	0	0	0	0	0	0	1	0	0	0	0	0	0	1	0	0	0	2	0	0	1	0	0	0	1	0	0	0	0	0	0	0	0	0	1	0	0	0
OTU1197	21	0	0	0	0	0	0	0	0	1	0	0	0	0	0	2	0	0	0	0	0	0	0	1	0	0	0	0	0	0	0	0	0	0	0	0	0	0	0	0	0	1	0	1	0	0	0	0	0
OTU1198	21	2	0	2	0	0	2	1	0	0	0	0	0	0	0	0	0	0	0	0	1	0	1	0	0	0	0	0	0	0	0	0	0	0	0	0	0	0	0	0	0	0	0	0	0	0	0	0	0
OTU1199	21	0	0	0	0	0	0	0	1	0	0	0	1	2	0	0	0	0	1	0	0	0	0	0	0	0	0	0	0	0	0	1	0	0	0	0	0	0	2	0	0	0	0	0	0	1	0	0	0
OTU1200	21	0	0	0	0	0	0	0	0	0	0	0	0	0	0	0	1	0	0	0	0	0	0	1	1	0	0	0	0	0	0	2	0	0	0	2	0	0	1	0	0	0	0	0	1	2	0	0	0
OTU1201	21	1	3	0	0	1	0	0	0	0	0	0	0	0	0	0	0	1	0	0	1	0	0	0	0	0	1	1	2	2	0	1	1	1	0	1	0	0	0	1	0	0	1	0	0	1	0	0	0
OTU1202	21	0	0	0	0	0	1	1	1	0	0	0	0	0	0	0	0	0	0	1	0	1	0	0	0	1	0	0	0	0	1	0	0	0	0	1	0	1	0	0	0	0	0	1	2	0	0	0	1
OTU1203	21	0	0	0	0	0	0	0	0	0	0	0	1	0	0	1	0	2	0	0	0	0	0	1	2	0	0	0	1	0	0	0	1	1	1	3	0	0	1	0	1	0	0	0	0	0	0	0	1
OTU1204	21	0	0	0	0	0	0	0	0	0	0	0	0	0	0	0	0	0	1	0	0	0	0	0	0	0	0	0	0	0	2	0	0	0	0	0	1	0	0	0	0	0	0	0	0	0	1	0	1
OTU1205	21	0	2	0	2	0	2	0	1	0	1	1	0	0	0	0	0	0	0	0	0	0	0	0	1	0	0	0	1	0	0	1	0	0	0	0	1	0	0	0	0	0	0	1	0	0	0	0	0
OTU1206	21	0	0	2	0	0	1	0	0	0	0	0	0	0	0	0	1	2	0	0	0	3	0	0	0	1	0	0	0	0	0	0	0	0	0	0	0	2	1	0	0	1	1	0	0	0	1	1	0
OTU1207	21	0	0	1	0	0	0	2	0	0	0	0	0	0	0	0	1	0	0	0	0	0	0	0	0	0	1	1	0	0	0	0	0	1	1	0	0	0	3	1	0	0	1	0	0	0	0	0	1
OTU1208	21	0	0	0	0	0	0	0	0	0	0	0	0	0	0	0	0	1	1	2	0	0	0	0	0	1	0	1	1	1	0	0	0	0	1	0	0	0	0	1	0	0	0	1	0	0	0	0	0
OTU1209	21	1	0	0	0	0	0	0	0	1	0	0	0	0	0	0	0	0	0	0	0	0	0	0	0	1	1	0	1	0	0	0	0	0	0	0	0	0	0	0	0	0	0	0	0	0	1	0	0
OTU1210	21	0	0	0	0	0	0	0	0	0	0	0	0	0	0	0	0	0	0	0	0	0	2	0	1	1	1	0	0	0	0	0	0	0	1	1	0	0	0	0	0	0	0	0	0	0	0	0	0
OTU1211	21	1	0	0	0	0	1	1	0	1	0	0	0	2	0	1	1	0	2	3	0	0	2	1	2	0	0	0	0	0	0	0	0	0	0	0	0	0	0	0	0	0	0	0	0	0	0	0	0
OTU1212	21	0	0	0	0	0	0	1	0	0	0	0	0	0	0	0	0	2	0	1	0	3	0	0	1	0	0	0	0	0	0	0	1	0	0	0	2	0	1	0	0	0	1	0	0	0	4	0	0
OTU1213	21	0	0	0	0	0	0	0	0	1	0	0	0	0	0	0	0	0	0	0	1	0	0	0	0	0	0	0	0	1	0	2	0	0	2	2	0	0	0	0	1	0	0	0	0	0	0	0	1
OTU1214	21	1	0	1	1	1	0	1	0	0	0	0	1	0	0	1	0	0	0	2	0	1	0	0	0	0	1	0	0	0	2	0	1	0	0	0	1	0	0	0	1	0	0	3	0	1	0	1	0
OTU1215	20	0	0	0	0	0	0	0	0	0	0	0	0	0	0	0	0	0	0	0	0	0	0	0	0	1	0	1	0	2	1	0	0	0	0	0	0	0	0	0	0	0	1	0	0	0	0	1	0
OTU1216	20	0	0	0	1	0	0	0	0	0	0	0	0	1	0	0	0	0	0	0	0	0	0	0	0	0	0	0	1	0	0	0	0	0	0	0	0	0	1	0	0	0	0	0	0	0	0	0	1
OTU1217	20	0	0	0	1	0	0	0	0	0	1	0	0	0	0	0	0	0	0	0	0	1	0	0	0	1	0	1	2	0	1	0	0	0	0	0	0	2	0	0	0	1	2	1	1	0	0	0	1
OTU1218	20	0	0	1	0	0	1	0	0	0	0	0	0	0	0	0	0	0	0	0	0	0	0	0	0	0	0	1	1	0	0	0	0	1	0	0	1	0	0	0	2	0	0	0	0	0	0	1	0
OTU1219	20	0	0	0	0	0	0	0	0	0	0	0	0	0	0	0	0	0	0	0	0	0	0	0	0	0	0	3	0	0	0	0	6	0	0	0	11	0	0	0	0	0	0	0	0	0	0	0	0
OTU1220	20	0	1	0	1	0	1	0	0	0	0	0	0	0	0	0	0	0	0	0	1	0	0	0	0	0	0	0	0	0	0	0	0	1	1	1	0	0	1	0	0	1	0	0	0	0	0	0	1
OTU1221	20	0	0	0	0	0	0	0	1	0	0	0	0	0	0	0	0	0	0	0	0	0	0	0	0	1	1	0	0	0	1	1	0	0	1	0	0	0	1	0	0	0	0	0	0	0	0	0	0
OTU1222	20	0	0	0	0	0	0	0	0	1	0	0	0	0	0	0	0	0	0	0	0	0	0	0	0	0	0	0	0	0	0	0	1	0	0	0	0	0	0	0	0	1	0	0	0	0	0	0	0
OTU1223	20	0	0	0	0	0	0	0	1	1	1	1	0	0	0	0	0	0	0	0	0	0	0	0	0	1	0	0	0	1	0	1	0	3	0	1	0	0	0	0	0	0	0	0	1	0	0	1	0
OTU1224	20	0	0	0	1	0	0	0	0	0	0	0	0	0	0	0	0	0	0	0	0	0	0	0	0	0	1	0	0	1	0	0	0	0	1	0	1	0	0	0	0	1	0	0	1	0	0	1	0
OTU1225	20	0	0	0	0	0	0	0	0	0	0	0	0	0	0	0	0	1	0	0	1	0	0	0	0	0	0	0	0	0	0	0	0	0	0	0	0	0	0	0	0	0	0	0	0	0	0	0	0
OTU1226	20	0	0	0	0	0	0	0	0	0	0	0	0	2	3	0	1	0	0	1	1	0	0	0	0	0	0	1	0	1	1	1	0	1	1	1	0	0	1	0	0	0	0	0	0	0	0	0	0
OTU1227	20	0	0	0	0	0	0	0	0	0	0	0	0	0	0	0	0	0	0	0	0	0	0	1	1	0	0	1	0	0	0	0	0	0	0	1	0	0	0	0	1	0	1	0	0	0	0	0	0
OTU1228	20	0	0	0	0	0	0	1	0	0	0	0	0	1	0	1	0	1	0	1	1	1	0	0	0	0	2	0	0	0	1	0	1	0	2	0	0	2	0	0	1	0	0	0	0	1	0	0	0
OTU1229	20	0	0	0	0	0	0	0	0	0	0	0	0	0	0	0	0	0	0	0	0	0	0	0	0	1	0	0	0	0	0	0	0	0	0	0	0	0	3	0	1	0	1	0	1	0	2	0	0
OTU1230	19	1	1	0	0	0	0	0	0	0	1	0	2	0	0	0	0	0	0	0	0	0	0	1	1	0	0	0	1	0	0	1	0	1	0	2	0	0	0	0	1	0	0	0	0	0	0	0	0
OTU1231	19	0	0	0	0	0	0	0	1	0	0	0	0	0	1	1	0	0	0	0	1	0	0	0	0	0	1	1	3	0	0	0	0	0	0	0	0	0	0	0	0	0	0	0	2	0	0	0	0
OTU1232	19	0	1	0	0	0	0	0	0	0	0	0	1	0	0	0	1	0	0	1	0	0	0	1	0	0	1	0	0	0	0	0	1	0	0	0	0	0	0	0	0	0	0	0	0	0	0	0	0
OTU1233	19	0	0	1	0	0	2	0	0	0	0	0	1	0	0	2	0	0	0	0	0	0	0	0	0	0	0	0	0	0	0	0	0	0	0	0	0	0	0	0	0	0	0	0	0	0	0	0	0
OTU1234	19	0	0	0	0	0	0	0	0	0	0	0	0	1	0	1	0	0	0	1	2	0	1	0	0	0	1	2	1	0	2	0	0	1	0	0	0	0	0	3	0	1	0	2	0	0	0	0	0
OTU1235	19	0	0	0	0	0	0	1	0	0	0	0	0	0	0	0	1	2	1	1	0	0	0	0	0	0	0	1	1	0	0	0	0	0	0	1	0	0	0	0	1	0	0	0	2	1	0	1	0
OTU1236	19	0	0	0	0	0	0	0	0	0	0	0	0	0	0	0	0	0	0	0	0	0	0	0	0	0	0	0	0	0	0	0	0	0	0	0	0	2	0	0	0	0	0	0	0	0	0	0	0
OTU1237	19	0	1	0	0	0	0	1	1	0	0	0	0	0	0	0	0	1	0	0	0	0	0	0	0	0	0	0	0	0	0	0	0	0	0	0	0	0	0	0	0	0	1	0	0	0	0	0	0
OTU1238	19	0	0	0	0	1	0	0	0	0	0	0	0	0	1	0	0	0	0	0	0	0	0	0	1	0	0	0	0	0	0	0	0	1	0	0	0	0	0	0	0	0	0	0	0	1	0	0	0
OTU1239	19	0	0	0	0	2	0	0	0	0	0	0	0	0	0	0	0	0	0	0	0	0	0	0	0	1	0	0	0	0	0	0	0	0	0	0	0	0	0	0	0	0	0	0	0	0	0	0	0
OTU1240	19	0	0	0	0	0	1	0	0	0	0	0	0	0	1	1	0	1	0	0	1	0	1	0	0	0	2	0	0	0	0	1	0	0	0	1	0	1	1	0	1	0	0	0	0	0	0	1	0
OTU1241	19	0	0	0	0	0	0	0	1	0	0	0	0	0	0	0	0	0	0	0	0	0	1	0	1	0	0	0	0	0	0	0	0	0	0	0	0	0	0	0	0	0	0	0	0	0	0	0	0
OTU1242	19	0	1	1	0	0	0	0	0	0	0	0	0	0	0	0	0	1	0	0	0	1	0	0	0	1	0	2	0	0	0	0	0	0	0	0	0	0	1	0	0	0	0	0	0	1	0	1	0
OTU1243	19	1	0	0	0	0	0	1	0	0	0	0	1	0	0	0	0	0	0	0	0	0	0	0	0	0	1	0	0	0	0	0	0	1	0	0	0	0	0	0	0	1	0	0	0	0	0	0	0
OTU1244	19	0	0	0	0	0	1	0	0	0	0	0	0	0	0	0	0	1	0	0	1	0	0	0	1	0	0	0	0	1	0	0	0	0	0	0	0	0	0	1	0	0	0	0	1	0	0	0	0
OTU1245	19	0	0	0	1	0	0	0	0	0	0	0	0	0	0	0	0	0	1	1	0	0	1	0	0	0	0	0	0	0	0	0	0	0	0	1	0	0	0	0	1	0	0	0	0	0	0	0	1
OTU1246	18	0	0	0	0	0	2	0	1	0	1	0	0	0	0	0	2	0	0	0	0	1	0	0	1	1	2	0	0	0	0	3	1	0	0	0	0	0	0	0	0	0	0	0	0	0	0	0	0
OTU1247	18	0	0	0	0	0	0	0	0	1	0	0	0	0	1	0	1	1	0	1	0	0	0	0	0	0	0	0	0	0	0	0	0	0	0	0	0	0	0	0	0	0	0	0	0	0	0	0	0
OTU1248	18	0	2	1	0	2	1	2	0	0	0	0	1	0	0	0	0	0	0	0	1	0	0	0	0	1	0	1	0	0	0	1	0	0	1	0	0	0	0	0	0	0	0	0	0	0	0	0	0
OTU1249	18	0	0	0	0	0	0	0	0	0	0	0	0	0	0	0	0	1	1	0	0	0	0	0	1	0	0	0	0	0	0	1	0	0	0	1	1	0	1	0	0	0	0	2	0	0	0	0	0
OTU1250	18	2	1	0	0	1	0	0	0	0	0	0	0	0	0	0	0	1	0	0	0	0	0	0	0	0	0	2	0	0	0	1	1	0	0	1	1	0	0	0	1	0	0	1	0	1	0	0	0
OTU1251	18	0	0	3	0	0	0	0	0	0	0	2	0	3	0	0	0	0	0	0	0	0	0	0	0	2	0	1	0	0	0	0	0	0	0	0	0	1	0	0	0	0	0	0	0	2	2	0	0
OTU1252	18	0	1	0	0	0	1	0	0	0	0	1	0	0	0	0	0	0	0	0	0	0	0	0	1	0	0	0	0	0	0	0	0	0	0	0	0	0	0	0	0	0	0	2	0	1	0	0	0
OTU1253	18	0	0	0	0	0	0	0	0	0	0	0	0	0	1	1	0	0	0	0	0	0	0	1	0	0	0	0	0	0	1	0	1	0	0	0	0	1	0	2	0	0	1	0	0	0	0	0	0
OTU1254	18	0	0	0	0	0	0	0	0	0	2	1	1	0	0	0	1	0	0	0	1	1	1	0	2	0	0	0	0	0	0	0	0	0	0	1	0	0	0	0	1	0	0	0	0	0	0	0	2
OTU1255	18	0	0	0	0	0	0	0	0	0	1	0	0	0	0	0	0	0	0	0	0	0	0	0	0	0	0	0	0	0	0	0	0	0	0	0	0	0	0	0	0	0	0	1	0	1	0	0	0
OTU1256	18	0	0	0	0	0	0	0	1	0	1	0	0	0	0	0	0	1	0	0	0	0	0	0	0	1	1	0	1	0	0	0	0	0	1	0	0	0	1	1	0	1	1	1	1	0	0	0	0
OTU1257	18	0	0	0	0	0	0	0	0	0	1	0	0	0	0	2	0	0	0	0	1	0	0	0	1	0	0	0	0	0	0	0	0	0	3	1	0	0	0	0	0	0	0	0	0	1	0	0	0
OTU1258	18	0	1	1	0	0	1	0	0	0	0	0	0	0	0	0	0	0	0	0	0	0	0	0	0	0	1	0	0	0	0	1	0	0	0	0	0	0	0	0	0	0	0	0	0	0	0	0	0
OTU1259	18	0	0	0	0	0	0	0	0	2	1	0	0	3	0	0	0	0	0	0	0	0	0	0	0	1	1	1	0	0	1	0	0	2	0	0	0	0	0	0	0	0	0	0	0	0	1	1	0
OTU1260	18	0	0	0	0	0	0	0	0	0	0	0	0	0	1	0	0	0	0	0	0	0	0	0	1	0	0	0	0	0	0	0	0	0	0	0	0	0	0	0	0	0	0	0	0	0	0	0	0
OTU1261	18	0	0	0	0	0	0	0	1	0	0	0	0	2	0	0	0	0	0	0	0	0	0	0	0	0	0	0	0	0	0	0	0	0	1	0	0	0	0	0	0	0	0	0	0	0	0	0	0
OTU1262	18	0	0	0	0	0	0	0	0	0	0	2	0	1	0	1	1	1	0	3	0	2	0	0	2	0	0	0	3	0	0	0	0	0	1	0	0	0	0	0	0	0	0	1	0	0	0	0	0
OTU1263	18	0	1	0	0	0	0	0	0	0	0	0	1	0	0	0	0	0	0	0	0	1	0	0	0	0	0	0	0	0	0	0	0	0	0	0	0	0	0	0	0	0	0	0	0	1	0	0	0
OTU1264	18	0	0	0	0	0	0	0	0	2	1	0	0	1	0	0	1	1	0	1	0	0	0	0	1	0	0	0	0	0	0	0	0	0	0	0	0	0	0	0	1	0	0	0	1	0	0	0	0
OTU1265	18	1	0	0	0	0	0	0	0	0	0	0	0	0	0	0	0	0	0	0	0	0	0	0	0	0	0	0	0	0	0	2	0	0	0	1	0	0	3	0	0	0	1	0	0	0	0	0	0
OTU1266	18	2	1	0	2	0	0	2	0	0	0	0	0	0	0	0	0	1	0	0	0	0	0	0	1	0	0	0	0	0	0	0	0	0	0	0	0	2	0	1	0	1	1	0	0	0	1	1	1
OTU1267	18	0	0	0	0	1	0	1	0	0	0	0	0	0	0	0	1	0	0	1	0	1	0	0	0	0	0	0	0	0	0	0	0	0	0	0	0	1	1	0	0	1	0	0	1	1	0	0	0
OTU1268	18	0	0	0	0	0	0	0	1	0	0	0	1	0	0	1	0	1	0	1	0	0	0	0	1	0	0	0	0	0	0	1	0	0	0	0	0	1	0	0	1	2	0	1	0	0	0	0	0
OTU1269	18	0	0	2	0	0	0	0	0	0	0	0	0	0	0	0	0	1	0	0	0	0	0	0	0	0	0	0	0	0	1	0	0	0	0	0	0	1	1	0	0	0	0	0	0	0	0	0	0
OTU1270	18	1	1	0	1	0	0	1	0	0	0	0	0	0	0	0	0	0	0	0	0	0	0	0	0	1	0	1	1	1	0	0	0	1	0	0	1	0	0	0	0	0	0	0	0	0	0	0	0
OTU1271	18	0	0	0	0	0	0	0	0	0	0	0	0	0	0	0	0	0	1	0	0	0	0	0	0	0	0	0	1	0	0	1	0	0	0	1	0	0	0	0	0	0	0	0	2	0	0	0	0
OTU1272	18	1	0	1	0	1	1	0	2	1	0	0	0	0	0	0	0	0	0	0	0	1	0	0	0	0	0	0	1	0	1	0	0	1	0	1	0	0	0	0	0	0	0	0	0	0	0	0	0
OTU1273	18	0	0	0	0	0	0	0	0	0	0	0	1	2	0	0	0	0	0	0	0	0	1	0	0	0	0	0	1	0	0	0	0	0	0	0	0	2	0	0	1	1	0	1	0	2	0	0	1
OTU1274	18	0	0	0	0	0	0	0	0	0	0	0	0	0	0	0	0	0	0	0	0	0	0	0	0	0	0	0	0	0	0	0	0	0	0	0	0	1	1	0	1	0	0	0	0	0	0	0	0
OTU1275	17	0	1	0	0	0	1	0	0	0	0	0	0	1	0	0	0	0	0	0	0	0	0	1	0	3	0	0	0	1	0	1	0	0	0	1	2	0	0	0	0	0	0	0	0	0	1	0	1
OTU1276	17	0	0	0	0	0	0	0	0	0	0	0	0	1	2	3	1	0	0	3	1	0	1	1	1	0	0	0	0	0	0	0	0	0	0	0	0	0	0	1	0	0	0	0	0	2	0	0	0
OTU1277	17	0	0	1	0	0	0	1	0	0	1	0	0	1	0	0	0	1	0	0	0	0	0	0	0	0	0	1	0	0	0	2	1	1	0	0	1	0	0	0	0	0	0	0	0	0	0	0	0
OTU1278	17	0	0	0	0	0	0	0	0	0	0	0	0	0	0	0	0	1	1	0	0	0	0	0	0	0	1	0	0	0	0	0	0	0	0	0	0	0	0	0	0	0	0	0	0	0	0	0	0
OTU1279	17	1	0	0	0	1	0	0	0	0	1	0	1	0	0	0	0	0	0	0	0	1	1	0	1	0	0	0	0	0	0	0	0	0	0	0	1	0	0	0	0	0	0	0	1	0	0	0	0
OTU1280	17	0	1	0	0	0	0	0	0	0	0	0	0	0	0	0	0	0	0	0	0	0	0	1	0	0	0	0	1	0	0	0	0	0	0	0	0	0	0	0	0	0	0	0	0	0	0	0	0
OTU1281	17	0	0	0	0	0	1	0	0	0	1	0	1	0	0	2	0	0	2	0	2	1	3	0	1	0	1	0	0	0	1	0	0	0	0	0	1	0	0	0	0	0	0	0	0	0	0	0	0
OTU1282	17	0	2	0	0	0	0	0	1	0	0	0	0	0	0	0	0	0	0	0	0	1	0	0	0	0	1	1	0	0	0	0	0	0	0	0	0	1	0	0	0	0	0	0	1	0	0	0	0
OTU1283	17	0	0	0	0	0	0	0	0	0	0	0	0	0	0	0	0	0	0	0	1	1	1	0	0	0	1	0	0	0	1	1	0	1	0	1	0	1	0	0	0	0	0	0	0	0	0	0	0
OTU1284	17	2	0	0	0	0	0	0	0	0	0	1	0	0	0	0	0	1	0	0	0	0	0	1	0	0	0	0	0	0	0	0	0	0	0	0	0	0	0	0	1	1	0	0	0	0	0	0	0
OTU1285	17	0	0	0	0	0	1	0	0	0	0	0	0	0	0	0	0	0	0	0	0	0	0	0	0	0	0	0	0	0	0	0	0	1	1	0	0	0	1	2	0	0	0	0	1	0	0	0	1
OTU1286	17	0	0	0	0	0	0	0	1	0	0	0	1	0	0	0	0	1	0	0	0	0	0	1	1	0	0	1	0	0	0	1	1	0	2	1	1	0	0	0	0	0	0	1	0	0	0	0	0
OTU1287	17	0	0	0	0	0	0	0	0	0	0	0	0	0	0	0	0	1	0	0	0	0	0	0	0	1	0	1	0	0	0	0	0	0	0	0	0	1	0	1	0	0	3	0	0	0	0	1	0
OTU1288	17	0	0	0	0	0	0	0	2	0	3	0	3	0	0	0	0	0	0	0	0	0	0	0	0	0	0	0	0	0	0	3	0	0	0	0	0	0	0	0	0	0	0	0	0	0	0	0	0
OTU1289	17	0	0	1	0	1	2	1	0	0	0	0	0	0	0	0	0	0	0	0	0	0	0	0	0	0	0	0	0	1	0	0	0	1	0	0	0	0	0	0	0	0	1	0	0	0	0	0	1
OTU1290	17	0	0	1	0	0	0	0	0	0	0	0	0	1	0	0	0	0	0	0	0	0	0	0	0	0	2	1	0	0	1	0	0	0	1	0	1	2	0	0	0	2	0	2	1	2	0	0	0
OTU1291	17	0	1	0	0	0	0	0	0	0	0	0	0	0	0	1	0	0	0	1	0	0	0	0	0	0	1	0	0	0	0	0	0	0	0	0	0	0	0	0	0	0	1	0	0	0	0	0	0
OTU1292	17	0	0	0	0	0	0	0	0	0	0	0	0	0	0	0	0	0	0	0	0	0	0	0	2	0	3	0	0	0	0	0	1	0	0	0	0	1	0	0	0	1	0	0	0	1	0	1	0
OTU1293	17	0	0	0	0	0	0	0	0	0	0	0	0	0	2	0	1	1	0	0	0	0	0	0	0	0	0	0	0	1	0	0	0	0	0	0	0	0	0	0	2	0	1	0	0	0	1	0	0
OTU1294	17	0	0	1	0	1	2	0	0	0	0	0	0	1	0	0	0	0	0	0	0	1	0	0	0	0	0	0	1	0	0	0	0	0	0	0	1	0	0	1	0	1	0	0	0	0	0	0	0
OTU1295	17	0	0	0	0	0	0	0	0	0	0	1	0	0	0	0	0	0	0	0	0	0	0	0	0	0	1	0	0	0	0	0	0	0	0	0	0	0	0	0	0	0	0	0	0	0	0	0	0
OTU1296	17	1	1	2	0	0	0	3	0	0	0	0	0	0	0	0	1	1	1	1	0	0	0	0	0	0	0	0	0	0	0	0	1	0	0	0	0	0	0	0	0	0	0	0	0	0	0	0	0
OTU1297	17	1	0	1	0	0	0	0	0	0	0	3	1	0	1	0	0	0	1	1	0	0	0	0	0	0	0	0	0	0	0	0	0	0	0	0	0	0	0	0	0	1	0	0	0	0	0	0	0
OTU1298	17	0	0	0	0	0	0	0	0	0	0	0	0	0	0	0	0	0	6	0	0	0	7	0	0	0	0	0	0	0	0	1	0	0	0	1	0	0	0	0	0	0	0	0	0	0	0	0	0
OTU1299	17	0	0	0	1	2	1	0	0	0	0	0	0	0	0	0	0	0	0	1	0	0	0	0	0	1	0	0	0	0	1	1	0	0	0	2	0	0	0	0	0	0	0	0	0	0	1	1	0
OTU1300	17	0	0	0	0	0	0	0	0	1	0	0	0	0	0	0	0	0	0	0	0	0	0	0	1	0	0	0	0	0	4	0	0	0	2	0	0	0	0	1	0	0	0	0	1	1	0	1	1
OTU1301	17	0	0	0	0	0	0	1	0	1	0	0	0	1	0	1	0	0	0	0	0	0	0	0	0	0	0	0	1	0	0	0	0	0	0	0	2	0	0	0	0	0	3	0	1	0	0	0	0
OTU1302	17	0	0	0	1	0	0	0	0	1	0	0	0	0	0	0	0	0	0	0	0	0	0	0	0	0	0	0	3	0	0	0	0	3	0	1	0	0	0	0	0	0	1	0	0	0	0	0	0
OTU1303	17	0	0	0	0	0	0	0	0	0	0	0	0	0	1	0	0	0	0	0	1	0	0	2	0	2	0	0	0	0	0	0	0	0	0	0	0	2	0	0	4	0	0	0	3	0	0	0	0
OTU1304	16	0	0	0	0	0	1	0	0	0	0	1	0	0	0	0	0	0	0	0	0	0	0	0	1	0	0	0	0	0	0	0	0	0	0	0	0	0	0	0	0	0	0	0	0	0	0	0	0
OTU1305	16	0	0	0	0	0	0	0	0	0	0	1	0	0	0	0	0	0	0	0	0	0	0	0	0	0	1	0	0	0	0	0	0	0	0	0	0	0	0	0	0	1	0	0	0	0	0	0	1
OTU1306	16	0	0	0	0	0	0	0	0	0	0	0	0	0	0	0	0	0	0	0	0	0	0	0	0	0	0	0	0	0	0	0	0	0	0	0	1	0	0	1	0	0	0	0	0	0	0	0	1
OTU1307	16	1	0	0	0	1	0	0	1	0	0	0	0	0	0	0	1	0	0	2	0	0	0	0	0	0	0	0	0	0	0	0	0	0	0	1	0	0	0	0	0	0	0	0	0	0	0	0	0
OTU1308	16	0	0	0	1	0	0	0	0	0	0	0	0	0	0	0	0	0	0	1	0	0	0	0	0	0	0	0	0	0	0	0	2	0	0	0	2	0	0	0	0	0	0	0	2	0	0	0	1
OTU1309	16	1	0	0	0	0	1	0	0	0	1	0	0	0	0	0	0	0	0	0	0	0	0	0	0	0	0	0	0	0	0	0	1	0	0	0	0	0	0	0	0	0	1	0	2	0	1	0	1
OTU1310	16	0	0	0	0	0	0	0	0	0	0	3	0	0	0	0	0	0	0	2	2	1	0	0	0	2	1	0	0	0	0	1	0	0	0	0	0	0	0	0	0	1	0	0	0	0	0	0	1
OTU1311	16	0	1	0	1	0	0	0	0	0	0	0	0	0	0	0	0	0	0	1	1	0	0	0	0	0	1	0	1	0	0	0	0	1	0	0	0	0	0	0	1	0	0	0	0	0	1	0	0
OTU1312	16	1	0	1	0	0	0	0	2	0	0	0	0	0	0	0	0	1	0	1	0	0	0	1	0	0	0	1	0	0	0	1	0	0	2	1	0	0	1	0	0	0	0	2	0	0	1	0	0
OTU1313	16	0	1	0	0	0	0	0	0	0	0	0	0	0	0	0	0	0	1	1	0	0	0	0	0	0	0	0	0	0	0	0	0	0	0	1	0	0	0	1	1	0	0	0	0	1	0	0	1
OTU1314	16	0	0	0	0	0	0	0	0	0	0	0	0	0	0	0	0	0	1	0	0	0	0	0	0	0	0	0	0	0	0	0	0	0	0	0	0	0	0	0	0	0	0	0	0	0	1	0	0
OTU1315	16	0	0	1	0	0	0	0	0	0	0	0	0	0	0	0	0	0	0	0	0	0	0	0	0	0	0	1	1	0	0	0	0	0	1	0	0	0	1	2	0	0	0	0	0	0	1	0	0
OTU1316	16	0	0	1	2	0	0	1	0	0	0	0	0	1	0	0	0	0	0	0	0	0	0	0	0	0	0	0	0	0	0	0	0	0	0	0	0	2	0	0	0	1	0	0	0	0	0	0	0
OTU1317	16	0	0	0	0	0	0	0	0	0	0	1	0	0	0	0	0	0	0	0	1	0	0	0	0	0	0	1	1	0	0	0	0	2	0	0	0	0	0	0	0	0	1	0	0	0	0	0	0
OTU1318	16	1	0	0	0	0	0	0	0	0	0	1	0	0	1	0	0	0	0	1	0	0	1	0	0	0	0	1	1	1	0	0	0	0	1	0	0	0	0	0	0	0	0	0	0	0	0	0	0
OTU1319	16	3	0	0	0	0	0	1	0	0	1	0	0	0	0	0	0	0	0	0	2	0	0	0	0	1	0	1	0	2	0	0	0	1	0	0	0	0	0	0	0	0	0	1	0	0	0	0	0
OTU1320	16	0	0	1	0	0	0	0	0	0	0	0	0	0	0	0	0	0	0	0	0	0	0	0	0	0	1	0	0	0	1	0	0	0	0	0	0	0	0	1	0	0	0	0	0	0	0	0	0
OTU1321	16	0	0	0	0	0	0	0	0	0	0	0	0	4	0	0	0	0	0	0	0	1	0	0	0	0	0	0	0	0	0	0	0	0	0	0	1	0	1	1	1	0	1	0	0	0	2	0	0
OTU1322	16	2	0	1	0	0	0	1	0	0	0	0	0	0	0	3	0	0	1	0	0	0	1	0	0	0	0	0	0	0	0	0	0	0	0	0	1	0	1	0	0	0	0	0	0	0	0	0	0
OTU1323	16	0	0	0	0	0	0	0	0	0	0	0	0	0	0	0	0	0	0	0	0	0	0	0	0	0	0	1	1	0	0	0	0	0	0	0	0	0	0	0	0	0	0	0	0	0	0	0	0
OTU1324	16	0	0	0	0	1	0	1	0	0	0	0	0	0	0	0	0	0	0	0	0	1	0	0	0	1	0	0	0	0	0	0	0	0	0	0	0	0	0	2	0	0	0	0	0	0	0	0	0
OTU1325	16	0	0	0	2	0	0	0	2	0	0	0	0	0	0	0	0	0	0	0	0	0	0	0	0	0	1	0	0	0	1	0	0	0	2	0	0	0	2	0	1	0	1	0	0	1	0	2	0
OTU1326	16	2	0	0	0	2	0	0	0	0	0	0	0	1	0	0	1	0	0	0	1	0	0	0	0	0	0	0	0	1	0	0	0	0	0	0	0	1	0	1	0	1	0	2	0	0	0	0	0
OTU1327	16	0	0	0	0	0	1	0	0	0	1	1	1	0	0	1	1	0	0	0	0	0	0	0	2	2	0	0	0	1	1	0	0	0	0	0	2	0	0	0	0	0	0	0	0	0	0	0	0
OTU1328	16	0	0	1	1	0	0	1	0	0	0	0	0	1	0	0	0	0	0	0	0	1	0	0	0	0	0	2	0	0	0	1	3	0	0	0	0	0	0	2	1	0	0	0	0	0	0	0	0
OTU1329	16	0	0	0	0	0	0	0	0	0	0	0	0	1	0	0	0	2	0	0	0	3	0	0	0	0	0	2	0	0	0	0	0	0	0	0	0	0	0	0	1	0	2	0	1	1	0	0	1
OTU1330	16	0	0	0	0	0	0	0	0	0	0	1	0	0	0	0	0	0	0	0	0	0	0	0	0	1	0	0	0	1	0	0	0	0	0	0	0	0	0	0	0	0	0	1	0	2	0	0	0
OTU1331	16	0	0	0	0	0	0	0	0	0	0	0	0	1	0	0	0	1	0	0	0	0	0	0	0	1	0	0	2	0	0	0	0	0	0	1	0	0	1	0	0	0	0	1	0	0	1	0	0
OTU1332	16	0	0	0	0	0	0	0	0	0	0	1	0	0	0	0	0	0	0	0	0	0	0	0	1	0	0	0	0	0	0	0	0	0	0	1	2	0	0	0	0	0	4	0	0	0	0	0	0
OTU1333	16	0	0	0	1	0	0	0	0	0	0	0	0	0	0	1	0	0	0	0	0	0	0	0	1	0	0	0	0	0	1	0	0	0	0	1	0	0	2	1	0	0	0	0	0	0	1	0	0
OTU1334	15	1	0	0	0	1	0	0	0	0	0	0	0	0	0	0	0	0	0	1	0	0	0	2	0	0	0	0	0	1	0	0	0	0	0	0	0	0	0	0	0	0	0	0	0	0	0	0	0
OTU1335	15	0	0	0	0	0	0	1	0	0	0	0	0	1	1	1	0	1	1	0	1	0	1	0	0	0	0	0	0	0	0	0	0	0	0	1	1	0	0	1	0	1	1	1	0	0	0	0	0
OTU1336	15	0	0	0	0	0	0	0	1	0	0	0	0	0	0	0	0	0	0	0	0	0	1	0	1	2	1	1	0	1	0	1	0	0	0	1	0	1	0	0	0	0	0	0	0	0	0	0	0
OTU1337	15	0	0	0	5	0	0	0	0	0	0	0	0	0	0	0	1	0	1	0	0	0	0	1	2	0	1	0	0	1	0	0	0	0	0	1	0	0	0	0	0	0	0	0	0	0	0	0	0
OTU1338	15	0	0	0	0	0	0	1	0	0	0	0	0	0	0	0	0	0	0	0	0	0	0	0	0	0	0	1	0	0	0	0	1	1	1	0	1	1	1	0	0	0	0	0	0	0	0	1	0
OTU1339	15	0	0	0	0	1	0	0	0	0	1	0	0	0	0	0	0	0	0	0	0	0	0	0	0	0	0	0	0	1	0	0	0	0	0	0	0	0	0	0	0	0	0	0	1	0	0	0	0
OTU1340	15	0	0	2	0	0	0	2	0	0	0	0	0	0	1	0	0	0	0	0	0	1	0	0	0	0	0	0	0	0	0	0	0	0	0	0	0	0	0	0	0	0	0	0	1	0	0	0	0
OTU1341	15	2	2	0	1	0	0	0	0	0	0	0	0	0	0	0	1	0	0	0	0	0	0	1	0	1	0	0	0	0	0	1	0	0	0	0	0	0	0	0	0	0	0	0	0	0	0	0	0
OTU1342	15	0	0	1	0	0	0	1	0	0	0	1	0	1	0	0	0	0	0	1	0	0	1	0	0	0	0	1	4	0	0	1	0	0	1	0	0	0	0	0	0	0	0	0	0	0	0	1	0
OTU1343	15	0	0	0	0	0	0	0	1	0	0	1	1	0	0	0	0	0	0	1	0	0	0	0	0	0	0	0	0	0	1	0	0	1	0	0	0	2	0	0	0	3	0	0	0	0	0	0	0
OTU1344	15	0	0	1	0	0	0	0	0	1	0	0	0	0	1	0	0	0	0	0	0	0	0	0	0	0	0	0	0	0	0	0	0	0	0	0	0	1	0	0	0	0	0	0	0	0	0	0	1
OTU1345	15	0	0	1	0	0	0	0	0	0	0	0	0	0	0	0	0	0	0	0	0	0	0	0	0	0	0	0	0	0	0	1	0	0	0	0	0	0	0	1	0	0	0	0	0	0	0	0	0
OTU1346	15	0	0	0	0	0	0	3	0	0	0	0	0	0	0	0	3	1	0	0	2	1	0	0	2	2	0	0	0	0	0	0	0	0	0	0	0	0	0	0	0	0	0	0	0	0	0	0	0
OTU1347	15	0	0	0	0	1	0	0	0	0	0	0	0	0	0	0	0	0	0	0	0	0	0	0	0	1	0	1	0	0	0	0	0	0	0	0	0	0	0	0	0	0	0	0	0	0	0	0	0
OTU1348	15	0	0	1	0	0	0	0	1	0	0	2	0	0	0	0	0	0	0	0	0	1	0	0	0	2	0	0	0	0	0	0	1	0	0	0	0	0	0	0	1	0	0	0	1	1	0	0	0
OTU1349	15	1	0	0	0	0	0	0	0	0	0	0	1	0	0	0	0	0	0	0	0	0	0	0	0	0	0	0	0	1	2	0	1	0	0	0	1	1	0	0	1	1	0	0	0	0	0	0	0
OTU1350	15	0	0	1	0	0	0	0	0	0	0	0	0	0	0	0	0	0	1	0	0	1	0	1	1	0	2	1	0	1	0	0	0	0	0	0	0	0	0	0	0	0	0	0	0	0	0	0	0
OTU1351	15	0	0	0	0	0	0	0	0	0	0	0	0	0	0	0	0	0	0	0	0	0	0	0	0	0	0	0	0	0	0	0	0	0	0	0	0	1	1	0	0	0	0	0	0	0	0	0	0
OTU1352	15	0	1	0	3	0	2	0	3	0	0	0	1	0	0	2	0	0	0	0	0	0	0	0	0	0	0	0	0	0	0	0	0	0	1	0	0	0	0	0	0	0	0	0	0	0	0	0	0
OTU1353	15	0	0	0	1	0	0	0	0	0	0	0	0	0	0	0	0	0	1	0	0	0	1	0	0	0	0	0	1	1	0	0	0	0	2	0	0	0	0	1	0	1	0	0	0	0	0	0	0
OTU1354	15	0	0	0	0	0	0	0	0	0	0	0	0	0	0	1	1	0	0	0	0	1	0	0	2	0	0	0	1	1	0	0	1	0	2	0	1	0	0	0	0	0	0	2	0	0	0	1	0
OTU1355	15	0	0	0	0	0	0	0	0	0	0	0	0	1	0	1	0	0	1	0	0	0	0	0	0	0	0	0	1	0	0	1	0	0	0	0	0	0	0	0	0	0	1	0	0	0	0	0	0
OTU1356	15	0	0	0	0	0	0	0	1	1	0	0	0	0	0	0	0	0	0	1	0	1	0	0	0	0	0	1	0	1	0	0	0	0	1	0	0	0	0	1	0	0	0	1	0	0	0	2	0
OTU1357	15	0	0	0	0	0	0	0	0	0	0	0	0	0	0	2	1	0	5	0	1	0	0	0	0	1	0	0	1	0	1	1	0	0	0	0	0	0	0	0	0	0	0	0	0	0	0	0	0
OTU1358	15	0	0	1	0	0	1	0	0	0	0	0	0	0	0	0	0	0	0	0	1	1	0	0	0	0	0	0	0	0	0	0	0	0	0	0	1	0	0	0	0	0	0	0	0	0	1	1	0
OTU1359	15	0	0	0	0	0	0	0	0	0	0	0	0	1	0	0	0	0	0	0	0	0	0	0	0	0	0	1	0	0	0	0	1	0	0	0	0	0	3	0	0	0	2	0	0	0	5	0	0
OTU1360	15	0	0	0	0	0	1	0	1	0	0	1	0	0	0	0	0	0	0	0	0	0	0	0	0	0	0	2	0	0	0	0	0	0	0	0	1	0	0	0	0	0	0	0	1	0	0	0	0
OTU1361	15	0	0	0	1	0	0	0	0	0	0	0	0	0	0	1	0	0	0	0	0	0	0	0	0	0	1	0	0	0	0	0	0	0	1	0	0	0	0	0	0	0	0	0	0	0	0	0	0
OTU1362	15	0	0	0	0	0	0	0	0	0	0	1	0	0	0	0	0	0	0	2	0	0	0	0	1	1	1	0	1	0	0	0	0	0	0	0	0	0	0	0	0	0	0	0	1	0	0	0	0
OTU1363	15	0	0	0	0	0	0	0	0	0	0	0	0	0	0	1	0	0	0	0	0	0	0	0	0	0	0	0	0	0	1	0	0	0	0	0	0	0	0	0	0	0	0	0	0	0	0	0	0
OTU1364	15	0	0	0	1	0	0	0	1	0	0	0	0	0	0	0	0	0	0	0	0	0	0	0	0	0	0	0	0	0	0	0	0	0	0	0	0	0	0	0	0	0	0	0	0	0	0	0	0
OTU1365	15	0	0	0	0	0	0	0	0	0	0	0	0	2	1	1	0	2	0	0	0	1	1	1	0	0	0	1	1	0	0	0	0	0	0	1	0	0	0	2	0	0	0	0	0	0	0	0	0
OTU1366	15	0	1	0	1	0	0	0	0	0	0	1	1	0	0	1	0	0	0	1	1	0	0	0	0	0	0	0	1	0	0	0	0	0	0	0	0	2	0	0	0	0	0	0	1	0	0	0	0
OTU1367	15	0	0	0	0	0	0	0	0	0	0	1	0	1	0	0	0	0	0	0	0	6	0	0	2	0	0	0	0	0	0	0	0	0	0	0	0	0	0	0	0	3	0	1	0	1	0	0	0
OTU1368	15	1	0	0	0	0	0	0	0	0	0	0	0	0	0	0	0	2	0	0	1	0	0	0	0	0	0	0	1	0	0	0	0	0	1	0	0	0	0	0	0	0	0	0	0	0	0	1	0
OTU1369	14	0	0	0	0	0	0	0	0	0	1	0	0	0	0	1	0	0	0	0	1	0	0	0	0	0	0	0	1	0	0	2	0	1	0	0	0	0	0	0	0	1	0	0	0	1	0	1	0
OTU1370	14	0	0	0	0	0	0	0	0	0	0	0	0	0	0	0	0	1	0	0	0	0	0	0	0	0	0	0	0	0	0	0	1	0	1	0	2	1	1	0	1	0	0	0	0	1	1	1	0
OTU1371	14	0	0	0	0	0	0	0	1	0	0	2	0	0	0	0	0	1	0	0	0	0	1	0	0	1	1	0	0	0	0	0	1	0	0	0	0	0	0	0	1	0	0	0	0	1	0	0	0
OTU1372	14	0	0	0	0	0	0	0	0	0	0	0	0	1	0	0	0	0	0	0	0	0	0	0	0	1	1	1	2	1	0	0	0	1	0	0	0	0	2	0	0	0	1	0	0	1	1	1	0
OTU1373	14	0	0	0	0	0	0	1	0	0	0	0	0	1	0	0	0	3	0	0	0	1	0	0	0	0	0	0	0	0	0	0	2	0	0	0	1	0	0	0	0	0	3	0	0	0	1	0	0
OTU1374	14	2	0	0	0	1	0	0	0	0	0	1	0	0	0	2	0	0	0	1	0	0	0	0	0	0	0	0	0	0	0	0	1	1	0	0	0	0	0	0	0	0	0	0	0	0	0	0	1
OTU1375	14	0	0	1	0	0	0	0	0	0	1	0	0	0	0	0	0	0	0	0	0	0	0	0	0	0	1	1	1	0	0	0	0	0	0	0	0	1	0	0	0	1	0	1	0	0	0	0	0
OTU1376	14	1	0	0	1	1	0	0	0	0	1	0	0	0	0	0	0	0	0	2	0	0	0	0	0	0	0	0	1	0	1	0	0	0	0	0	0	0	0	0	0	0	0	0	0	0	1	0	0
OTU1377	14	1	1	0	0	0	0	0	0	0	0	0	0	0	0	0	0	0	0	0	0	0	0	0	1	0	0	0	0	0	0	0	0	0	0	1	0	0	0	0	0	0	0	0	0	0	0	0	1
OTU1378	14	0	2	0	0	0	1	0	0	0	0	0	0	0	1	0	0	0	0	2	0	0	0	1	1	0	0	0	0	0	0	1	1	0	0	0	0	0	0	0	1	0	0	0	0	0	0	0	1
OTU1379	14	0	0	0	0	0	0	1	1	0	0	0	1	0	0	0	0	0	2	0	0	0	0	0	0	0	0	1	0	0	0	0	0	0	0	0	0	0	0	2	0	0	1	1	0	0	1	0	0
OTU1380	14	0	0	1	0	1	0	2	0	0	0	0	0	0	0	1	2	0	0	0	0	0	0	1	0	1	0	1	0	0	0	0	0	0	0	0	0	0	0	0	0	0	0	0	0	0	0	0	0
OTU1381	14	0	1	0	0	0	0	0	0	0	1	0	0	0	0	0	0	0	0	0	0	0	0	0	0	0	0	0	0	0	0	0	0	0	0	0	0	0	0	0	0	1	0	0	0	0	0	0	0
OTU1382	14	0	0	0	0	0	0	0	0	0	0	0	0	0	0	0	0	0	0	0	0	0	0	0	0	0	0	2	0	0	0	0	2	0	0	0	0	0	3	0	0	0	0	0	0	0	5	0	0
OTU1383	14	0	0	0	0	0	0	0	0	0	0	0	0	0	0	0	0	0	0	0	0	0	0	0	0	0	0	0	0	1	0	0	0	0	0	0	1	0	0	1	0	0	0	0	0	0	0	1	0
OTU1384	14	0	1	0	0	1	0	0	0	0	0	0	0	0	0	0	1	0	0	0	0	0	0	0	1	0	0	0	0	0	0	0	0	0	1	0	0	0	0	0	3	0	0	1	1	0	0	1	1
OTU1385	14	0	1	0	0	0	2	1	0	0	0	0	0	1	0	0	0	0	1	0	0	0	0	0	0	1	0	0	1	0	1	0	1	0	0	0	0	0	0	0	0	0	0	0	0	0	0	0	0
OTU1386	14	0	0	0	0	0	0	0	0	0	0	0	0	0	0	0	1	0	0	0	0	0	0	0	0	1	0	0	0	0	1	0	0	0	0	0	0	0	0	0	0	0	0	0	1	0	0	0	1
OTU1387	14	0	0	1	0	0	0	0	0	0	0	0	0	0	0	0	0	0	2	0	0	1	0	0	0	0	0	0	0	0	0	0	2	0	0	0	0	0	0	1	0	0	1	1	0	0	0	0	0
OTU1388	14	0	0	0	1	0	0	0	0	0	0	0	0	1	0	0	1	0	0	0	0	0	0	0	0	0	0	1	0	0	0	0	2	0	0	0	0	1	0	0	0	0	0	0	0	0	0	0	0
OTU1389	14	0	0	0	0	0	0	0	0	0	0	0	0	0	0	0	0	0	1	0	0	0	0	0	0	0	0	0	1	0	0	0	2	0	1	0	1	1	0	1	0	0	0	0	0	0	0	0	0
OTU1390	14	0	0	0	1	0	0	0	1	0	0	0	2	0	0	0	0	0	0	1	0	0	0	0	1	0	0	0	0	0	0	1	0	0	0	0	0	0	0	0	0	0	0	0	0	0	0	0	0
OTU1391	14	0	0	1	0	1	0	0	0	1	0	0	0	1	0	0	0	0	0	0	0	0	0	0	0	0	0	0	0	0	0	0	0	1	0	0	0	0	1	0	0	0	0	0	0	0	0	0	0
OTU1392	14	0	1	0	0	0	0	0	1	0	1	0	0	0	0	0	0	0	2	0	0	0	0	1	0	0	1	0	0	0	0	0	0	0	0	0	1	1	0	0	0	0	0	0	0	1	0	0	0
OTU1393	14	0	0	0	0	0	0	0	0	0	0	1	0	3	0	0	1	0	0	0	0	0	0	0	0	0	0	0	0	0	0	0	0	1	0	0	1	0	0	0	0	0	0	0	0	0	1	0	0
OTU1394	14	0	0	0	0	0	0	0	0	0	1	1	0	0	0	0	0	0	0	0	0	0	0	0	0	0	0	0	0	2	0	0	0	0	0	0	0	0	0	0	0	0	0	0	0	0	0	0	0
OTU1395	14	0	0	0	2	0	0	0	0	0	0	0	0	0	1	0	0	0	0	0	0	0	0	0	0	0	0	0	0	0	0	0	0	0	0	0	0	0	0	0	0	0	0	0	0	0	0	0	1
OTU1396	14	0	1	0	0	0	1	1	0	0	0	0	1	1	1	0	1	0	1	0	0	1	0	0	2	0	0	0	0	0	0	0	0	0	0	0	0	0	0	1	0	0	0	0	0	0	0	0	1
OTU1397	14	0	0	0	0	0	0	0	0	0	0	0	0	0	0	0	0	0	0	0	0	0	0	0	0	0	0	0	0	1	0	0	0	0	0	0	0	0	1	0	0	0	0	0	0	0	0	0	0
OTU1398	14	0	0	0	0	0	0	0	0	0	0	0	0	0	0	0	0	1	0	0	0	0	0	0	0	0	0	1	0	0	0	0	0	0	0	0	0	0	0	0	0	0	0	0	0	0	0	0	0
OTU1399	14	0	1	0	1	0	0	0	0	0	0	0	1	0	0	0	0	0	0	0	0	0	0	0	0	1	0	0	0	0	2	0	0	0	0	0	0	0	1	0	0	0	0	0	1	1	0	0	0
OTU1400	14	0	1	0	0	1	0	0	0	1	0	0	0	0	0	0	0	0	0	0	0	0	0	0	0	0	0	0	1	0	0	0	0	0	0	0	0	0	0	0	1	0	0	0	2	0	0	0	5
OTU1401	14	1	0	0	0	0	0	0	0	0	0	0	1	0	0	0	1	1	0	0	0	1	0	0	0	0	1	0	0	0	0	0	0	0	0	0	0	0	0	0	1	0	0	0	0	0	0	0	0
OTU1402	14	0	0	1	0	0	0	0	0	0	0	0	0	0	0	2	0	0	0	1	0	0	0	1	0	0	0	0	0	0	0	0	0	0	0	0	0	0	0	0	0	1	0	0	0	0	0	0	0
OTU1403	14	0	0	0	0	0	0	0	0	1	0	0	0	0	1	0	1	3	0	0	0	0	0	0	0	0	0	0	2	1	0	0	0	0	0	3	1	0	0	0	0	0	0	1	0	0	0	0	0
OTU1404	14	0	0	2	0	0	0	1	0	0	0	0	0	1	1	0	0	0	0	0	0	1	0	0	0	0	0	1	0	0	0	0	1	0	0	0	0	0	1	0	0	0	1	0	1	0	0	0	0
OTU1405	14	0	0	0	0	0	0	0	0	2	1	0	0	0	0	0	0	0	0	0	1	0	2	0	0	0	0	0	1	1	1	0	0	0	0	0	0	0	0	0	0	1	0	0	0	0	0	0	0
OTU1406	14	0	0	1	0	0	0	0	0	0	1	1	1	0	0	0	0	0	0	0	0	0	0	0	0	1	0	0	1	0	0	0	0	0	0	1	0	0	0	0	0	0	0	0	0	0	0	0	0
OTU1407	14	0	0	0	0	0	0	0	0	0	0	0	0	1	0	0	0	0	0	0	0	0	0	0	0	2	0	0	0	1	0	2	1	1	0	0	1	0	1	0	0	0	0	2	0	0	0	0	0
OTU1408	14	0	0	0	0	0	0	0	0	0	0	0	0	0	0	0	0	0	0	0	0	0	0	0	0	0	0	0	0	0	0	0	0	0	0	0	0	0	0	0	0	0	0	1	0	0	0	0	0
OTU1409	13	0	0	0	0	0	0	0	2	0	0	0	0	0	0	0	0	0	0	0	0	0	0	1	0	0	0	0	0	0	2	0	0	0	1	0	0	0	0	0	0	0	0	0	0	0	0	0	0
OTU1410	13	0	1	0	1	0	0	0	0	0	0	1	0	0	0	0	0	0	0	0	0	0	0	0	0	0	2	0	0	0	0	0	0	0	0	0	0	0	1	0	0	1	1	0	0	0	0	0	0
OTU1411	13	0	0	0	0	0	0	0	0	1	0	0	0	0	1	0	0	0	0	0	0	0	0	0	0	0	0	0	0	0	0	0	0	0	0	0	0	0	0	0	0	0	0	0	0	0	0	0	0
OTU1412	13	0	0	0	0	0	0	0	0	0	0	0	0	0	2	0	0	0	3	0	0	0	4	0	0	0	0	0	0	0	0	0	0	0	0	1	0	0	0	0	0	0	0	0	0	0	0	0	0
OTU1413	13	0	1	0	0	0	0	1	1	0	0	1	0	0	0	0	1	1	0	0	0	0	0	0	0	0	0	0	1	0	0	0	0	0	0	1	0	0	0	0	0	0	0	0	0	0	0	0	0
OTU1414	13	0	0	0	1	0	0	1	1	0	0	0	0	1	0	0	0	0	1	1	0	1	0	0	0	0	0	0	0	0	0	0	0	0	1	0	0	0	0	0	0	0	0	2	1	0	0	2	0
OTU1415	13	0	0	0	0	0	0	0	0	0	0	0	0	0	0	0	0	0	1	1	0	1	0	0	0	1	1	1	0	0	1	0	0	2	0	0	0	0	0	0	0	0	0	0	0	0	2	0	0
OTU1416	13	1	0	1	0	1	0	0	0	0	0	1	0	0	0	0	2	0	0	0	0	0	0	0	0	0	0	0	0	0	0	0	0	0	0	0	0	0	1	0	0	0	0	0	0	1	0	0	0
OTU1417	13	0	0	0	0	0	0	0	0	0	0	0	0	0	0	0	0	0	0	0	0	0	0	0	1	0	0	0	0	0	0	0	0	0	1	0	0	0	0	0	0	1	0	0	0	0	0	1	0
OTU1418	13	0	0	0	1	0	0	0	1	0	0	0	0	0	0	0	0	0	0	1	0	0	0	0	0	0	0	0	0	0	0	0	0	0	0	0	0	0	0	0	0	0	0	0	0	0	0	0	0
OTU1419	13	0	0	0	0	0	0	0	0	0	0	0	0	0	0	0	0	1	0	0	0	0	0	0	0	0	0	0	0	0	0	0	1	0	0	1	0	1	0	0	0	2	0	0	0	0	0	0	0
OTU1420	13	0	0	0	0	0	0	1	0	0	0	2	0	1	0	0	0	0	0	0	0	4	0	0	0	0	0	0	0	0	0	0	0	0	0	0	1	0	2	0	0	0	1	0	0	0	0	0	0
OTU1421	13	0	0	0	0	0	0	0	0	0	0	0	0	0	0	0	1	0	0	0	0	0	0	0	0	0	0	0	1	0	0	0	0	0	0	2	0	0	0	0	0	0	0	1	0	0	0	0	0
OTU1422	13	0	0	0	0	0	0	0	0	1	0	0	0	0	0	0	0	0	0	0	0	0	0	0	0	0	0	0	0	0	0	0	1	0	1	0	0	0	0	0	0	0	0	0	0	2	0	0	0
OTU1423	13	0	0	0	0	0	0	0	0	0	1	0	0	0	0	0	0	0	0	0	0	0	0	0	0	0	0	0	0	0	0	0	0	0	0	0	0	1	1	2	0	0	0	0	0	0	0	0	0
OTU1424	13	0	0	0	0	0	0	0	0	0	0	0	0	0	0	0	0	0	0	0	0	0	0	3	0	2	0	0	0	1	0	0	1	0	0	0	0	0	0	3	0	0	0	1	0	0	0	1	0
OTU1425	13	0	0	0	0	0	0	0	0	0	0	0	0	2	0	6	0	1	0	2	0	0	0	2	0	0	0	0	0	0	0	0	0	0	0	0	0	0	0	0	0	0	0	0	0	0	0	0	0
OTU1426	13	0	0	0	0	0	0	0	0	0	0	0	0	0	1	0	0	1	0	0	0	1	0	2	0	0	0	1	2	0	0	0	0	0	0	0	0	0	0	0	0	0	1	0	1	0	2	0	0
OTU1427	13	0	0	0	0	0	0	0	1	0	0	0	0	0	0	0	0	0	0	0	0	0	0	0	0	0	0	0	0	0	0	0	0	0	0	0	0	0	0	0	0	0	1	0	0	0	0	0	0
OTU1428	13	0	0	0	0	0	2	0	0	0	0	1	0	0	0	0	0	0	0	0	0	0	0	0	0	0	0	0	0	0	2	0	0	0	0	0	0	0	0	0	0	0	0	0	0	0	0	0	0
OTU1429	13	1	0	0	1	0	0	0	1	0	0	0	0	0	0	0	0	0	1	0	0	0	0	0	0	0	0	0	0	0	0	0	0	0	0	0	0	0	0	0	0	0	0	0	0	0	0	0	0
OTU1430	13	0	0	1	0	0	0	2	0	0	0	1	0	1	0	0	0	0	0	1	0	1	0	0	0	0	0	1	0	0	0	0	0	0	1	0	1	1	0	0	0	0	0	0	0	1	0	0	0
OTU1431	13	0	1	0	0	0	0	0	0	0	0	0	0	0	0	0	0	0	0	0	0	1	0	0	0	0	0	0	1	0	0	0	0	0	0	1	0	0	0	0	0	0	0	0	0	0	0	0	0
OTU1432	13	0	0	0	1	2	0	0	0	1	0	0	0	0	0	0	0	0	0	0	0	0	0	0	0	0	0	0	0	0	0	0	0	0	0	1	0	0	0	0	0	1	0	0	0	0	0	0	0
OTU1433	13	0	0	0	1	0	0	0	0	1	0	0	0	0	0	0	0	0	0	0	0	0	0	0	0	0	0	0	0	1	0	1	0	0	0	0	0	0	0	0	0	0	0	0	0	0	0	0	0
OTU1434	13	0	3	1	1	0	1	0	0	0	0	0	0	0	0	0	0	0	0	0	0	0	0	0	0	0	0	0	0	0	0	0	0	0	0	0	0	0	0	0	0	0	0	0	0	0	0	0	0
OTU1435	13	0	0	0	0	0	0	0	0	0	0	0	0	0	0	0	0	0	1	1	0	0	0	0	0	0	1	0	0	0	1	0	0	0	0	0	0	0	0	0	0	0	0	0	0	0	0	0	0
OTU1436	13	1	0	0	0	0	0	0	0	0	0	0	1	0	0	1	0	0	0	0	0	0	0	1	0	0	0	0	0	0	0	0	0	0	0	0	0	0	0	0	2	0	0	1	1	0	0	1	0
OTU1437	13	0	0	0	0	0	0	0	1	0	0	1	0	0	0	0	0	0	0	0	0	2	0	2	0	0	0	0	0	0	0	0	0	0	0	0	0	0	0	0	0	0	0	0	0	0	0	0	1
OTU1438	13	4	1	0	0	0	0	0	0	0	0	0	0	0	0	0	0	0	0	0	0	0	0	0	0	0	0	0	0	0	0	0	2	0	0	0	0	0	0	0	0	0	0	0	0	0	2	0	0
OTU1439	13	0	0	0	0	0	0	0	0	0	0	0	0	0	0	0	0	0	0	0	0	0	0	0	0	1	0	0	0	0	0	0	0	0	0	0	0	0	0	0	0	0	0	0	0	0	0	0	0
OTU1440	13	0	1	0	0	0	0	0	0	0	0	0	0	0	0	0	0	1	0	0	0	0	0	0	0	0	0	1	0	0	1	0	0	0	0	0	0	0	0	0	0	0	1	1	1	3	2	0	0
OTU1441	13	0	0	0	0	0	0	0	0	0	0	0	0	1	1	0	0	0	0	0	0	0	0	0	0	0	0	0	0	0	0	0	0	1	0	0	0	0	0	0	1	0	0	0	0	0	0	0	0
OTU1442	13	0	0	0	0	0	0	0	1	0	1	0	0	0	0	0	0	0	0	0	0	0	0	0	0	0	0	0	0	0	1	0	0	0	0	0	0	1	0	0	0	0	0	0	0	0	0	0	0
OTU1443	13	0	0	0	0	0	0	0	0	0	0	0	0	0	0	0	0	1	0	0	0	0	0	0	0	0	2	0	0	0	0	0	0	0	0	0	0	0	0	0	0	0	0	0	0	0	0	1	0
OTU1444	13	0	0	0	0	0	0	2	0	0	0	1	0	1	0	2	0	0	0	0	0	0	0	0	0	0	0	0	0	0	0	0	0	0	0	0	1	0	0	0	0	0	0	0	0	0	0	0	0
OTU1445	13	0	0	0	0	0	0	2	0	0	0	0	0	1	0	0	0	0	0	0	0	1	0	0	0	0	0	2	0	0	0	0	0	0	0	0	0	0	1	0	0	0	1	0	0	0	0	0	2
OTU1446	13	0	0	0	0	0	0	0	0	0	0	0	0	0	0	0	0	0	0	0	1	0	0	0	0	0	0	0	0	0	0	0	0	0	0	0	0	0	0	0	0	0	0	0	0	0	0	0	0
OTU1447	13	0	0	1	1	0	0	1	3	0	1	0	1	0	0	0	0	0	0	0	0	0	1	0	0	0	0	0	0	0	0	0	0	0	0	0	0	0	0	0	0	0	0	0	0	0	0	0	0
OTU1448	13	0	0	2	0	0	0	0	0	0	0	0	0	0	0	0	0	0	0	0	0	0	0	0	0	0	0	0	0	0	0	0	0	0	0	0	0	0	0	0	0	0	0	0	0	0	0	1	0
OTU1449	13	0	0	0	0	0	0	0	0	0	0	0	0	0	0	0	0	1	0	0	0	0	0	0	0	0	0	0	0	0	0	2	0	0	0	2	0	0	0	0	0	0	0	0	0	0	0	0	0
OTU1450	13	0	1	0	0	0	0	1	0	0	0	0	0	0	0	0	1	0	0	0	0	0	0	0	0	0	0	0	0	0	0	0	0	0	0	0	0	0	0	0	0	0	0	0	0	0	0	0	0
OTU1451	13	0	0	0	1	0	0	0	0	0	0	0	0	0	0	0	1	0	0	1	1	0	0	1	1	0	1	0	0	1	0	0	1	0	0	0	0	0	0	0	0	0	0	3	0	0	0	0	0
OTU1452	13	0	0	0	0	0	1	0	0	0	0	0	1	0	1	1	1	0	0	2	0	0	0	0	1	0	0	1	0	0	0	0	0	1	0	0	0	0	0	1	0	0	0	0	0	0	0	1	0
OTU1453	12	0	0	0	0	0	1	0	0	0	0	0	0	0	0	0	1	0	4	0	0	0	0	0	0	0	0	1	0	0	1	0	0	0	0	0	0	0	0	0	0	0	0	0	0	1	0	0	0
OTU1454	12	0	0	0	0	0	0	0	0	0	0	0	0	1	0	0	0	2	0	0	0	0	0	0	0	0	0	2	0	1	0	0	0	0	1	0	0	0	0	0	0	1	0	0	0	0	0	0	0
OTU1455	12	0	0	0	0	0	0	0	1	0	0	0	0	0	0	0	0	0	0	0	0	0	1	0	0	0	0	0	0	0	0	0	0	0	0	0	0	0	0	0	0	0	0	0	0	0	0	0	0
OTU1456	12	1	0	0	0	1	0	0	0	0	0	0	1	0	0	0	0	0	0	0	0	1	0	0	0	0	0	1	0	0	0	2	0	0	0	0	0	1	0	0	0	0	0	0	0	0	0	0	0
OTU1457	12	0	0	0	0	0	0	0	0	0	1	0	0	0	0	0	0	0	0	0	0	0	0	0	0	0	0	0	0	0	0	0	0	0	1	0	0	0	0	0	0	1	0	0	0	0	0	0	1
OTU1458	12	0	0	0	0	0	0	0	0	0	0	0	1	0	0	0	0	0	0	0	0	0	0	0	0	0	1	0	0	0	0	0	0	0	0	0	0	0	0	0	1	0	0	1	0	2	0	0	0
OTU1459	12	0	0	1	0	1	0	0	0	0	0	1	0	0	0	0	0	0	0	0	0	0	0	0	0	1	0	0	0	0	0	0	0	0	0	0	1	0	0	0	0	0	3	0	0	0	0	0	0
OTU1460	12	0	2	1	0	0	1	0	0	0	1	0	0	0	1	0	0	0	0	1	0	0	0	0	0	0	0	1	0	0	0	0	0	0	0	0	0	0	0	2	0	0	0	2	0	0	0	0	0
OTU1461	12	1	0	1	1	0	0	2	0	0	0	0	0	0	1	0	0	0	1	0	0	0	1	1	0	0	0	0	1	0	0	0	0	0	0	0	0	0	0	0	1	0	0	0	1	0	0	0	0
OTU1462	12	0	0	0	0	0	1	0	0	0	0	0	0	0	0	0	0	0	1	0	0	1	1	0	0	0	0	0	0	0	0	0	0	0	0	0	0	0	0	0	0	0	0	0	0	0	0	0	0
OTU1463	12	0	0	0	0	1	0	0	0	0	0	0	0	0	0	0	0	1	1	1	0	1	0	1	1	0	0	0	0	0	0	0	0	0	1	0	0	0	0	0	1	0	0	0	0	0	0	0	0
OTU1464	12	0	0	0	1	0	0	0	0	0	0	0	0	0	0	0	0	1	0	0	0	0	0	0	0	0	0	0	0	1	0	0	0	0	0	0	1	0	1	0	0	0	1	1	0	0	0	0	0
OTU1465	12	0	0	0	0	0	0	0	0	0	0	0	0	0	0	0	0	0	0	0	0	0	0	0	0	0	0	0	0	0	0	0	0	0	0	0	0	0	0	0	1	0	0	0	0	0	0	0	1
OTU1466	12	0	0	1	0	0	0	0	1	0	0	0	0	0	0	0	0	0	0	0	1	0	0	4	0	0	0	0	0	0	0	0	0	0	0	0	0	0	0	0	0	0	0	0	0	0	0	0	0
OTU1467	12	0	0	0	0	0	1	0	0	0	0	1	0	0	0	1	0	0	0	0	1	0	0	0	0	0	1	0	0	0	0	0	0	0	1	0	0	0	0	1	0	0	0	0	0	0	1	0	0
OTU1468	12	0	0	0	0	0	0	0	0	1	0	0	0	1	0	0	0	0	0	0	0	0	0	0	0	0	0	0	0	0	0	0	0	0	0	0	0	0	0	0	0	0	0	1	0	0	0	1	0
OTU1469	12	0	0	1	0	0	0	0	0	0	0	1	0	0	0	0	1	0	0	0	0	0	0	0	0	0	0	0	0	0	0	0	0	0	0	0	1	1	0	0	0	0	0	1	0	0	1	0	0
OTU1470	12	0	0	0	0	0	0	0	0	0	0	1	0	0	0	0	0	0	0	0	0	0	0	0	0	1	0	0	0	0	0	0	0	1	0	0	0	0	0	0	0	0	1	0	0	1	0	0	0
OTU1471	12	0	0	0	0	0	0	0	0	0	0	0	0	0	1	0	0	0	0	1	0	0	0	0	1	1	1	0	2	0	0	0	0	0	0	0	0	0	0	0	0	0	0	0	0	0	0	0	0
OTU1472	12	0	0	0	1	0	0	1	1	0	0	0	1	0	0	0	0	0	0	0	0	4	0	0	1	0	0	0	0	1	0	0	0	0	0	1	0	0	0	0	0	0	0	1	0	0	0	0	0
OTU1473	12	0	0	0	1	0	0	0	0	0	0	0	0	0	0	0	0	0	0	0	0	2	0	0	0	0	0	0	0	0	0	0	0	0	0	0	0	1	1	0	0	0	0	0	0	0	0	0	0
OTU1474	12	0	0	1	0	1	0	0	0	0	0	0	0	0	0	0	0	0	0	1	0	0	0	0	0	0	0	0	0	0	1	0	0	1	0	0	0	0	0	1	0	0	0	0	0	0	1	0	1
OTU1475	12	0	2	0	0	0	0	0	1	0	1	0	1	0	0	0	0	0	0	0	0	1	0	0	0	0	1	0	0	0	0	0	0	0	0	0	0	0	1	0	0	1	0	1	0	0	0	1	0
OTU1476	12	1	0	0	0	0	0	0	0	0	0	0	0	0	1	0	0	0	0	0	0	0	0	0	0	0	0	0	0	0	0	1	0	0	0	0	0	0	0	0	0	0	1	0	0	0	0	0	0
OTU1477	12	1	0	0	0	1	0	0	0	0	0	0	0	0	0	0	0	0	0	0	0	0	0	0	0	0	0	0	0	0	0	0	0	0	0	0	0	0	0	0	0	0	0	0	1	0	0	1	0
OTU1478	12	0	0	0	0	0	2	0	1	0	0	0	0	0	0	0	0	0	0	0	0	0	0	0	0	0	0	0	0	0	1	0	0	0	0	0	0	0	0	0	0	0	0	0	0	0	0	0	0
OTU1479	12	0	0	0	2	0	0	0	0	0	0	0	0	0	0	0	0	0	0	0	1	0	0	0	0	0	0	0	0	1	0	0	1	0	0	0	0	0	1	0	0	0	0	0	0	0	0	0	0
OTU1480	12	0	0	0	0	1	0	0	0	0	0	0	0	0	0	1	0	0	0	0	0	0	0	0	0	0	0	0	0	0	0	0	0	0	1	0	0	0	0	0	0	0	1	0	0	0	0	0	0
OTU1481	12	0	0	0	0	0	0	0	0	0	0	0	1	0	0	0	0	0	0	1	0	0	0	0	0	0	0	0	0	1	0	1	0	0	0	1	0	0	0	0	0	0	1	1	0	0	0	0	0
OTU1482	12	0	0	0	0	6	0	0	0	3	0	0	0	0	0	0	0	0	0	0	0	0	0	0	0	0	0	0	0	0	0	0	0	0	0	0	0	0	0	0	0	0	0	0	0	0	0	0	0
OTU1483	12	0	0	0	0	0	0	0	1	0	0	0	0	0	0	0	0	0	0	0	0	0	0	0	0	0	1	0	0	0	1	0	0	0	0	0	0	0	0	0	0	0	1	0	0	0	0	0	0
OTU1484	12	0	0	0	1	0	0	0	0	0	0	0	0	1	1	0	0	0	0	0	0	1	0	0	1	1	0	1	0	0	0	0	0	0	0	0	0	0	0	0	0	0	1	0	0	0	1	0	0
OTU1485	12	0	0	0	0	0	0	0	0	0	0	0	0	0	0	0	1	0	0	0	0	0	0	0	0	0	0	0	0	0	1	0	0	0	0	0	0	0	0	0	1	0	0	0	0	0	0	0	0
OTU1486	12	0	0	2	1	0	0	0	0	0	0	0	0	0	1	0	1	0	1	0	0	0	0	0	0	0	0	0	0	0	0	0	0	1	0	0	1	0	0	0	0	0	0	1	1	0	0	1	0
OTU1487	12	0	0	0	0	0	0	0	0	0	0	0	0	0	0	0	0	0	0	0	0	0	0	0	0	0	0	0	0	0	0	0	0	0	0	0	0	0	3	0	0	0	1	0	0	0	2	0	0
OTU1488	12	0	0	0	0	0	0	0	0	0	0	0	0	0	0	1	0	0	1	0	0	0	1	0	0	0	1	1	1	0	2	1	1	1	0	0	0	0	0	0	0	0	0	0	0	0	0	0	0
OTU1489	12	0	0	0	0	0	0	0	0	0	0	0	1	0	0	1	0	0	0	0	0	0	0	0	0	0	0	0	0	0	0	0	0	0	0	0	1	0	0	0	0	1	0	0	0	0	0	0	0
OTU1490	12	0	0	1	0	0	0	0	0	0	0	1	0	1	0	0	0	0	0	0	0	1	0	1	0	0	0	1	0	0	0	0	0	0	0	0	0	0	0	0	0	0	0	0	0	0	0	0	0
OTU1491	12	0	0	0	1	0	0	0	0	0	0	0	0	0	0	1	0	0	1	0	0	0	0	0	0	0	0	0	0	0	0	0	0	0	0	1	0	0	0	0	0	0	0	0	0	0	0	0	0
OTU1492	12	0	0	0	0	1	0	0	0	0	0	0	0	0	0	0	0	0	1	0	0	0	0	0	0	0	0	1	0	0	0	0	0	0	0	0	0	0	0	0	0	0	0	0	1	0	0	0	0
OTU1493	12	0	0	0	0	1	0	0	0	1	0	0	0	1	0	0	0	0	0	0	0	1	0	0	0	0	0	1	0	0	0	1	0	0	0	0	0	0	0	0	0	0	0	0	0	0	0	0	0
OTU1494	12	0	0	0	0	0	0	0	0	0	0	0	0	0	0	0	0	0	0	0	0	0	0	0	0	0	0	0	0	0	0	1	0	0	0	1	0	1	1	3	0	0	0	0	0	0	0	0	0
OTU1495	12	0	0	0	0	0	0	0	0	0	0	0	0	0	0	0	0	0	0	0	0	0	0	0	0	0	0	0	0	0	0	0	0	0	0	0	1	0	0	0	0	0	1	0	0	0	0	0	0
OTU1496	12	0	0	0	0	0	0	0	0	0	0	0	1	0	0	0	1	0	0	0	0	1	0	1	0	2	0	0	1	0	0	0	0	0	0	0	0	0	0	1	0	0	0	0	0	0	0	0	0
OTU1497	12	0	0	0	1	0	0	0	0	0	0	0	0	0	1	0	0	0	0	0	0	0	0	0	0	0	0	0	0	0	1	0	0	0	0	0	1	1	0	0	0	0	0	0	0	0	0	0	1
OTU1498	12	0	1	0	0	0	0	1	0	0	0	0	0	0	0	0	0	0	0	0	0	1	2	0	0	1	0	0	0	1	0	0	0	0	0	0	0	0	0	0	0	0	0	0	1	0	0	0	0
OTU1499	12	0	0	0	0	0	0	0	0	0	0	0	0	0	0	1	0	0	0	0	0	0	0	0	0	0	1	0	0	0	0	0	0	0	1	0	0	1	0	0	0	1	0	0	0	0	0	0	0
OTU1500	12	0	0	0	0	0	0	1	0	0	0	0	0	1	0	0	0	2	0	0	0	3	0	0	0	0	0	0	0	0	0	1	1	0	0	1	1	0	0	0	0	0	0	0	0	0	0	0	0
OTU1501	12	1	0	0	1	0	0	0	0	0	0	0	0	0	0	0	0	0	0	0	0	0	0	0	0	0	0	0	0	0	0	0	0	1	0	0	0	0	0	0	1	1	0	0	0	1	1	1	0
OTU1502	12	0	0	1	0	0	1	0	0	0	2	0	0	0	0	0	0	0	0	0	0	0	0	0	0	0	0	0	0	1	0	0	0	0	0	0	0	1	0	0	0	0	0	0	0	0	0	0	0
OTU1503	12	0	0	0	0	0	0	0	0	0	0	0	0	0	0	0	0	0	0	0	0	0	0	0	0	0	0	0	0	0	0	0	0	0	0	0	0	1	0	0	0	1	0	0	0	0	0	0	0
OTU1504	12	0	0	0	0	0	0	0	1	0	0	0	2	0	0	0	0	0	0	0	0	0	0	0	0	0	0	0	0	0	0	0	0	0	0	0	0	0	0	0	0	0	0	0	0	0	0	0	0
OTU1505	12	0	0	0	0	0	0	0	0	0	0	0	0	0	0	0	0	0	0	0	0	0	0	0	0	0	0	0	0	0	1	0	0	0	0	0	1	0	0	0	0	0	0	0	0	0	0	0	0
OTU1506	12	0	0	1	0	1	0	0	1	0	0	1	0	1	0	0	0	0	0	0	1	0	0	1	0	0	0	0	0	0	0	0	0	0	1	0	0	0	0	0	0	0	1	0	0	0	0	0	0
OTU1507	12	0	0	0	0	0	0	0	0	0	0	0	0	0	0	0	0	0	0	0	0	0	0	0	0	0	0	0	0	0	0	1	0	0	0	2	0	0	0	0	0	0	0	0	0	0	0	0	0
OTU1508	12	0	0	0	1	0	0	0	0	0	0	0	1	1	0	1	0	0	0	0	0	1	0	0	0	0	0	0	0	0	0	0	1	0	1	0	0	0	0	0	0	0	0	0	0	0	0	0	0
OTU1509	12	0	1	0	0	0	0	0	0	0	0	0	0	0	0	0	1	0	0	0	0	0	0	0	0	0	2	0	0	0	0	0	0	0	0	1	0	0	0	0	1	0	0	1	2	1	0	0	0
OTU1510	12	0	0	1	0	1	0	0	0	0	0	1	0	0	0	0	0	0	0	0	0	0	0	0	0	0	0	0	0	0	1	0	0	1	0	0	0	0	0	0	0	0	0	0	0	0	1	0	0
OTU1511	11	0	0	0	0	0	0	0	0	0	0	0	0	0	0	1	0	0	0	0	0	0	0	0	0	0	0	0	0	0	0	0	1	0	0	0	0	0	1	0	0	1	0	0	0	1	0	0	0
OTU1512	11	0	0	0	0	0	0	0	0	0	0	0	0	0	0	1	0	0	0	1	1	0	1	0	0	0	1	0	0	1	0	0	0	0	0	0	1	0	0	0	0	0	0	1	0	0	0	0	1
OTU1513	11	0	0	0	0	0	0	0	0	0	0	0	0	0	0	0	0	0	0	0	1	0	0	1	0	0	0	0	0	0	1	0	0	0	1	0	0	0	0	0	1	0	0	0	0	0	0	0	2
OTU1514	11	0	0	0	0	0	0	0	0	0	0	0	0	0	0	0	0	0	0	0	0	0	0	0	0	0	0	0	0	1	0	0	0	1	0	0	0	0	0	0	0	0	0	0	2	0	0	0	0
OTU1515	11	0	0	0	0	0	1	0	0	0	0	0	0	0	0	0	0	0	0	0	0	0	0	1	0	0	0	0	0	0	0	0	0	0	0	0	0	0	0	0	0	0	0	0	0	0	1	0	0
OTU1516	11	0	0	0	0	1	0	0	0	0	0	0	0	0	0	1	0	0	0	0	0	0	0	0	0	0	0	0	0	0	0	1	1	0	0	0	0	0	0	0	0	0	0	2	0	0	0	0	0
OTU1517	11	0	0	0	0	0	0	0	0	0	1	0	0	0	0	0	0	0	0	0	0	0	0	1	0	0	1	0	0	0	0	0	0	0	0	1	0	0	0	0	2	0	0	0	1	0	1	0	0
OTU1518	11	0	0	0	0	0	0	0	0	0	1	0	0	2	0	0	1	0	1	0	0	0	0	0	0	0	0	0	0	0	0	0	0	0	0	0	0	0	0	1	1	0	0	0	0	0	0	0	0
OTU1519	11	2	0	1	0	0	0	0	0	0	0	0	0	1	0	0	0	0	1	0	0	0	0	0	1	0	0	0	0	0	0	1	2	1	0	0	0	0	0	0	0	0	0	0	0	0	0	0	0
OTU1520	11	0	1	0	0	0	0	0	0	0	0	0	0	0	0	0	0	0	0	0	0	0	0	0	0	0	0	0	0	0	1	0	1	0	0	0	0	0	0	0	0	1	1	0	3	0	1	0	1
OTU1521	11	0	0	0	0	0	0	0	0	0	0	0	0	0	0	0	1	0	0	0	0	0	0	0	0	0	1	0	0	0	0	0	1	0	0	0	0	0	0	0	0	0	1	0	1	0	2	0	0
OTU1522	11	0	0	0	0	0	0	0	0	0	0	0	0	0	0	0	0	2	1	0	0	0	2	0	0	0	0	0	2	0	0	0	0	0	0	1	0	0	0	0	0	0	0	0	0	0	0	0	0
OTU1523	11	0	0	0	0	0	0	0	0	0	0	0	0	0	4	3	0	1	0	0	0	0	0	0	0	1	0	0	1	0	0	0	0	0	0	0	0	0	0	1	0	0	0	0	0	0	0	0	0
OTU1524	11	0	0	0	0	0	0	0	0	0	0	0	0	0	0	0	0	0	0	0	0	0	0	0	1	0	0	0	0	0	0	1	0	0	0	0	0	0	0	0	0	0	0	0	0	0	0	0	0
OTU1525	11	0	0	0	0	0	0	0	0	0	0	0	0	0	0	0	0	0	0	1	1	0	0	1	0	0	1	0	0	0	0	0	0	0	0	0	0	0	0	0	0	0	0	0	0	0	0	0	0
OTU1526	11	0	0	0	0	0	0	0	0	0	0	0	0	1	0	0	0	1	0	0	0	0	0	0	0	0	0	0	0	0	0	0	0	0	0	0	0	0	0	0	0	2	0	0	0	0	1	0	0
OTU1527	11	0	0	0	0	1	0	0	0	0	0	0	0	0	0	0	0	1	0	0	0	0	0	0	1	0	0	0	0	0	0	0	0	0	0	0	0	0	0	0	0	0	0	0	0	0	0	0	0
OTU1528	11	0	0	0	1	0	0	0	0	0	0	0	0	0	0	0	0	0	0	0	0	0	0	0	0	0	1	0	1	0	0	0	0	0	0	1	0	0	0	0	0	0	0	0	0	0	0	0	0
OTU1529	11	1	0	1	0	0	0	2	0	0	0	2	0	0	0	1	0	0	0	0	0	0	0	0	0	0	0	0	0	0	0	0	0	0	0	0	0	0	1	0	0	0	1	0	0	0	1	0	0
OTU1530	11	0	0	0	0	0	0	0	0	0	0	0	0	0	0	0	0	0	0	0	0	0	0	0	0	0	0	0	0	0	0	0	0	0	0	0	0	0	0	0	0	0	0	1	0	0	0	0	0
OTU1531	11	0	0	0	0	0	0	0	0	1	0	0	0	0	0	0	0	0	1	0	0	0	0	0	0	0	0	0	0	0	0	0	0	0	0	0	0	0	0	0	0	0	0	0	0	0	0	0	0
OTU1532	11	0	0	0	0	0	1	0	0	0	0	0	0	0	0	0	0	0	0	0	0	0	0	0	0	0	0	0	0	1	0	0	0	0	0	0	0	0	0	0	1	0	0	0	0	0	0	0	0
OTU1533	11	0	0	0	0	0	0	0	0	0	0	1	0	0	0	0	0	0	0	0	0	0	0	0	0	0	1	0	0	0	0	0	0	0	0	0	0	0	0	0	0	0	0	0	0	0	0	0	0
OTU1534	11	0	0	0	0	0	0	0	0	0	0	0	0	0	0	0	1	0	0	0	0	0	0	0	0	0	0	0	0	0	0	0	0	0	0	0	0	0	0	0	1	0	0	0	0	0	0	0	0
OTU1535	11	0	0	0	0	0	0	0	0	0	0	0	0	0	0	0	0	0	0	0	0	0	0	0	0	0	0	0	0	0	0	0	0	0	5	0	0	0	0	0	0	0	0	0	0	0	0	0	0
OTU1536	11	0	2	0	1	0	0	0	0	0	0	0	0	0	0	0	0	0	0	1	0	0	0	0	0	0	0	1	0	0	0	0	0	0	0	0	0	2	0	0	0	0	0	0	0	0	0	0	0
OTU1537	11	0	0	0	0	0	0	0	0	1	0	0	0	0	0	1	1	0	0	0	0	0	1	0	0	1	0	0	0	0	0	0	0	0	0	0	0	1	0	0	1	0	0	0	0	1	0	0	0
OTU1538	11	0	0	0	1	0	0	0	0	1	0	0	0	0	1	0	0	0	0	0	0	0	0	0	0	0	0	0	0	0	0	0	1	0	0	0	0	0	0	0	0	0	0	0	0	0	0	0	0
OTU1539	11	0	0	0	0	0	0	0	0	0	0	0	0	0	0	0	0	0	0	0	0	0	0	0	0	0	0	0	0	0	0	0	0	0	0	0	0	0	0	0	0	0	0	0	0	0	0	0	0
OTU1540	11	1	0	0	0	0	0	0	0	1	0	0	0	0	0	0	0	0	0	0	0	0	1	0	0	0	0	0	0	0	0	0	0	0	0	0	0	0	0	1	0	0	0	0	0	0	0	0	0
OTU1541	11	0	0	0	1	0	0	1	0	0	0	2	0	1	0	1	0	1	0	0	0	0	0	0	0	0	0	1	0	0	0	0	2	1	0	0	0	0	0	0	0	0	0	0	0	0	0	0	0
OTU1542	11	0	0	0	0	0	0	0	0	0	0	1	0	0	1	1	0	0	0	0	0	0	0	0	0	1	0	0	0	0	0	0	0	0	0	0	0	0	0	0	0	0	0	0	0	0	0	0	0
OTU1543	11	0	0	0	1	0	0	0	0	0	0	0	0	0	0	0	0	0	0	0	0	0	0	0	0	0	0	0	0	0	0	0	0	0	1	0	0	0	1	0	0	0	1	0	0	1	0	0	0
OTU1544	11	0	0	0	0	0	0	0	0	1	0	0	0	0	0	0	0	0	0	0	0	0	0	0	0	0	0	0	0	1	0	0	0	0	1	0	0	1	1	0	0	0	0	0	0	0	0	0	0
OTU1545	11	0	0	0	0	0	0	0	0	0	0	0	0	0	0	0	0	0	0	0	0	0	0	0	0	0	0	0	0	0	0	0	0	0	0	0	0	0	0	0	0	0	0	0	0	0	0	0	0
OTU1546	11	0	0	0	0	0	0	0	0	0	2	0	0	0	1	0	0	0	0	0	0	0	0	0	0	0	0	0	0	0	0	0	1	0	0	0	0	1	0	0	0	0	0	0	0	0	0	0	0
OTU1547	11	0	0	0	0	0	0	0	0	0	0	0	0	0	1	0	0	0	0	0	0	0	0	0	0	0	0	0	0	0	0	0	1	0	0	0	1	0	2	0	1	0	0	0	0	0	1	0	0
OTU1548	11	0	0	0	0	2	0	0	0	1	0	0	0	0	0	0	0	0	0	0	0	0	0	0	0	0	0	0	0	1	0	0	0	0	0	1	0	1	0	0	0	0	0	0	0	0	0	0	0
OTU1549	11	0	0	0	2	0	0	0	0	0	1	0	0	0	0	0	0	0	0	0	0	0	0	3	0	0	0	0	1	0	0	1	0	0	0	0	0	0	0	0	0	0	0	0	0	0	0	0	0
OTU1550	11	0	0	0	1	0	1	0	2	0	0	0	0	0	0	0	0	1	0	0	0	1	0	0	0	0	0	0	0	0	0	0	0	1	0	0	0	0	0	0	0	0	0	0	0	0	0	0	0
OTU1551	11	0	0	0	0	0	0	0	0	0	0	0	0	0	0	0	0	1	0	0	1	0	0	0	0	0	0	0	0	1	0	0	0	0	0	0	0	0	1	0	0	0	0	0	0	0	0	0	0
OTU1552	11	0	0	0	0	0	0	0	0	1	0	0	0	0	0	1	0	0	0	0	0	0	0	0	0	0	0	0	0	0	0	0	0	0	0	0	1	0	0	0	0	0	0	0	0	0	0	0	0
OTU1553	11	0	0	0	0	0	0	0	0	0	0	0	1	0	0	0	0	0	0	0	0	0	0	0	0	0	0	0	0	0	1	0	0	0	0	0	0	0	0	0	0	0	0	0	0	0	0	0	0
OTU1554	11	0	0	0	0	0	0	0	0	0	0	0	0	0	0	0	0	0	0	0	1	0	0	0	0	0	1	0	0	0	2	0	0	0	0	0	0	0	0	1	0	0	0	0	0	0	0	0	0
OTU1555	11	0	0	0	0	0	0	0	0	0	1	0	0	0	0	0	0	0	0	0	0	0	0	0	0	0	0	0	0	0	0	0	0	1	0	0	0	0	0	0	0	0	0	0	1	0	0	0	0
OTU1556	11	0	0	0	0	0	0	0	0	0	1	1	0	0	0	0	0	0	0	0	0	1	0	0	0	0	0	1	0	0	1	0	0	1	0	0	0	0	0	0	0	0	1	0	1	0	0	0	0
OTU1557	11	0	0	0	0	0	0	0	0	0	0	0	0	1	0	0	0	0	0	0	0	1	0	0	0	1	0	0	0	0	0	1	2	0	0	0	1	0	0	0	0	0	0	0	0	0	1	0	0
OTU1558	11	0	0	0	0	0	0	0	0	0	0	0	0	0	0	0	0	0	0	0	0	0	0	0	0	0	0	0	0	1	0	0	0	0	1	0	0	0	0	0	0	0	1	0	0	0	0	0	0
OTU1559	11	0	0	0	0	0	0	0	0	0	0	0	0	0	0	0	0	0	0	0	0	0	0	0	0	0	0	1	1	0	0	0	0	0	0	0	0	0	1	0	0	0	2	0	0	0	0	0	0
OTU1560	11	0	0	0	0	0	0	0	0	0	0	0	0	0	0	0	1	0	0	0	0	0	0	0	0	0	0	0	0	0	0	0	0	0	0	1	0	0	0	0	0	0	0	0	0	0	0	0	0
OTU1561	11	0	0	0	0	0	0	0	0	0	0	0	0	0	0	0	0	0	0	0	0	0	0	1	0	0	0	0	0	0	0	1	0	0	0	0	0	0	0	0	0	1	0	0	0	0	1	0	0
OTU1562	11	0	1	0	0	0	0	0	0	0	0	0	0	0	0	0	0	0	0	0	0	0	0	0	0	0	0	0	1	0	3	0	0	0	0	0	0	0	0	0	0	0	0	0	0	0	0	0	0
OTU1563	11	0	0	0	0	0	1	0	0	0	1	0	0	0	0	0	0	0	0	0	0	0	0	0	0	0	0	0	0	0	0	0	0	0	0	0	0	0	0	0	0	0	0	0	0	1	0	0	0
OTU1564	11	0	0	0	0	1	0	0	0	0	0	0	0	0	0	0	0	0	0	0	0	0	0	0	0	0	0	0	0	0	0	0	0	0	0	1	0	1	0	0	0	0	0	0	0	0	0	0	0
OTU1565	11	0	0	0	0	0	0	0	0	0	0	0	0	0	0	0	1	0	0	0	0	0	0	0	0	0	0	0	0	0	0	0	0	0	0	0	0	0	0	0	0	0	0	0	0	0	0	0	1
OTU1566	11	0	0	0	0	0	0	0	0	0	0	0	0	0	0	0	0	0	0	0	0	0	0	0	0	0	0	3	0	0	0	0	2	0	0	0	0	0	0	0	1	0	0	0	0	0	0	0	0
OTU1567	11	0	0	0	0	0	0	0	0	0	0	1	0	0	0	0	0	0	0	0	0	0	0	0	0	0	0	1	0	0	0	0	0	0	0	0	0	0	0	0	0	0	0	0	0	0	0	0	0
OTU1568	11	0	0	0	0	0	0	0	0	0	0	0	0	0	2	0	0	0	0	0	0	0	1	0	0	0	0	0	1	0	0	0	1	0	0	0	0	0	0	0	0	0	1	0	0	0	0	1	0
OTU1569	11	0	0	1	0	0	0	0	0	0	1	1	0	0	0	0	0	0	0	0	1	0	0	0	0	0	2	0	0	0	0	0	0	0	1	0	0	0	0	0	0	0	0	0	0	1	0	0	0
OTU1570	11	0	0	0	0	0	0	0	0	0	0	0	0	0	0	0	0	0	0	0	0	0	2	1	1	0	1	0	0	0	0	0	0	0	0	0	0	0	0	0	0	0	0	0	0	0	0	0	0
OTU1571	11	0	1	0	0	0	0	0	0	0	0	1	0	0	0	0	0	0	0	0	1	0	0	1	0	0	1	1	1	0	1	0	1	0	1	0	0	1	0	0	0	0	0	0	0	0	0	0	0
OTU1572	10	0	0	0	0	0	0	1	0	0	0	0	0	0	0	0	0	2	0	0	0	0	0	0	0	0	0	0	0	0	0	0	0	0	0	0	0	0	0	0	0	0	0	0	0	0	0	0	0
OTU1573	10	0	0	1	0	0	0	0	0	0	0	0	0	0	0	0	0	2	0	0	0	0	0	0	0	0	0	1	0	0	0	1	1	0	0	0	0	0	1	0	0	0	1	0	0	0	0	1	0
OTU1574	10	0	0	0	0	1	0	0	0	0	0	0	0	0	0	0	0	0	0	0	0	0	0	0	0	0	0	0	1	0	0	0	0	0	0	0	0	0	0	0	0	1	0	0	0	0	0	1	1
OTU1575	10	0	0	0	0	0	0	1	0	0	2	2	0	0	0	0	0	0	0	0	0	4	0	0	0	0	0	0	0	0	0	0	0	0	0	0	0	0	0	0	0	0	0	0	0	0	0	0	0
OTU1576	10	0	0	0	0	0	0	0	0	1	0	0	0	0	0	0	0	0	0	0	0	0	0	0	0	0	0	0	0	0	0	0	2	0	0	0	0	0	0	0	0	0	0	0	0	0	0	0	0
OTU1577	10	0	0	0	0	0	0	0	0	0	0	0	0	1	0	0	1	2	0	0	0	1	0	0	0	0	0	0	0	0	0	0	0	0	0	0	0	0	0	0	0	0	0	0	0	0	0	0	0
OTU1578	10	0	1	0	0	0	0	0	0	0	0	0	0	0	0	0	0	0	0	0	0	0	0	0	0	0	0	0	0	0	0	0	0	0	0	0	0	0	0	0	0	0	0	0	0	0	0	0	0
OTU1579	10	1	0	0	0	0	0	0	1	0	0	1	0	0	0	0	0	0	0	0	0	1	0	0	0	1	0	0	0	0	0	0	0	1	0	0	0	0	0	0	0	0	1	0	0	0	0	0	0
OTU1580	10	0	0	0	0	0	0	0	0	1	0	0	0	0	0	0	0	0	0	1	0	0	0	0	0	0	0	0	0	1	0	0	0	0	0	0	0	0	0	0	0	0	0	0	0	0	0	0	0
OTU1581	10	0	0	0	1	0	0	0	0	0	0	0	0	0	0	0	0	0	0	0	0	0	0	0	0	0	0	0	0	0	0	0	0	0	0	0	0	0	0	0	0	0	0	0	0	0	0	0	0
OTU1582	10	0	0	0	1	0	1	0	0	0	0	0	0	0	0	0	0	0	0	0	0	0	0	0	0	0	1	0	0	0	0	0	0	0	2	0	0	0	0	0	0	0	0	0	1	0	0	2	0
OTU1583	10	0	2	0	0	0	0	0	0	0	0	0	0	0	0	0	0	0	0	0	0	0	0	0	0	0	0	0	0	0	0	0	0	0	0	0	0	0	0	0	0	0	0	0	0	1	0	0	0
OTU1584	10	0	0	0	0	0	1	0	0	0	0	0	0	0	0	0	0	1	0	0	0	0	0	0	0	0	0	0	0	0	0	0	0	0	0	0	0	0	0	0	0	0	1	0	0	0	0	0	0
OTU1585	10	0	0	0	0	0	1	0	0	0	0	0	0	0	0	0	2	0	0	0	0	0	0	1	0	0	0	0	0	0	1	0	0	0	1	0	1	0	0	0	0	0	0	0	0	0	0	0	1
OTU1586	10	0	0	0	0	0	0	0	0	0	0	0	0	0	0	0	0	0	0	0	0	0	0	0	0	0	0	0	0	0	0	1	0	0	0	0	0	0	0	0	0	0	0	0	0	1	0	0	0
OTU1587	10	0	0	0	0	0	0	1	0	0	0	0	0	0	0	0	0	1	0	0	0	1	0	0	0	0	0	0	0	0	0	0	0	0	0	1	0	1	0	0	1	1	0	0	0	2	1	0	0
OTU1588	10	1	1	0	0	0	0	0	0	0	0	0	0	0	0	0	0	0	0	0	0	0	0	0	0	0	0	0	0	0	0	0	0	0	0	0	0	0	0	0	0	0	0	0	0	0	0	0	1
OTU1589	10	0	0	0	0	0	0	0	0	0	0	0	0	0	0	0	0	0	0	0	0	0	0	0	0	0	0	0	0	0	0	0	1	0	0	0	0	1	1	0	0	0	0	2	0	0	1	0	0
OTU1590	10	0	0	1	0	0	0	2	0	0	0	0	0	1	0	1	0	0	0	0	0	1	0	0	0	0	0	0	0	0	1	0	0	0	0	1	0	0	0	0	0	0	0	0	0	0	0	0	0
OTU1591	10	0	0	0	0	0	0	1	0	0	0	0	0	0	0	0	0	1	0	0	0	0	0	1	0	0	0	0	0	0	0	0	0	0	0	0	1	0	0	0	0	0	0	0	0	0	0	0	0
OTU1592	10	0	1	0	0	0	0	0	0	0	0	0	0	0	0	0	0	0	1	0	0	0	0	0	0	0	0	0	0	0	0	0	0	0	0	0	0	0	0	0	0	0	0	0	0	1	0	0	0
OTU1593	10	0	0	0	0	0	2	0	0	0	0	0	0	0	1	0	0	0	0	0	0	0	0	0	0	0	0	0	0	0	0	0	0	0	0	0	0	0	0	0	0	0	0	0	0	0	0	0	0
OTU1594	10	1	0	1	0	0	0	0	0	0	2	0	0	0	0	0	0	0	1	0	1	0	0	0	0	0	0	0	0	0	1	0	1	0	0	1	0	0	0	0	0	0	0	1	0	0	0	0	0
OTU1595	10	0	0	0	0	1	0	0	0	0	0	0	0	0	0	0	0	0	0	0	0	0	0	0	0	0	0	1	0	0	0	0	0	0	0	0	0	0	0	0	1	0	1	0	0	0	0	0	0
OTU1596	10	0	0	0	0	0	0	0	0	0	0	0	1	1	0	0	0	0	0	0	0	1	0	0	0	0	0	0	0	0	0	1	0	0	0	0	0	1	0	1	0	0	0	0	0	0	0	0	0
OTU1597	10	0	0	0	0	0	0	0	0	0	0	0	0	0	0	0	0	0	0	0	0	0	0	0	0	0	0	0	0	0	0	0	0	0	0	0	0	1	2	0	0	0	0	0	0	0	0	0	0
OTU1598	10	0	1	0	0	0	0	0	0	0	0	0	0	0	0	0	1	0	0	0	0	0	0	0	0	0	0	0	0	0	0	0	0	0	0	0	0	1	0	0	0	0	0	0	0	0	0	0	0
OTU1599	10	0	0	0	0	0	0	0	0	0	0	0	0	0	0	0	0	0	0	0	0	0	0	0	0	0	0	0	1	0	1	0	0	0	0	0	0	0	0	1	0	1	0	0	0	0	0	1	0
OTU1600	10	0	0	0	0	0	0	0	2	0	0	1	0	0	0	0	0	0	0	0	0	0	0	0	0	0	0	0	0	0	0	0	0	0	0	0	0	0	0	0	0	1	0	0	0	1	0	0	0
OTU1601	10	1	1	0	2	0	0	0	1	0	0	0	0	0	0	0	0	0	0	0	0	1	0	0	1	0	0	0	0	0	0	0	0	0	0	0	0	1	0	0	0	0	0	0	0	0	0	0	0
OTU1602	10	0	0	0	0	0	0	0	1	0	0	0	0	0	0	0	0	0	0	0	0	0	0	0	0	0	0	0	0	0	0	0	0	0	0	0	0	0	0	0	0	0	0	0	0	0	0	0	0
OTU1603	10	0	0	1	0	0	0	0	0	0	0	0	0	1	0	1	0	1	0	1	0	0	1	0	0	0	0	1	0	0	0	0	0	1	0	0	0	0	0	0	0	0	0	0	0	0	0	0	0
OTU1604	10	0	0	0	0	0	0	0	0	0	0	0	0	0	0	0	0	0	0	0	0	0	0	0	0	0	1	0	0	0	0	0	0	1	1	0	0	0	0	0	0	0	0	0	0	0	0	0	0
OTU1605	10	0	0	0	0	0	0	0	2	0	0	0	0	0	0	1	0	0	0	1	0	0	0	0	0	0	1	0	0	0	1	0	0	0	2	0	0	0	0	0	0	0	0	0	0	0	0	0	0
OTU1606	10	0	0	0	1	1	0	0	0	0	0	0	0	0	0	0	0	0	0	0	0	0	0	0	0	0	0	0	0	0	0	0	0	0	0	0	0	0	1	0	0	0	0	0	0	1	0	0	0
OTU1607	10	0	0	0	0	0	0	0	0	0	0	0	0	0	0	0	0	0	0	0	0	0	0	0	0	0	0	0	0	0	0	0	0	0	0	0	0	0	0	0	0	0	0	0	3	0	0	0	0
OTU1608	10	0	0	0	0	0	0	0	0	0	0	0	0	0	0	0	0	0	0	0	0	0	0	0	0	0	1	0	1	0	0	1	0	0	0	0	0	0	1	0	0	0	1	0	0	0	0	0	0
OTU1609	10	0	0	0	0	7	0	0	0	2	0	0	0	0	0	0	0	0	0	0	0	0	0	0	0	0	0	0	0	0	0	0	0	0	0	0	0	0	0	0	0	0	0	0	0	0	0	0	0
OTU1610	10	0	0	0	0	0	0	0	0	0	1	0	0	0	0	0	0	0	1	0	0	0	0	0	0	0	1	0	0	0	0	0	1	0	0	0	0	1	1	0	0	0	0	0	0	0	0	0	0
OTU1611	10	0	0	0	0	0	1	0	0	0	0	0	0	0	0	0	0	0	0	0	0	0	0	0	0	0	1	0	0	0	0	0	0	0	0	0	0	0	0	0	0	0	0	0	0	0	0	1	0
OTU1612	10	0	0	0	0	0	0	0	0	0	0	0	0	0	0	0	0	0	0	0	0	1	0	0	0	0	0	0	1	0	0	2	0	0	0	0	0	0	1	1	0	0	0	0	0	0	0	0	1
OTU1613	10	0	0	0	0	0	0	0	0	0	0	0	1	0	0	0	0	0	0	0	0	0	0	0	0	0	1	0	0	1	0	0	0	0	0	0	0	0	0	1	0	0	0	1	1	0	0	0	0
OTU1614	10	0	0	0	0	0	0	0	0	0	0	0	0	2	0	0	0	0	0	0	0	0	0	0	0	0	0	0	0	0	0	0	0	0	1	0	2	0	0	0	0	0	0	0	0	0	0	0	0
OTU1615	10	0	0	0	0	0	0	0	0	1	0	0	0	0	0	0	0	0	0	0	0	0	1	0	0	0	0	0	0	0	0	0	1	0	0	0	0	0	0	0	0	0	0	1	0	1	0	0	0
OTU1616	10	0	0	0	0	0	0	0	0	0	0	0	0	1	0	0	0	0	0	0	0	0	0	0	0	0	1	1	0	1	0	0	0	0	0	0	0	1	0	0	0	0	0	0	0	2	0	0	0
OTU1617	10	0	0	0	0	0	0	0	0	1	0	0	0	0	0	0	0	0	0	0	0	0	1	0	1	0	0	0	0	0	0	0	0	0	1	0	0	0	0	0	0	0	0	0	0	0	0	0	0
OTU1618	10	0	0	0	1	0	0	0	0	0	0	0	0	0	0	0	0	0	0	0	0	0	0	0	0	0	0	0	0	0	0	0	0	0	0	0	0	0	0	0	1	0	0	0	1	0	0	0	0
OTU1619	10	0	0	0	0	0	0	0	0	0	0	0	0	0	0	0	0	0	0	0	0	0	0	0	0	0	0	0	0	0	0	0	0	0	0	0	0	0	0	0	0	0	1	0	0	0	1	0	0
OTU1620	10	1	1	0	0	2	0	0	0	0	0	0	0	0	0	0	0	0	0	0	0	0	0	0	0	0	0	0	0	0	0	0	0	0	0	0	0	0	0	0	0	0	0	0	0	0	0	0	0
OTU1621	10	0	0	0	0	0	0	0	0	0	0	0	0	0	2	0	0	0	3	0	0	0	0	0	0	1	0	0	0	0	0	2	0	0	1	0	0	0	0	0	0	0	0	0	0	0	0	0	0
OTU1622	10	0	1	0	0	0	0	0	0	0	1	0	0	0	0	0	0	0	0	0	0	0	0	0	0	2	0	2	0	0	0	0	0	0	2	0	0	0	0	0	0	0	0	0	0	0	2	0	0
OTU1623	10	0	2	0	0	0	0	0	0	1	0	0	0	0	0	0	0	0	0	0	0	0	0	0	0	0	0	0	1	0	0	0	0	0	0	0	0	1	0	0	0	0	0	0	0	1	0	0	0
OTU1624	10	0	0	1	0	0	0	0	0	0	1	0	0	0	0	0	0	0	0	0	0	0	0	1	0	0	0	0	0	0	0	0	0	0	0	0	0	0	0	0	0	0	0	0	0	0	0	0	0
OTU1625	10	0	0	0	0	0	0	1	0	0	0	0	0	0	0	2	0	1	0	0	0	0	0	0	0	1	0	0	0	0	0	0	0	0	0	0	0	0	0	0	0	0	0	1	0	0	0	0	0
OTU1626	10	0	0	2	0	0	0	1	0	0	0	0	0	0	0	0	0	0	0	0	0	0	0	0	0	0	0	0	0	0	0	0	0	0	0	0	1	0	0	0	0	0	0	0	0	0	0	0	1
OTU1627	10	0	0	1	2	0	0	0	0	0	0	0	0	0	0	1	0	0	0	1	0	0	0	0	0	0	0	0	0	0	0	0	0	0	0	0	0	0	0	0	0	0	0	0	1	0	0	0	0
OTU1628	10	0	0	0	0	1	0	1	0	0	0	0	0	0	0	0	0	1	0	0	0	0	1	0	0	0	0	0	0	0	0	0	0	0	0	1	0	0	0	0	0	0	0	0	0	1	0	0	0
OTU1629	10	1	0	0	0	0	0	1	1	0	0	0	1	0	0	0	0	1	0	0	0	0	0	0	0	0	0	0	1	0	1	1	0	0	0	0	0	0	0	0	0	0	0	0	0	0	0	0	0
OTU1630	10	0	0	0	0	0	0	0	0	0	0	0	0	0	0	0	0	0	0	2	0	0	0	0	0	0	0	0	0	0	0	1	0	0	0	0	0	0	0	0	0	0	0	0	0	0	0	0	0
OTU1631	10	0	0	0	0	0	0	1	0	0	1	0	0	0	0	0	0	0	0	0	0	0	0	0	0	1	0	0	0	0	0	0	0	0	0	0	0	0	0	0	0	0	1	0	0	0	0	0	0
[truncated: 43 more columns]

## Sheet: Taxonomy
#NAME	Taxonomy
OTU0001	Bacteria(100);Firmicutes(100);Negativicutes(98);Selenomonadales(98);Acidaminococcaceae(98);uncultured(63);
OTU0002	Bacteria(100);Spirochaetes(91);Spirochaetia(91);Spirochaetales(91);Spirochaetaceae(91);Treponema_2(77);
OTU0003	Bacteria(100);Bacteroidetes(100);Bacteroidia(100);Bacteroidales(100);Prevotellaceae(100);Prevotella_1(100);
OTU0004	Archaea(100);Euryarchaeota(100);Methanobacteria(100);Methanobacteriales(100);Methanobacteriaceae(100);Methanobrevibacter(100);
OTU0005	Bacteria(99);Bacteria_unclassified(99);Bacteria_unclassified(99);Bacteria_unclassified(99);Bacteria_unclassified(99);Bacteria_unclassified(99);
OTU0006	Bacteria(100);Fibrobacteres(100);Fibrobacteria(100);Fibrobacterales(100);Fibrobacteraceae(100);Fibrobacter(100);
OTU0007	Bacteria(100);Firmicutes(100);Negativicutes(98);Selenomonadales(98);Acidaminococcaceae(98);Acidaminococcaceae_unclassified(98);
OTU0008	Bacteria(100);Bacteroidetes(100);Bacteroidia(100);Bacteroidales(100);Rikenellaceae(96);Rikenellaceae_RC9_gut_group(95);
OTU0009	Bacteria(100);Bacteroidetes(100);Bacteroidia(100);Bacteroidales(100);Prevotellaceae(100);Prevotella_1(100);
OTU0010	Bacteria(100);Bacteroidetes(93);Bacteroidia(93);Bacteroidia_unclassified(93);Bacteroidia_unclassified(93);Bacteroidia_unclassified(93);
OTU0011	Bacteria(100);Bacteroidetes(100);Bacteroidia(100);Bacteroidales(100);Prevotellaceae(100);Prevotella_1(100);
OTU0012	Bacteria(100);Bacteroidetes(100);Bacteroidia(100);Bacteroidales(100);Prevotellaceae(100);Prevotella_1(99);
OTU0013	Bacteria(100);Fibrobacteres(100);Fibrobacteria(100);Fibrobacterales(100);Fibrobacteraceae(100);Fibrobacter(100);
OTU0014	Bacteria(100);Bacteroidetes(100);Bacteroidia(100);Bacteroidales(100);Prevotellaceae(100);Prevotella_1(100);
OTU0015	Bacteria(100);Bacteroidetes(100);Bacteroidia(100);Bacteroidales(100);Prevotellaceae(100);Prevotella_1(100);
OTU0016	Bacteria(100);Bacteroidetes(99);Bacteroidia(99);Bacteroidia_unclassified(99);Bacteroidia_unclassified(99);Bacteroidia_unclassified(99);
OTU0017	Bacteria(100);Bacteroidetes(100);Bacteroidia(100);Bacteroidales(100);Prevotellaceae(100);Prevotella_1(96);
OTU0018	Bacteria(100);Bacteroidetes(100);Bacteroidia(100);Bacteroidales(100);Prevotellaceae(100);Prevotellaceae_unclassified(100);
OTU0019	Bacteria(99);Bacteroidetes(95);Bacteroidia(95);Bacteroidales(93);Prevotellaceae(64);Prevotellaceae_unclassified(64);
OTU0020	Bacteria(100);Bacteroidetes(100);Bacteroidia(100);Bacteroidales(100);Prevotellaceae(100);Prevotella_1(99);
OTU0021	Bacteria(100);Spirochaetes(89);Spirochaetia(89);Spirochaetales(89);Spirochaetaceae(89);Spirochaetaceae_unclassified(89);
OTU0022	Bacteria(100);Bacteroidetes(100);Bacteroidia(100);Bacteroidales(100);Prevotellaceae(100);Prevotella_1(100);
OTU0023	Bacteria(100);Fibrobacteres(100);Fibrobacteria(100);Fibrobacterales(100);Fibrobacteraceae(100);Fibrobacter(100);
OTU0024	Bacteria(100);Bacteroidetes(100);Bacteroidia(100);Bacteroidales(75);Bacteroidales_unclassified(75);Bacteroidales_unclassified(75);
OTU0025	Bacteria(100);Firmicutes(99);Clostridia(93);Clostridiales(93);Clostridiales_unclassified(93);Clostridiales_unclassified(93);
OTU0026	Bacteria(100);Firmicutes(77);Clostridia(76);Clostridiales(76);Ruminococcaceae(62);Ruminococcaceae_unclassified(62);
OTU0027	Bacteria(100);Firmicutes(100);Clostridia(100);Clostridiales(100);Lachnospiraceae(100);Butyrivibrio_2(100);
OTU0028	Bacteria(100);Spirochaetes(94);Spirochaetia(94);Spirochaetales(94);Spirochaetaceae(94);Treponema_2(73);
OTU0029	Archaea(100);Euryarchaeota(100);Thermoplasmata(100);Methanomassiliicoccales(94);Methanomethylophilaceae(94);uncultured(94);
OTU0030	Bacteria(100);Firmicutes(100);Clostridia(100);Clostridiales(100);Ruminococcaceae(100);CAG-352(66);
OTU0031	Bacteria(100);Bacteroidetes(100);Bacteroidia(100);Bacteroidales(100);Prevotellaceae(100);Prevotella_1(100);
OTU0032	Bacteria(100);Bacteroidetes(99);Bacteroidia(99);Bacteroidales(99);Prevotellaceae(99);Prevotellaceae_UCG-003(86);
OTU0033	Bacteria(100);Firmicutes(95);Clostridia(95);Clostridiales(95);Ruminococcaceae(95);Ruminococcaceae_unclassified(95);
OTU0034	Bacteria(100);Bacteroidetes(100);Bacteroidia(100);Bacteroidales(100);Prevotellaceae(100);Prevotella_1(100);
OTU0035	Bacteria(100);Bacteroidetes(100);Bacteroidia(100);Bacteroidales(100);Prevotellaceae(100);Prevotella_1(100);
OTU0036	Bacteria(100);Bacteroidetes(100);Bacteroidia(100);Bacteroidales(100);Prevotellaceae(100);Prevotella_7(100);
OTU0037	Bacteria(100);Bacteroidetes(100);Bacteroidia(100);Bacteroidales(100);Prevotellaceae(100);Prevotella_1(69);
OTU0038	Bacteria(100);Bacteroidetes(100);Bacteroidia(100);Bacteroidales(86);Prevotellaceae(69);Prevotellaceae_unclassified(69);
OTU0039	Bacteria(99);Patescibacteria(86);Gracilibacteria(84);Absconditabacteriales_(SR1)(84);Absconditabacteriales_(SR1)_fa(84);Absconditabacteriales_(SR1)_ge(84);
OTU0040	Archaea(100);Euryarchaeota(100);Methanobacteria(100);Methanobacteriales(100);Methanobacteriaceae(100);Methanobrevibacter(100);
OTU0041	Bacteria(100);Bacteroidetes(95);Bacteroidia(95);Bacteroidales(93);Prevotellaceae(70);Prevotellaceae_unclassified(70);
OTU0042	Bacteria(100);Firmicutes(99);Clostridia(99);Clostridiales(99);Ruminococcaceae(91);CAG-352(64);
OTU0043	Bacteria(100);Bacteroidetes(100);Bacteroidia(100);Bacteroidales(100);Prevotellaceae(100);Prevotella_1(100);
OTU0044	Bacteria(100);Bacteroidetes(100);Bacteroidia(100);Bacteroidales(100);Prevotellaceae(98);Prevotellaceae_unclassified(98);
OTU0045	Bacteria(100);Bacteroidetes(100);Bacteroidia(100);Bacteroidia_unclassified(100);Bacteroidia_unclassified(100);Bacteroidia_unclassified(100);
OTU0046	Archaea(100);Euryarchaeota(100);Thermoplasmata(100);Methanomassiliicoccales(88);Methanomethylophilaceae(88);uncultured(88);
OTU0047	Bacteria(98);Bacteria_unclassified(98);Bacteria_unclassified(98);Bacteria_unclassified(98);Bacteria_unclassified(98);Bacteria_unclassified(98);
OTU0048	Archaea(100);Euryarchaeota(100);Thermoplasmata(100);Methanomassiliicoccales(100);Methanomethylophilaceae(100);uncultured(100);
OTU0049	Bacteria(100);Proteobacteria(92);Deltaproteobacteria(74);Desulfovibrionales(74);Desulfovibrionaceae(73);Desulfovibrionaceae_unclassified(73);
OTU0050	Bacteria(100);Bacteroidetes(100);Bacteroidia(100);Bacteroidales(100);Prevotellaceae(100);Prevotella_7(64);
OTU0051	Bacteria(96);Bacteria_unclassified(96);Bacteria_unclassified(96);Bacteria_unclassified(96);Bacteria_unclassified(96);Bacteria_unclassified(96);
OTU0052	Bacteria(100);Bacteroidetes(100);Bacteroidia(100);Bacteroidales(100);Prevotellaceae(100);Prevotella_1(100);
OTU0053	Bacteria(100);Firmicutes(100);Clostridia(100);Clostridiales(100);Lachnospiraceae(100);Lachnospiraceae_unclassified(100);
OTU0054	Bacteria(99);Proteobacteria(73);Gammaproteobacteria(71);Gammaproteobacteria_unclassified(71);Gammaproteobacteria_unclassified(71);Gammaproteobacteria_unclassified(71);
OTU0055	Archaea(100);Euryarchaeota(100);Thermoplasmata(100);Methanomassiliicoccales(100);Methanomethylophilaceae(100);uncultured(100);
OTU0056	Bacteria(100);Fibrobacteres(100);Fibrobacteria(100);Fibrobacterales(100);Fibrobacteraceae(100);Fibrobacter(100);
OTU0057	Bacteria(100);Firmicutes(100);Clostridia(100);Clostridiales(100);Lachnospiraceae(100);Lachnospiraceae_unclassified(100);
OTU0058	Bacteria(100);Bacteroidetes(100);Bacteroidia(100);Bacteroidales(100);Prevotellaceae(100);Prevotella_1(100);
OTU0059	Bacteria(100);Bacteroidetes(99);Bacteroidia(99);Bacteroidales(98);Prevotellaceae(97);Prevotellaceae_unclassified(97);
OTU0060	Bacteria(100);Bacteroidetes(100);Bacteroidia(100);Bacteroidales(99);Prevotellaceae(98);Prevotellaceae_unclassified(98);
OTU0061	Bacteria(100);Firmicutes(100);Clostridia(100);Clostridiales(100);Lachnospiraceae(100);Lachnospiraceae_NK3A20_group(100);
OTU0062	Bacteria(100);Bacteroidetes(100);Bacteroidia(100);Bacteroidales(100);Prevotellaceae(100);Prevotella_1(100);
OTU0063	Bacteria(100);Spirochaetes(97);Spirochaetia(97);Spirochaetales(97);Spirochaetaceae(97);Treponema_2(89);
OTU0064	Bacteria(100);Bacteroidetes(97);Bacteroidia(97);Bacteroidales(95);Prevotellaceae(72);Prevotellaceae_unclassified(72);
OTU0065	Bacteria(100);Bacteroidetes(99);Bacteroidia(99);Bacteroidales(99);Prevotellaceae(97);Prevotella_1(71);
OTU0066	Bacteria(100);Fibrobacteres(100);Fibrobacteria(100);Fibrobacterales(100);Fibrobacteraceae(100);Fibrobacter(100);
OTU0067	Bacteria(100);Bacteroidetes(99);Bacteroidia(99);Bacteroidales(97);Prevotellaceae(96);Prevotellaceae_unclassified(96);
OTU0068	Bacteria(100);Bacteroidetes(99);Bacteroidia(99);Bacteroidales(97);Prevotellaceae(97);Prevotellaceae_unclassified(97);
OTU0069	Bacteria(100);Bacteroidetes(99);Bacteroidia(98);Bacteroidales(91);Bacteroidales_unclassified(91);Bacteroidales_unclassified(91);
OTU0070	Bacteria(100);Bacteroidetes(100);Bacteroidia(100);Bacteroidales(100);Prevotellaceae(100);Prevotellaceae_unclassified(100);
OTU0071	Bacteria(100);Bacteroidetes(99);Bacteroidia(99);Bacteroidales(70);Rikenellaceae(61);Rikenellaceae_RC9_gut_group(60);
OTU0072	Bacteria(100);Bacteroidetes(100);Bacteroidia(100);Bacteroidales(88);Bacteroidales_unclassified(88);Bacteroidales_unclassified(88);
OTU0073	Bacteria(100);Firmicutes(100);Clostridia(99);Clostridiales(99);Ruminococcaceae(73);Ruminococcaceae_unclassified(73);
OTU0074	Bacteria(100);Firmicutes(95);Clostridia(94);Clostridiales(94);Ruminococcaceae(77);Ruminococcaceae_unclassified(77);
OTU0075	Bacteria(100);Bacteroidetes(100);Bacteroidia(100);Bacteroidales(99);Prevotellaceae(97);Prevotellaceae_unclassified(97);
OTU0076	Bacteria(99);Bacteroidetes(98);Bacteroidia(98);Bacteroidales(92);Bacteroidales_unclassified(92);Bacteroidales_unclassified(92);
OTU0077	Bacteria(100);Bacteroidetes(100);Bacteroidia(100);Bacteroidales(100);Prevotellaceae(100);Prevotella_1(97);
OTU0078	Bacteria(99);Bacteroidetes(95);Bacteroidia(95);Bacteroidales(94);Muribaculaceae(65);Muribaculaceae_ge(65);
OTU0079	Bacteria(100);Bacteroidetes(99);Bacteroidia(99);Bacteroidales(98);Prevotellaceae(95);Prevotellaceae_unclassified(95);
OTU0080	Bacteria(100);Spirochaetes(98);Spirochaetia(98);Spirochaetales(98);Spirochaetaceae(98);Spirochaetaceae_unclassified(98);
OTU0081	Bacteria(100);Bacteroidetes(100);Bacteroidia(100);Bacteroidales(100);Prevotellaceae(100);Prevotella_1(92);
OTU0082	Bacteria(97);Bacteria_unclassified(97);Bacteria_unclassified(97);Bacteria_unclassified(97);Bacteria_unclassified(97);Bacteria_unclassified(97);
OTU0083	Bacteria(100);Bacteroidetes(100);Bacteroidia(100);Bacteroidales(100);Prevotellaceae(100);Prevotella_1(100);
OTU0084	Bacteria(100);Actinobacteria(100);Actinobacteria(100);Bifidobacteriales(100);Bifidobacteriaceae(100);Bifidobacterium(100);
OTU0085	Bacteria(100);Firmicutes(100);Clostridia(100);Clostridiales(100);Lachnospiraceae(100);Lachnospiraceae_unclassified(100);
OTU0086	Bacteria(100);Bacteroidetes(100);Bacteroidia(100);Bacteroidales(100);Prevotellaceae(99);Prevotellaceae_unclassified(99);
OTU0087	Bacteria(90);Bacteria_unclassified(90);Bacteria_unclassified(90);Bacteria_unclassified(90);Bacteria_unclassified(90);Bacteria_unclassified(90);
OTU0088	Bacteria(100);Bacteroidetes(99);Bacteroidia(99);Bacteroidales(96);Prevotellaceae(95);Prevotellaceae_unclassified(95);
OTU0089	Bacteria(100);Proteobacteria(99);Gammaproteobacteria(99);Gammaproteobacteria_unclassified(99);Gammaproteobacteria_unclassified(99);Gammaproteobacteria_unclassified(99);
OTU0090	Bacteria(100);Firmicutes(100);Clostridia(100);Clostridiales(100);Ruminococcaceae(100);Ruminococcus_1(100);
OTU0091	Bacteria(100);Bacteroidetes(100);Bacteroidia(100);Bacteroidales(75);Bacteroidales_unclassified(75);Bacteroidales_unclassified(75);
OTU0092	Bacteria(100);Bacteroidetes(100);Bacteroidia(100);Bacteroidales(97);Rikenellaceae(97);Rikenellaceae_RC9_gut_group(97);
OTU0093	Bacteria(100);Bacteroidetes(100);Bacteroidia(100);Bacteroidales(86);Rikenellaceae(83);Rikenellaceae_RC9_gut_group(82);
OTU0094	Bacteria(100);Bacteroidetes(100);Bacteroidia(100);Bacteroidales(100);Prevotellaceae(94);Prevotellaceae_unclassified(94);
OTU0095	Bacteria(99);Firmicutes(96);Clostridia(92);Clostridiales(92);Ruminococcaceae(70);Ruminococcaceae_unclassified(70);
OTU0096	Bacteria(100);Firmicutes(100);Negativicutes(100);Selenomonadales(100);Veillonellaceae(100);Anaerovibrio(96);
OTU0097	Bacteria(100);Firmicutes(99);Clostridia(96);Clostridiales(96);Ruminococcaceae(95);Ruminococcaceae_unclassified(95);
OTU0098	Bacteria(100);Bacteroidetes(100);Bacteroidia(100);Bacteroidales(100);Prevotellaceae(100);Prevotella_1(98);
OTU0099	Bacteria(100);Firmicutes(98);Negativicutes(94);Selenomonadales(94);Acidaminococcaceae(93);Acidaminococcaceae_unclassified(93);
OTU0100	Bacteria(100);Firmicutes(99);Clostridia(99);Clostridiales(99);Clostridiales_unclassified(99);Clostridiales_unclassified(99);
OTU0101	Bacteria(97);Bacteria_unclassified(97);Bacteria_unclassified(97);Bacteria_unclassified(97);Bacteria_unclassified(97);Bacteria_unclassified(97);
OTU0102	Bacteria(100);Bacteroidetes(100);Bacteroidia(100);Bacteroidales(96);Rikenellaceae(94);Rikenellaceae_RC9_gut_group(93);
OTU0103	Bacteria(100);Bacteroidetes(99);Bacteroidia(99);Bacteroidales(99);Prevotellaceae(94);Prevotellaceae_unclassified(94);
OTU0104	Bacteria(99);Spirochaetes(82);Spirochaetia(81);Spirochaetales(81);Spirochaetaceae(81);Sphaerochaeta(72);
OTU0105	Bacteria(100);Chloroflexi(100);Anaerolineae(100);Anaerolineales(100);Anaerolineaceae(100);Flexilinea(100);
OTU0106	Bacteria(100);Bacteroidetes(99);Bacteroidia(99);Bacteroidales(91);Bacteroidales_unclassified(91);Bacteroidales_unclassified(91);
OTU0107	Bacteria(100);Firmicutes(100);Clostridia(100);Clostridiales(100);Lachnospiraceae(100);Lachnospiraceae_unclassified(100);
OTU0108	Bacteria(100);Bacteroidetes(100);Bacteroidia(100);Bacteroidia_unclassified(100);Bacteroidia_unclassified(100);Bacteroidia_unclassified(100);
OTU0109	Bacteria(99);Bacteroidetes(98);Bacteroidia(98);Bacteroidales(89);Rikenellaceae(60);Rikenellaceae_unclassified(60);
OTU0110	Bacteria(100);Bacteroidetes(100);Bacteroidia(100);Bacteroidales(100);Prevotellaceae(100);Prevotella_7(96);
OTU0111	Bacteria(100);Firmicutes(100);Clostridia(100);Clostridiales(100);Ruminococcaceae(99);Ruminococcaceae_UCG-005(88);
OTU0112	Bacteria(100);Bacteroidetes(100);Bacteroidia(100);Bacteroidales(100);Prevotellaceae(100);Prevotella_1(100);
OTU0113	Bacteria(100);Bacteroidetes(99);Bacteroidia(99);Bacteroidales(94);Rikenellaceae(89);Rikenellaceae_RC9_gut_group(88);
OTU0114	Bacteria(100);Spirochaetes(94);Spirochaetia(93);Spirochaetales(93);Spirochaetaceae(93);Treponema_2(65);
OTU0115	Bacteria(100);Bacteroidetes(99);Bacteroidia(99);Bacteroidales(98);Bacteroidales_unclassified(98);Bacteroidales_unclassified(98);
OTU0116	Bacteria(100);Bacteroidetes(100);Bacteroidia(100);Sphingobacteriales(60);Sphingobacteriales_unclassified(60);Sphingobacteriales_unclassified(60);
OTU0117	Bacteria(100);Firmicutes(100);Clostridia(100);Clostridiales(100);Lachnospiraceae(100);Pseudobutyrivibrio(100);
OTU0118	Bacteria(100);Bacteroidetes(100);Bacteroidia(100);Sphingobacteriales(87);Lentimicrobiaceae(60);Lentimicrobiaceae_unclassified(60);
OTU0119	Bacteria(100);Bacteroidetes(100);Bacteroidia(100);Bacteroidales(100);Prevotellaceae(100);Prevotella_1(95);
OTU0120	Bacteria(99);Spirochaetes(93);Spirochaetia(93);Spirochaetales(93);Spirochaetaceae(93);Spirochaetaceae_unclassified(93);
OTU0121	Bacteria(100);Bacteroidetes(98);Bacteroidia(98);Bacteroidales(94);Bacteroidales_unclassified(94);Bacteroidales_unclassified(94);
OTU0122	Bacteria(100);Bacteroidetes(100);Bacteroidia(100);Bacteroidales(100);Prevotellaceae(100);Prevotella_1(100);
OTU0123	Bacteria(99);Bacteroidetes(98);Bacteroidia(98);Bacteroidales(69);Bacteroidales_unclassified(69);Bacteroidales_unclassified(69);
OTU0124	Bacteria(97);Planctomycetes(79);Planctomycetacia(79);Planctomycetacia_unclassified(79);Planctomycetacia_unclassified(79);Planctomycetacia_unclassified(79);
OTU0125	Bacteria(100);Firmicutes(96);Clostridia(96);Clostridiales(96);Ruminococcaceae(92);Ruminococcaceae_unclassified(92);
OTU0126	Bacteria(100);Bacteroidetes(100);Bacteroidia(100);Bacteroidia_unclassified(100);Bacteroidia_unclassified(100);Bacteroidia_unclassified(100);
OTU0127	Bacteria(100);Bacteroidetes(100);Bacteroidia(100);Bacteroidales(100);Prevotellaceae(100);Prevotella_1(100);
OTU0128	Bacteria(92);Bacteria_unclassified(92);Bacteria_unclassified(92);Bacteria_unclassified(92);Bacteria_unclassified(92);Bacteria_unclassified(92);
OTU0129	Bacteria(98);Bacteria_unclassified(98);Bacteria_unclassified(98);Bacteria_unclassified(98);Bacteria_unclassified(98);Bacteria_unclassified(98);
OTU0130	Bacteria(100);Spirochaetes(94);Spirochaetia(94);Spirochaetales(94);Spirochaetaceae(94);Treponema_2(60);
OTU0131	Bacteria(100);Actinobacteria(100);Actinobacteria(100);Bifidobacteriales(100);Bifidobacteriaceae(100);Bifidobacterium(95);
OTU0132	Bacteria(100);Bacteroidetes(100);Bacteroidia(100);Bacteroidales(100);Prevotellaceae(100);Prevotellaceae_UCG-003(99);
OTU0133	Bacteria(100);Firmicutes(86);Clostridia(80);Clostridiales(80);Ruminococcaceae(70);Ruminococcaceae_unclassified(70);
OTU0134	Bacteria(100);Firmicutes(100);Clostridia(100);Clostridiales(100);Ruminococcaceae(99);Ruminococcaceae_UCG-014(99);
OTU0135	Bacteria(100);Firmicutes(88);Clostridia(86);Clostridiales(86);Family_XIII(68);Family_XIII_unclassified(68);
OTU0136	Bacteria(100);Firmicutes(99);Clostridia(99);Clostridiales(99);Lachnospiraceae(99);Lachnospiraceae_unclassified(99);
OTU0137	Bacteria(100);Bacteroidetes(100);Bacteroidia(100);Bacteroidales(100);Prevotellaceae(97);Prevotellaceae_UCG-003(89);
OTU0138	Bacteria(100);Firmicutes(100);Clostridia(100);Clostridiales(100);Ruminococcaceae(98);uncultured(94);
OTU0139	Bacteria(98);Bacteroidetes(98);Bacteroidia(98);Bacteroidales(95);Bacteroidales_unclassified(95);Bacteroidales_unclassified(95);
OTU0140	Bacteria(100);Firmicutes(99);Clostridia(99);Clostridiales(99);Ruminococcaceae(94);Ruminococcaceae_UCG-014(94);
OTU0141	Bacteria(100);Bacteroidetes(100);Bacteroidia(100);Bacteroidales(100);Prevotellaceae(100);Prevotella_1(100);
OTU0142	Bacteria(100);Spirochaetes(99);Spirochaetia(99);Spirochaetales(99);Spirochaetaceae(99);Treponema_2(99);
OTU0143	Bacteria(100);Bacteroidetes(100);Bacteroidia(100);Bacteroidales(100);Prevotellaceae(100);Prevotellaceae_unclassified(100);
OTU0144	Archaea(100);Euryarchaeota(100);Thermoplasmata(100);Methanomassiliicoccales(100);Methanomethylophilaceae(100);uncultured(100);
OTU0145	Bacteria(100);Spirochaetes(97);Spirochaetia(97);Spirochaetales(97);Spirochaetaceae(97);Treponema_2(79);
OTU0146	Bacteria(100);Firmicutes(100);Clostridia(100);Clostridiales(100);Lachnospiraceae(100);Lachnospiraceae_unclassified(100);
OTU0147	Bacteria(100);Planctomycetes(89);Planctomycetacia(88);Pirellulales(83);Pirellulaceae(83);Termite_planctomycete_cluster(81);
OTU0148	Bacteria(100);Fibrobacteres(100);Fibrobacteria(100);Fibrobacterales(100);Fibrobacteraceae(100);Fibrobacter(100);
OTU0149	Bacteria(100);Tenericutes(94);Mollicutes(94);Mollicutes_RF39(94);Mollicutes_RF39_fa(94);Mollicutes_RF39_ge(94);
OTU0150	Bacteria(100);Bacteroidetes(100);Bacteroidia(100);Bacteroidales(100);Prevotellaceae(99);Prevotellaceae_UCG-003(91);
OTU0151	Bacteria(100);Firmicutes(100);Clostridia(100);Clostridiales(100);Lachnospiraceae(100);Lachnospiraceae_unclassified(100);
OTU0152	Bacteria(98);Bacteroidetes(90);Bacteroidia(90);Bacteroidales(77);Bacteroidales_unclassified(77);Bacteroidales_unclassified(77);
OTU0153	Bacteria(100);Bacteroidetes(100);Bacteroidia(100);Bacteroidales(100);Prevotellaceae(100);Prevotella_1(100);
OTU0154	Bacteria(100);Proteobacteria(100);Gammaproteobacteria(100);Pseudomonadales(100);Moraxellaceae(100);Acinetobacter(100);
OTU0155	Bacteria(98);Spirochaetes(92);Spirochaetia(92);Spirochaetales(92);Spirochaetaceae(92);Sphaerochaeta(82);
OTU0156	Bacteria(99);Proteobacteria(64);Proteobacteria_unclassified(64);Proteobacteria_unclassified(64);Proteobacteria_unclassified(64);Proteobacteria_unclassified(64);
OTU0157	Bacteria(100);Bacteroidetes(100);Bacteroidia(100);Bacteroidales(100);Prevotellaceae(99);Prevotella(64);
OTU0158	Bacteria(100);Bacteroidetes(100);Bacteroidia(100);Bacteroidales(95);Prevotellaceae(82);uncultured(60);
OTU0159	Bacteria(100);Bacteroidetes(100);Bacteroidia(100);Bacteroidales(100);Prevotellaceae(99);Prevotella_1(81);
OTU0160	Bacteria(100);Firmicutes(83);Clostridia(83);Clostridiales(83);Ruminococcaceae(73);Ruminococcaceae_unclassified(73);
OTU0161	Bacteria(100);Firmicutes(100);Clostridia(100);Clostridiales(100);Lachnospiraceae(100);Lachnospiraceae_unclassified(100);
OTU0162	Bacteria(100);Firmicutes(100);Clostridia(100);Clostridiales(100);Lachnospiraceae(99);Lachnospiraceae_unclassified(99);
OTU0163	Bacteria(100);Bacteroidetes(100);Bacteroidia(100);Bacteroidales(100);Prevotellaceae(99);Prevotella_1(82);
OTU0164	Archaea(100);Euryarchaeota(100);Methanobacteria(100);Methanobacteriales(100);Methanobacteriaceae(100);Methanobrevibacter(70);
OTU0165	Bacteria(100);Bacteroidetes(100);Bacteroidia(100);Bacteroidia_unclassified(100);Bacteroidia_unclassified(100);Bacteroidia_unclassified(100);
OTU0166	Bacteria(100);Bacteroidetes(99);Bacteroidia(99);Bacteroidales(92);Prevotellaceae(88);Prevotellaceae_UCG-003(70);
OTU0167	Bacteria(100);Bacteroidetes(100);Bacteroidia(100);Bacteroidales(100);Prevotellaceae(100);Prevotella_1(100);
OTU0168	Bacteria(99);Bacteroidetes(98);Bacteroidia(98);Bacteroidales(88);Bacteroidales_unclassified(88);Bacteroidales_unclassified(88);
OTU0169	Bacteria(100);Planctomycetes(94);Planctomycetacia(94);Pirellulales(77);Pirellulaceae(77);Termite_planctomycete_cluster(74);
OTU0170	Bacteria(98);Bacteria_unclassified(98);Bacteria_unclassified(98);Bacteria_unclassified(98);Bacteria_unclassified(98);Bacteria_unclassified(98);
OTU0171	Bacteria(100);Bacteroidetes(100);Bacteroidia(100);Bacteroidia_unclassified(100);Bacteroidia_unclassified(100);Bacteroidia_unclassified(100);
OTU0172	Bacteria(99);Bacteroidetes(99);Bacteroidia(99);Bacteroidia_unclassified(99);Bacteroidia_unclassified(99);Bacteroidia_unclassified(99);
OTU0173	Bacteria(100);Firmicutes(99);Clostridia(99);Clostridiales(99);Ruminococcaceae(96);Ruminococcaceae_unclassified(96);
OTU0174	Bacteria(100);Bacteroidetes(100);Bacteroidia(100);Bacteroidales(100);Prevotellaceae(95);Prevotella_1(63);
OTU0175	Bacteria(100);Bacteroidetes(97);Bacteroidia(97);Bacteroidales(93);Prevotellaceae(88);Prevotellaceae_unclassified(88);
OTU0176	Bacteria(100);Spirochaetes(98);Spirochaetia(98);Spirochaetales(98);Spirochaetaceae(98);Termite_Treponema_cluster(75);
OTU0177	Bacteria(100);Firmicutes(100);Clostridia(100);Clostridiales(100);Ruminococcaceae(100);Ruminococcus_1(94);
OTU0178	Bacteria(99);Bacteroidetes(82);Bacteroidia(82);Bacteroidales(70);Bacteroidales_unclassified(70);Bacteroidales_unclassified(70);
OTU0179	Bacteria(100);Bacteroidetes(100);Bacteroidia(100);Bacteroidales(94);Rikenellaceae(80);Rikenellaceae_RC9_gut_group(79);
OTU0180	Bacteria(100);Bacteroidetes(100);Bacteroidia(99);Bacteroidia_unclassified(99);Bacteroidia_unclassified(99);Bacteroidia_unclassified(99);
OTU0181	Bacteria(99);Spirochaetes(87);Spirochaetia(87);Spirochaetales(87);Spirochaetaceae(87);Spirochaetaceae_unclassified(87);
OTU0182	Bacteria(100);Firmicutes(99);Clostridia(78);Clostridiales(78);Christensenellaceae(62);Christensenellaceae_R-7_group(61);
OTU0183	Bacteria(100);Chloroflexi(100);Anaerolineae(100);Anaerolineales(100);Anaerolineaceae(100);Flexilinea(99);
OTU0184	Bacteria(100);Firmicutes(100);Clostridia(100);Clostridiales(100);Lachnospiraceae(85);Lachnospiraceae_ge(74);
OTU0185	Bacteria(98);Bacteroidetes(92);Bacteroidia(92);Bacteroidales(82);Prevotellaceae(69);Prevotellaceae_unclassified(69);
OTU0186	Bacteria(100);Fibrobacteres(100);Fibrobacteria(100);Fibrobacterales(100);Fibrobacteraceae(100);Fibrobacter(100);
OTU0187	Bacteria(90);Proteobacteria(63);Gammaproteobacteria(62);Gammaproteobacteria_unclassified(62);Gammaproteobacteria_unclassified(62);Gammaproteobacteria_unclassified(62);
OTU0188	Bacteria(100);Firmicutes(100);Negativicutes(100);Selenomonadales(100);Veillonellaceae(100);Anaerovibrio(94);
OTU0189	Bacteria(100);Bacteroidetes(100);Bacteroidia(100);Bacteroidales(100);Prevotellaceae(100);Prevotella_1(100);
OTU0190	Bacteria(100);Proteobacteria(93);Gammaproteobacteria(92);Gammaproteobacteria_unclassified(92);Gammaproteobacteria_unclassified(92);Gammaproteobacteria_unclassified(92);
OTU0191	Bacteria(100);Bacteroidetes(100);Bacteroidia(100);Bacteroidales(83);Rikenellaceae(82);Rikenellaceae_RC9_gut_group(81);
OTU0192	Bacteria(100);Bacteroidetes(99);Bacteroidia(99);Bacteroidales(78);M2PB4-65_termite_group(64);M2PB4-65_termite_group_ge(64);
OTU0193	Bacteria(100);Firmicutes(99);Clostridia(97);Clostridiales(97);Ruminococcaceae(91);Ruminococcaceae_unclassified(91);
OTU0194	Bacteria(100);Bacteroidetes(100);Bacteroidia(100);Bacteroidales(100);Prevotellaceae(100);Prevotella_1(63);
OTU0195	Bacteria(99);Spirochaetes(83);Spirochaetia(83);Spirochaetales(83);Spirochaetaceae(83);Termite_Treponema_cluster(66);
OTU0196	Bacteria(100);Bacteroidetes(94);Bacteroidia(94);Bacteroidales(64);Bacteroidales_unclassified(64);Bacteroidales_unclassified(64);
OTU0197	Bacteria(99);Bacteroidetes(99);Bacteroidia(99);Bacteroidales(61);Bacteroidales_unclassified(61);Bacteroidales_unclassified(61);
OTU0198	Bacteria(100);Spirochaetes(99);Spirochaetia(99);Spirochaetales(99);Spirochaetaceae(99);Spirochaetaceae_unclassified(99);
OTU0199	Bacteria(99);Bacteroidetes(98);Bacteroidia(98);Bacteroidales(81);Bacteroidales_unclassified(81);Bacteroidales_unclassified(81);
OTU0200	Bacteria(100);Bacteroidetes(100);Bacteroidia(100);Bacteroidales(100);Prevotellaceae(100);Prevotella_1(96);
OTU0201	Bacteria(100);Bacteroidetes(98);Bacteroidia(98);Bacteroidales(66);Bacteroidales_unclassified(66);Bacteroidales_unclassified(66);
OTU0202	Bacteria(100);Spirochaetes(95);Spirochaetia(95);Spirochaetales(95);Spirochaetaceae(95);Treponema_2(69);
OTU0203	Bacteria(100);Actinobacteria(86);Coriobacteriia(74);Coriobacteriales(74);Eggerthellaceae(71);Eggerthella(71);
OTU0204	Bacteria(100);Bacteroidetes(99);Bacteroidia(99);Bacteroidales(95);Prevotellaceae(78);Prevotellaceae_unclassified(78);
OTU0205	Bacteria(99);Spirochaetes(89);Spirochaetia(89);Spirochaetales(89);Spirochaetaceae(89);Spirochaetaceae_unclassified(89);
OTU0206	Bacteria(100);Bacteroidetes(100);Bacteroidia(100);Bacteroidales(100);Prevotellaceae(100);Prevotella(63);
OTU0207	Bacteria(99);Firmicutes(84);Clostridia(71);Clostridiales(70);Ruminococcaceae(61);Ruminococcaceae_unclassified(61);
OTU0208	Bacteria(99);Bacteroidetes(92);Bacteroidia(92);Bacteroidales(78);Bacteroidales_unclassified(78);Bacteroidales_unclassified(78);
OTU0209	Bacteria(100);Bacteroidetes(100);Bacteroidia(100);Bacteroidales(100);Prevotellaceae(100);Prevotella_1(100);
OTU0210	Bacteria(100);Bacteroidetes(99);Bacteroidia(99);Bacteroidales(99);Prevotellaceae(91);Prevotellaceae_unclassified(91);
OTU0211	Bacteria(100);Bacteroidetes(100);Bacteroidia(100);Sphingobacteriales(75);Sphingobacteriales_unclassified(75);Sphingobacteriales_unclassified(75);
OTU0212	Bacteria(100);Bacteroidetes(100);Bacteroidia(100);Bacteroidales(100);Prevotellaceae(100);Prevotella_1(100);
OTU0213	Bacteria(100);Firmicutes(100);Clostridia(100);Clostridiales(100);Ruminococcaceae(100);Ruminococcus_1(100);
OTU0214	Bacteria(100);Proteobacteria(100);Gammaproteobacteria(100);Betaproteobacteriales(100);Burkholderiaceae(64);Burkholderiaceae_unclassified(64);
OTU0215	Bacteria(100);Bacteroidetes(100);Bacteroidia(100);Bacteroidales(93);Bacteroidales_unclassified(93);Bacteroidales_unclassified(93);
OTU0216	Bacteria(100);Bacteroidetes(100);Bacteroidia(100);Bacteroidales(99);Rikenellaceae(99);Rikenellaceae_RC9_gut_group(99);
OTU0217	Bacteria(100);Bacteroidetes(95);Bacteroidia(95);Bacteroidales(95);Prevotellaceae(94);Prevotellaceae_unclassified(94);
OTU0218	Bacteria(99);Bacteria_unclassified(99);Bacteria_unclassified(99);Bacteria_unclassified(99);Bacteria_unclassified(99);Bacteria_unclassified(99);
OTU0219	Bacteria(100);Firmicutes(99);Clostridia(99);Clostridiales(99);Ruminococcaceae(94);uncultured(79);
OTU0220	Bacteria(100);Firmicutes(98);Clostridia(98);Clostridiales(98);Ruminococcaceae(86);Ruminococcaceae_unclassified(86);
OTU0221	Bacteria(100);Bacteroidetes(100);Bacteroidia(100);Bacteroidales(100);Prevotellaceae(99);Prevotellaceae_unclassified(99);
OTU0222	Bacteria(100);Spirochaetes(91);Spirochaetia(91);Spirochaetales(91);Spirochaetaceae(91);Treponema_2(71);
OTU0223	Bacteria(100);Bacteroidetes(100);Bacteroidia(100);Bacteroidales(100);Prevotellaceae(100);Prevotella_1(100);
OTU0224	Archaea(100);Euryarchaeota(100);Thermoplasmata(100);Methanomassiliicoccales(100);Methanomethylophilaceae(100);uncultured(100);
OTU0225	Bacteria(100);Bacteroidetes(100);Bacteroidia(100);Bacteroidales(100);Prevotellaceae(100);Prevotella_1(100);
OTU0226	Bacteria(94);Bacteria_unclassified(94);Bacteria_unclassified(94);Bacteria_unclassified(94);Bacteria_unclassified(94);Bacteria_unclassified(94);
OTU0227	Bacteria(100);Spirochaetes(100);Spirochaetia(100);Spirochaetales(100);Spirochaetaceae(100);Treponema_2(100);
OTU0228	Bacteria(100);Firmicutes(100);Clostridia(100);Clostridiales(100);Ruminococcaceae(88);Ruminococcaceae_unclassified(88);
OTU0229	Bacteria(100);Spirochaetes(89);Spirochaetia(89);Spirochaetales(89);Spirochaetaceae(89);Treponema_2(79);
OTU0230	Bacteria(100);Bacteroidetes(100);Bacteroidia(100);Bacteroidales(98);Rikenellaceae(94);Rikenellaceae_RC9_gut_group(84);
OTU0231	Bacteria(100);Chloroflexi(100);Anaerolineae(100);Anaerolineales(100);Anaerolineaceae(100);Flexilinea(95);
OTU0232	Bacteria(99);Bacteria_unclassified(99);Bacteria_unclassified(99);Bacteria_unclassified(99);Bacteria_unclassified(99);Bacteria_unclassified(99);
OTU0233	Bacteria(100);Spirochaetes(88);Spirochaetia(88);Spirochaetales(88);Spirochaetaceae(88);Treponema_2(63);
OTU0234	Bacteria(100);Fibrobacteres(100);Fibrobacteria(100);Fibrobacterales(100);Fibrobacteraceae(100);Fibrobacter(100);
OTU0235	Bacteria(100);Firmicutes(95);Clostridia(82);Clostridiales(82);Clostridiales_unclassified(82);Clostridiales_unclassified(82);
OTU0236	Bacteria(100);Bacteroidetes(99);Bacteroidia(99);Bacteroidales(99);Prevotellaceae(97);Prevotella_1(77);
OTU0237	Bacteria(100);Firmicutes(100);Negativicutes(100);Selenomonadales(100);Veillonellaceae(100);Veillonellaceae_unclassified(100);
OTU0238	Bacteria(100);Bacteroidetes(100);Bacteroidia(100);Bacteroidales(96);Prevotellaceae(94);Prevotellaceae_unclassified(94);
OTU0239	Bacteria(100);Firmicutes(100);Bacilli(100);Lactobacillales(100);Lactobacillaceae(100);Lactobacillus(99);
OTU0240	Bacteria(98);Bacteroidetes(97);Bacteroidia(97);Bacteroidales(88);Bacteroidales_unclassified(88);Bacteroidales_unclassified(88);
OTU0241	Bacteria(100);Firmicutes(99);Clostridia(99);Clostridiales(99);Ruminococcaceae(98);Ruminococcaceae_UCG-014(97);
OTU0242	Bacteria(98);Bacteria_unclassified(98);Bacteria_unclassified(98);Bacteria_unclassified(98);Bacteria_unclassified(98);Bacteria_unclassified(98);
OTU0243	Bacteria(100);Bacteroidetes(95);Bacteroidia(95);Bacteroidia_unclassified(95);Bacteroidia_unclassified(95);Bacteroidia_unclassified(95);
OTU0244	Bacteria(100);Bacteroidetes(100);Bacteroidia(100);Bacteroidales(100);Prevotellaceae(100);Prevotella_1(94);
OTU0245	Bacteria(100);Bacteroidetes(100);Bacteroidia(100);Bacteroidales(100);Prevotellaceae(100);Prevotella_1(99);
OTU0246	Bacteria(100);Firmicutes(100);Clostridia(99);Clostridiales(99);Lachnospiraceae(99);Lachnospiraceae_unclassified(99);
OTU0247	Bacteria(95);Bacteroidetes(92);Bacteroidia(89);Bacteroidia_unclassified(89);Bacteroidia_unclassified(89);Bacteroidia_unclassified(89);
OTU0248	Bacteria(100);Bacteroidetes(100);Bacteroidia(100);Bacteroidales(99);Rikenellaceae(93);Rikenellaceae_RC9_gut_group(93);
OTU0249	Bacteria(100);Firmicutes(100);Clostridia(100);Clostridiales(100);Lachnospiraceae(100);Lachnospiraceae_unclassified(100);
OTU0250	Bacteria(100);Spirochaetes(94);Spirochaetia(93);Spirochaetales(93);Spirochaetaceae(93);Sphaerochaeta(64);
OTU0251	Bacteria(100);Bacteroidetes(100);Bacteroidia(100);Sphingobacteriales(67);Sphingobacteriales_unclassified(67);Sphingobacteriales_unclassified(67);
OTU0252	Bacteria(100);Firmicutes(100);Clostridia(99);Clostridiales(99);Lachnospiraceae(95);Lachnospiraceae_unclassified(95);
OTU0253	Bacteria(100);Bacteroidetes(100);Bacteroidia(100);Bacteroidales(100);Prevotellaceae(100);Prevotella_1(98);
OTU0254	Bacteria(100);Firmicutes(100);Clostridia(100);Clostridiales(100);Lachnospiraceae(100);Lachnospiraceae_unclassified(100);
OTU0255	Bacteria(100);Bacteroidetes(99);Bacteroidia(99);Bacteroidales(99);Prevotellaceae(95);Prevotellaceae_unclassified(95);
OTU0256	Bacteria(100);Bacteroidetes(100);Bacteroidia(100);Bacteroidales(96);Bacteroidales_unclassified(96);Bacteroidales_unclassified(96);
OTU0257	Bacteria(100);Bacteroidetes(99);Bacteroidia(99);Bacteroidales(96);Prevotellaceae(92);Prevotellaceae_UCG-003(77);
OTU0258	Bacteria(100);Firmicutes(100);Clostridia(100);Clostridiales(100);Lachnospiraceae(100);Lachnospiraceae_NK3A20_group(100);
OTU0259	Bacteria(100);Bacteroidetes(100);Bacteroidia(100);Bacteroidales(100);Prevotellaceae(97);Prevotella_1(97);
OTU0260	Bacteria(100);Bacteroidetes(99);Bacteroidia(99);Bacteroidales(93);Bacteroidales_unclassified(93);Bacteroidales_unclassified(93);
OTU0261	Bacteria(100);Bacteroidetes(99);Bacteroidia(99);Bacteroidales(97);Prevotellaceae(67);Prevotellaceae_unclassified(67);
OTU0262	Bacteria(100);Bacteroidetes(100);Bacteroidia(100);Bacteroidales(80);Rikenellaceae(74);Rikenellaceae_RC9_gut_group(72);
OTU0263	Bacteria(100);Firmicutes(100);Clostridia(100);Clostridiales(100);Ruminococcaceae(99);CAG-352(68);
OTU0264	Bacteria(95);Bacteroidetes(91);Bacteroidia(91);Bacteroidales(86);Bacteroidales_unclassified(86);Bacteroidales_unclassified(86);
OTU0265	Bacteria(100);Fibrobacteres(100);Fibrobacteria(100);Fibrobacterales(100);Fibrobacteraceae(100);Fibrobacter(100);
OTU0266	Bacteria(100);Firmicutes(100);Clostridia(100);Clostridiales(100);Lachnospiraceae(100);Lachnospiraceae_unclassified(100);
OTU0267	Bacteria(100);Firmicutes(100);Clostridia(100);Clostridiales(100);Ruminococcaceae(100);Ruminococcus_1(100);
OTU0268	Bacteria(100);Firmicutes(100);Clostridia(100);Clostridiales(100);Lachnospiraceae(99);Lachnospiraceae_unclassified(99);
OTU0269	Bacteria(99);Spirochaetes(89);Spirochaetia(89);Spirochaetales(89);Spirochaetaceae(89);Spirochaetaceae_unclassified(89);
OTU0270	Bacteria(100);Bacteroidetes(100);Bacteroidia(100);Bacteroidales(100);Prevotellaceae(100);Prevotella_1(100);
OTU0271	Bacteria(100);Firmicutes(100);Clostridia(100);Clostridiales(100);Ruminococcaceae(85);Ruminococcaceae_UCG-014(85);
OTU0272	Archaea(100);Euryarchaeota(100);Thermoplasmata(100);Methanomassiliicoccales(100);Methanomethylophilaceae(100);uncultured(100);
OTU0273	Bacteria(100);Proteobacteria(91);Deltaproteobacteria(79);Deltaproteobacteria_unclassified(79);Deltaproteobacteria_unclassified(79);Deltaproteobacteria_unclassified(79);
OTU0274	Bacteria(100);Bacteroidetes(99);Bacteroidia(99);Bacteroidales(92);Bacteroidales_unclassified(92);Bacteroidales_unclassified(92);
OTU0275	Bacteria(100);Bacteroidetes(100);Bacteroidia(100);Bacteroidales(100);Prevotellaceae(100);Prevotella_1(100);
OTU0276	Bacteria(100);Bacteroidetes(100);Bacteroidia(100);Bacteroidales(100);Prevotellaceae(100);Prevotella_1(77);
OTU0277	Bacteria(96);Bacteroidetes(92);Bacteroidia(92);Bacteroidales(88);Prevotellaceae(63);Prevotellaceae_unclassified(63);
OTU0278	Bacteria(100);Firmicutes(94);Clostridia(92);Clostridiales(91);Family_XIII(67);Family_XIII_AD3011_group(61);
OTU0279	Bacteria(100);Tenericutes(62);Mollicutes(62);Mollicutes_unclassified(62);Mollicutes_unclassified(62);Mollicutes_unclassified(62);
OTU0280	Bacteria(100);Firmicutes(93);Clostridia(93);Clostridiales(93);Ruminococcaceae(85);Ruminococcaceae_unclassified(85);
OTU0281	Bacteria(99);Bacteria_unclassified(99);Bacteria_unclassified(99);Bacteria_unclassified(99);Bacteria_unclassified(99);Bacteria_unclassified(99);
OTU0282	Bacteria(93);Bacteria_unclassified(93);Bacteria_unclassified(93);Bacteria_unclassified(93);Bacteria_unclassified(93);Bacteria_unclassified(93);
OTU0283	Bacteria(100);Bacteroidetes(100);Bacteroidia(100);Bacteroidales(100);Prevotellaceae(100);Prevotellaceae_unclassified(100);
OTU0284	Bacteria(100);Bacteroidetes(99);Bacteroidia(98);Bacteroidales(90);Bacteroidales_unclassified(90);Bacteroidales_unclassified(90);
OTU0285	Bacteria(100);Bacteroidetes(100);Bacteroidia(100);Bacteroidales(100);Prevotellaceae(100);Prevotella_1(82);
OTU0286	Bacteria(100);Firmicutes(100);Clostridia(100);Clostridiales(100);Ruminococcaceae(100);Ruminococcus_1(100);
OTU0287	Bacteria(100);Proteobacteria(100);Gammaproteobacteria(100);Betaproteobacteriales(100);Burkholderiaceae(100);Janthinobacterium(100);
OTU0288	Bacteria(100);Planctomycetes(100);Planctomycetacia(100);Pirellulales(92);Pirellulaceae(92);Termite_planctomycete_cluster(92);
OTU0289	Bacteria(100);Firmicutes(100);Clostridia(100);Clostridiales(100);Lachnospiraceae(100);Lachnospiraceae_unclassified(100);
OTU0290	Bacteria(100);Bacteria_unclassified(100);Bacteria_unclassified(100);Bacteria_unclassified(100);Bacteria_unclassified(100);Bacteria_unclassified(100);
OTU0291	Bacteria(100);Firmicutes(100);Clostridia(100);Clostridiales(100);Lachnospiraceae(100);Lachnospiraceae_unclassified(100);
OTU0292	Bacteria(100);Bacteroidetes(97);Bacteroidia(96);Bacteroidales(84);Bacteroidales_unclassified(84);Bacteroidales_unclassified(84);
OTU0293	Bacteria(100);Bacteroidetes(100);Bacteroidia(100);Bacteroidia_unclassified(100);Bacteroidia_unclassified(100);Bacteroidia_unclassified(100);
OTU0294	Bacteria(100);Tenericutes(61);Mollicutes(61);Mollicutes_unclassified(61);Mollicutes_unclassified(61);Mollicutes_unclassified(61);
OTU0295	Bacteria(100);Bacteroidetes(98);Bacteroidia(98);Bacteroidales(75);Bacteroidales_unclassified(75);Bacteroidales_unclassified(75);
OTU0296	Bacteria(100);Bacteroidetes(100);Bacteroidia(100);Bacteroidales(100);Prevotellaceae(100);Prevotella_1(100);
OTU0297	Bacteria(100);Firmicutes(100);Clostridia(100);Clostridiales(100);Lachnospiraceae(99);Lachnospiraceae_unclassified(99);
OTU0298	Bacteria(100);Firmicutes(98);Clostridia(95);Clostridiales(95);Christensenellaceae(95);Christensenellaceae_R-7_group(95);
OTU0299	Bacteria(100);Firmicutes(99);Negativicutes(97);Selenomonadales(97);Acidaminococcaceae(97);Phascolarctobacterium(63);
OTU0300	Bacteria(100);Spirochaetes(76);Spirochaetia(76);Spirochaetales(76);Spirochaetaceae(76);Termite_Treponema_cluster(60);
OTU0301	Bacteria(100);Firmicutes(100);Clostridia(100);Clostridiales(100);Lachnospiraceae(100);Lachnospiraceae_UCG-006(73);
OTU0302	Bacteria(99);Firmicutes(94);Clostridia(92);Clostridiales(92);Ruminococcaceae(89);Ruminococcaceae_unclassified(89);
OTU0303	Bacteria(100);Actinobacteria(98);Coriobacteriia(98);Coriobacteriales(98);Atopobiaceae(95);Olsenella(83);
OTU0304	Bacteria(100);Firmicutes(100);Clostridia(100);Clostridiales(100);Lachnospiraceae(100);Lachnospiraceae_unclassified(100);
OTU0305	Bacteria(100);Bacteroidetes(100);Bacteroidia(100);Bacteroidales(100);Prevotellaceae(100);Prevotellaceae_unclassified(100);
OTU0306	Bacteria(94);Bacteria_unclassified(94);Bacteria_unclassified(94);Bacteria_unclassified(94);Bacteria_unclassified(94);Bacteria_unclassified(94);
OTU0307	Bacteria(100);Bacteroidetes(100);Bacteroidia(100);Bacteroidales(100);Prevotellaceae(100);Prevotella_1(100);
OTU0308	Bacteria(100);Firmicutes(100);Clostridia(100);Clostridiales(100);Lachnospiraceae(99);Herbinix(68);
OTU0309	Bacteria(98);Spirochaetes(81);Spirochaetia(81);Spirochaetales(81);Spirochaetaceae(81);Sphaerochaeta(73);
OTU0310	Bacteria(100);Actinobacteria(90);Coriobacteriia(78);Coriobacteriales(78);Coriobacteriales_unclassified(78);Coriobacteriales_unclassified(78);
OTU0311	Bacteria(100);Spirochaetes(63);Spirochaetia(61);Spirochaetales(61);Spirochaetaceae(61);Spirochaetaceae_unclassified(61);
OTU0312	Bacteria(100);Bacteroidetes(100);Bacteroidia(100);Bacteroidales(100);Prevotellaceae(100);Prevotella_1(73);
OTU0313	Bacteria(100);Proteobacteria(81);Alphaproteobacteria(69);Alphaproteobacteria_unclassified(69);Alphaproteobacteria_unclassified(69);Alphaproteobacteria_unclassified(69);
OTU0314	Bacteria(100);Firmicutes(100);Clostridia(100);Clostridiales(100);Lachnospiraceae(100);Lachnospiraceae_unclassified(100);
OTU0315	Bacteria(100);Bacteroidetes(100);Bacteroidia(100);Bacteroidales(100);Rikenellaceae(100);Rikenellaceae_RC9_gut_group(100);
OTU0316	Bacteria(99);Bacteria_unclassified(99);Bacteria_unclassified(99);Bacteria_unclassified(99);Bacteria_unclassified(99);Bacteria_unclassified(99);
OTU0317	Bacteria(100);Bacteroidetes(100);Bacteroidia(100);Bacteroidales(100);Prevotellaceae(100);Prevotellaceae_unclassified(100);
OTU0318	Bacteria(100);Bacteroidetes(100);Bacteroidia(100);Bacteroidales(100);Prevotellaceae(100);Prevotella_1(100);
OTU0319	Bacteria(98);Bacteria_unclassified(98);Bacteria_unclassified(98);Bacteria_unclassified(98);Bacteria_unclassified(98);Bacteria_unclassified(98);
OTU0320	Bacteria(99);Bacteroidetes(96);Bacteroidia(96);Bacteroidales(94);Prevotellaceae(93);Prevotellaceae_unclassified(93);
OTU0321	Bacteria(100);Bacteroidetes(100);Bacteroidia(100);Bacteroidales(86);Rikenellaceae(84);Rikenellaceae_RC9_gut_group(82);
OTU0322	Bacteria(86);Bacteria_unclassified(86);Bacteria_unclassified(86);Bacteria_unclassified(86);Bacteria_unclassified(86);Bacteria_unclassified(86);
OTU0323	Bacteria(100);Bacteroidetes(100);Bacteroidia(100);Bacteroidales(100);Prevotellaceae(100);Prevotella_1(80);
OTU0324	Bacteria(100);Firmicutes(100);Clostridia(100);Clostridiales(100);Lachnospiraceae(100);Lachnospiraceae_unclassified(100);
OTU0325	Bacteria(100);Firmicutes(100);Clostridia(100);Clostridiales(100);Lachnospiraceae(100);Lachnospiraceae_unclassified(100);
OTU0326	Bacteria(100);Firmicutes(99);Clostridia(99);Clostridiales(99);Ruminococcaceae(88);Ruminiclostridium_6(73);
OTU0327	Bacteria(100);Bacteroidetes(100);Bacteroidia(100);Bacteroidales(100);Prevotellaceae(98);Prevotellaceae_unclassified(98);
OTU0328	Bacteria(100);Spirochaetes(100);Spirochaetia(100);Spirochaetales(100);Spirochaetaceae(100);Treponema_2(98);
OTU0329	Bacteria(100);Firmicutes(86);Clostridia(84);Clostridiales(84);Clostridiales_unclassified(84);Clostridiales_unclassified(84);
OTU0330	Bacteria(100);Firmicutes(100);Clostridia(100);Clostridiales(100);Ruminococcaceae(94);CAG-352(64);
OTU0331	Bacteria(100);Firmicutes(87);Clostridia(71);Clostridiales(71);Clostridiales_unclassified(71);Clostridiales_unclassified(71);
OTU0332	Bacteria(100);Bacteroidetes(100);Bacteroidia(100);Bacteroidales(100);Prevotellaceae(100);Prevotellaceae_UCG-003(100);
OTU0333	Bacteria(100);Firmicutes(100);Clostridia(100);Clostridiales(100);Ruminococcaceae(96);Ruminococcaceae_UCG-005(79);
OTU0334	Bacteria(100);Bacteroidetes(81);Bacteroidia(81);Bacteroidales(74);Bacteroidales_unclassified(74);Bacteroidales_unclassified(74);
OTU0335	Bacteria(100);Bacteroidetes(100);Bacteroidia(100);Bacteroidales(100);Prevotellaceae(100);Prevotella_1(91);
OTU0336	Bacteria(99);Bacteroidetes(99);Bacteroidia(99);Bacteroidales(94);Bacteroidales_unclassified(94);Bacteroidales_unclassified(94);
OTU0337	Bacteria(100);Firmicutes(97);Clostridia(97);Clostridiales(97);Lachnospiraceae(89);Lachnospiraceae_unclassified(89);
OTU0338	Bacteria(100);Firmicutes(100);Clostridia(100);Clostridiales(100);Lachnospiraceae(97);Lachnospiraceae_unclassified(97);
OTU0339	Bacteria(99);Bacteria_unclassified(99);Bacteria_unclassified(99);Bacteria_unclassified(99);Bacteria_unclassified(99);Bacteria_unclassified(99);
OTU0340	Bacteria(100);Firmicutes(100);Clostridia(100);Clostridiales(100);Lachnospiraceae(100);Lachnospiraceae_unclassified(100);
OTU0341	Bacteria(100);Bacteroidetes(100);Bacteroidia(100);Bacteroidales(91);Rikenellaceae(91);Rikenellaceae_RC9_gut_group(90);
OTU0342	Bacteria(100);Spirochaetes(84);Spirochaetia(82);Spirochaetales(82);Spirochaetaceae(82);Sphaerochaeta(62);
OTU0343	Bacteria(100);Spirochaetes(98);Spirochaetia(98);Spirochaetales(98);Spirochaetaceae(98);Treponema_2(91);
OTU0344	Bacteria(99);Bacteria_unclassified(99);Bacteria_unclassified(99);Bacteria_unclassified(99);Bacteria_unclassified(99);Bacteria_unclassified(99);
OTU0345	Bacteria(100);Firmicutes(100);Clostridia(100);Clostridiales(100);Ruminococcaceae(100);Ruminococcus_1(100);
OTU0346	Bacteria(99);Cyanobacteria(64);Cyanobacteria_unclassified(64);Cyanobacteria_unclassified(64);Cyanobacteria_unclassified(64);Cyanobacteria_unclassified(64);
OTU0347	Bacteria(100);Bacteroidetes(98);Bacteroidia(98);Bacteroidales(93);Bacteroidales_unclassified(93);Bacteroidales_unclassified(93);
OTU0348	Bacteria(100);Firmicutes(81);Clostridia(71);Clostridiales(71);Clostridiales_unclassified(71);Clostridiales_unclassified(71);
OTU0349	Bacteria(100);Firmicutes(98);Clostridia(97);Clostridiales(97);Christensenellaceae(82);Christensenellaceae_R-7_group(82);
OTU0350	Bacteria(100);Firmicutes(86);Erysipelotrichia(81);Erysipelotrichales(81);Erysipelotrichaceae(81);uncultured(71);
OTU0351	Bacteria(100);Firmicutes(100);Clostridia(100);Clostridiales(100);Lachnospiraceae(100);Lachnospiraceae_ge(65);
OTU0352	Bacteria(100);Chloroflexi(100);Anaerolineae(100);Anaerolineales(100);Anaerolineaceae(100);Flexilinea(100);
OTU0353	Bacteria(100);Firmicutes(100);Clostridia(100);Clostridiales(100);Lachnospiraceae(100);Lachnospiraceae_unclassified(100);
OTU0354	Bacteria(100);Firmicutes(100);Clostridia(100);Clostridiales(100);Lachnospiraceae(100);Lachnospiraceae_unclassified(100);
OTU0355	Bacteria(100);Bacteroidetes(96);Bacteroidia(96);Bacteroidales(92);Prevotellaceae(77);Prevotellaceae_unclassified(77);
OTU0356	Bacteria(100);Firmicutes(100);Clostridia(100);Clostridiales(100);Lachnospiraceae(100);Lachnospiraceae_unclassified(100);
OTU0357	Bacteria(100);Firmicutes(98);Clostridia(96);Clostridiales(96);Lachnospiraceae(96);Lachnospiraceae_unclassified(96);
OTU0358	Bacteria(100);Bacteroidetes(100);Bacteroidia(100);Bacteroidales(99);Prevotellaceae(99);Prevotella(73);
OTU0359	Bacteria(100);Bacteroidetes(100);Bacteroidia(100);Bacteroidales(90);Bacteroidales_unclassified(90);Bacteroidales_unclassified(90);
OTU0360	Bacteria(100);Firmicutes(100);Clostridia(100);Clostridiales(100);Lachnospiraceae(100);Syntrophococcus(71);
OTU0361	Bacteria(100);Bacteroidetes(100);Bacteroidia(100);Bacteroidales(75);Rikenellaceae(67);Rikenellaceae_unclassified(67);
OTU0362	Bacteria(100);Planctomycetes(99);Planctomycetacia(99);Pirellulales(75);Pirellulaceae(75);Termite_planctomycete_cluster(75);
OTU0363	Bacteria(100);Spirochaetes(98);Spirochaetia(98);Spirochaetales(98);Spirochaetaceae(98);Treponema_2(91);
OTU0364	Bacteria(100);Spirochaetes(78);Spirochaetia(78);Spirochaetales(78);Spirochaetaceae(78);Spirochaetaceae_unclassified(78);
OTU0365	Bacteria(100);Firmicutes(100);Clostridia(100);Clostridiales(100);Ruminococcaceae(100);Ruminococcus_1(100);
OTU0366	Bacteria(100);Bacteroidetes(100);Bacteroidia(100);Bacteroidia_unclassified(100);Bacteroidia_unclassified(100);Bacteroidia_unclassified(100);
OTU0367	Bacteria(100);Bacteroidetes(100);Bacteroidia(100);Bacteroidales(97);Prevotellaceae(92);Prevotellaceae_unclassified(92);
OTU0368	Bacteria(100);Firmicutes(100);Clostridia(100);Clostridiales(100);Ruminococcaceae(83);Ruminococcaceae_UCG-014(82);
OTU0369	Bacteria(100);Firmicutes(100);Clostridia(100);Clostridiales(100);Lachnospiraceae(100);Lachnospiraceae_unclassified(100);
OTU0370	Bacteria(100);Bacteroidetes(100);Bacteroidia(100);Bacteroidales(100);Prevotellaceae(99);Prevotellaceae_UCG-003(98);
OTU0371	Bacteria(96);Bacteria_unclassified(96);Bacteria_unclassified(96);Bacteria_unclassified(96);Bacteria_unclassified(96);Bacteria_unclassified(96);
OTU0372	Bacteria(100);Bacteroidetes(100);Bacteroidia(100);Bacteroidales(73);Bacteroidales_unclassified(73);Bacteroidales_unclassified(73);
OTU0373	Bacteria(100);Bacteroidetes(97);Bacteroidia(97);Bacteroidia_unclassified(97);Bacteroidia_unclassified(97);Bacteroidia_unclassified(97);
OTU0374	Bacteria(100);Spirochaetes(84);Spirochaetia(84);Spirochaetales(84);Spirochaetaceae(84);Sphaerochaeta(61);
OTU0375	Bacteria(100);Actinobacteria(90);Coriobacteriia(83);Coriobacteriales(83);Coriobacteriales_unclassified(83);Coriobacteriales_unclassified(83);
OTU0376	Bacteria(100);Firmicutes(100);Clostridia(100);Clostridiales(99);Lachnospiraceae(83);Lachnospiraceae_unclassified(83);
OTU0377	Bacteria(100);Proteobacteria(100);Gammaproteobacteria(100);Pseudomonadales(100);Pseudomonadaceae(100);Pseudomonas(100);
OTU0378	Bacteria(100);Bacteroidetes(100);Bacteroidia(100);Bacteroidia_unclassified(100);Bacteroidia_unclassified(100);Bacteroidia_unclassified(100);
OTU0379	Bacteria(100);Bacteroidetes(99);Bacteroidia(99);Bacteroidales(89);Prevotellaceae(84);Prevotellaceae_unclassified(84);
OTU0380	Bacteria(100);Bacteroidetes(100);Bacteroidia(100);Bacteroidales(100);Prevotellaceae(100);Prevotella_1(100);
OTU0381	Bacteria(99);Bacteria_unclassified(99);Bacteria_unclassified(99);Bacteria_unclassified(99);Bacteria_unclassified(99);Bacteria_unclassified(99);
OTU0382	Bacteria(100);Firmicutes(100);Clostridia(100);Clostridiales(100);Lachnospiraceae(100);Lachnospiraceae_unclassified(100);
OTU0383	Bacteria(100);Bacteroidetes(98);Bacteroidia(98);Bacteroidales(83);Prevotellaceae(70);Prevotellaceae_unclassified(70);
OTU0384	Bacteria(100);Proteobacteria(100);Gammaproteobacteria(100);Betaproteobacteriales(100);Burkholderiaceae(100);Eoetvoesia(62);
OTU0385	Bacteria(100);Bacteroidetes(100);Bacteroidia(100);Bacteroidales(100);Prevotellaceae(100);Prevotella_1(99);
OTU0386	Bacteria(100);Bacteroidetes(99);Bacteroidia(99);Bacteroidales(99);Prevotellaceae(99);Prevotella_1(73);
OTU0387	Bacteria(100);Bacteroidetes(99);Bacteroidia(99);Bacteroidales(74);Rikenellaceae(61);A7P-90m(61);
OTU0388	Bacteria(100);Firmicutes(100);Clostridia(100);Clostridiales(100);Ruminococcaceae(100);Ruminococcus_1(100);
OTU0389	Bacteria(100);Firmicutes(100);Clostridia(100);Clostridiales(100);Lachnospiraceae(98);Lachnospiraceae_unclassified(98);
OTU0390	Bacteria(98);Cyanobacteria(83);Melainabacteria(73);Melainabacteria_unclassified(73);Melainabacteria_unclassified(73);Melainabacteria_unclassified(73);
OTU0391	Bacteria(98);Spirochaetes(82);Spirochaetia(81);Spirochaetales(81);Spirochaetaceae(81);Spirochaetaceae_unclassified(81);
OTU0392	Bacteria(100);Spirochaetes(99);Spirochaetia(99);Spirochaetales(99);Spirochaetaceae(99);Treponema_2(93);
OTU0393	Bacteria(100);Firmicutes(100);Clostridia(100);Clostridiales(100);Ruminococcaceae(97);Ruminococcus_1(96);
OTU0394	Bacteria(100);Bacteria_unclassified(100);Bacteria_unclassified(100);Bacteria_unclassified(100);Bacteria_unclassified(100);Bacteria_unclassified(100);
OTU0395	Bacteria(98);Bacteroidetes(98);Bacteroidia(97);Bacteroidales(67);Bacteroidales_unclassified(67);Bacteroidales_unclassified(67);
OTU0396	Bacteria(100);Firmicutes(100);Clostridia(100);Clostridiales(100);Ruminococcaceae(97);Ruminococcaceae_UCG-005(66);
OTU0397	Bacteria(100);Spirochaetes(93);Spirochaetia(93);Spirochaetales(93);Spirochaetaceae(93);Treponema_2(72);
OTU0398	Bacteria(100);Actinobacteria(97);Coriobacteriia(96);Coriobacteriales(96);Eggerthellaceae(94);Eggerthella(94);
OTU0399	Bacteria(100);Firmicutes(97);Clostridia(97);Clostridiales(97);Lachnospiraceae(81);Lachnospiraceae_unclassified(81);
OTU0400	Bacteria(100);Firmicutes(100);Clostridia(100);Clostridiales(100);Lachnospiraceae(100);Lachnospiraceae_unclassified(100);
OTU0401	Bacteria(100);Spirochaetes(97);Spirochaetia(97);Spirochaetales(97);Spirochaetaceae(97);Spirochaetaceae_unclassified(97);
OTU0402	Bacteria(100);Firmicutes(100);Clostridia(100);Clostridiales(100);Ruminococcaceae(98);Ruminococcaceae_unclassified(98);
OTU0403	Bacteria(100);Firmicutes(100);Clostridia(100);Clostridiales(100);Ruminococcaceae(100);Ruminococcus_1(100);
OTU0404	Bacteria(97);Proteobacteria(92);Deltaproteobacteria(76);Deltaproteobacteria_unclassified(76);Deltaproteobacteria_unclassified(76);Deltaproteobacteria_unclassified(76);
OTU0405	Bacteria(99);Cyanobacteria(73);Melainabacteria(62);Melainabacteria_unclassified(62);Melainabacteria_unclassified(62);Melainabacteria_unclassified(62);
OTU0406	Bacteria(100);Bacteroidetes(99);Bacteroidia(99);Bacteroidales(93);Bacteroidales_unclassified(93);Bacteroidales_unclassified(93);
OTU0407	Bacteria(99);Bacteria_unclassified(99);Bacteria_unclassified(99);Bacteria_unclassified(99);Bacteria_unclassified(99);Bacteria_unclassified(99);
OTU0408	Bacteria(100);Firmicutes(93);Clostridia(81);Clostridiales(79);Clostridiales_unclassified(79);Clostridiales_unclassified(79);
OTU0409	Bacteria(100);Bacteroidetes(100);Bacteroidia(100);Bacteroidales(78);Bacteroidales_unclassified(78);Bacteroidales_unclassified(78);
OTU0410	Bacteria(97);Bacteroidetes(93);Bacteroidia(93);Bacteroidales(76);Bacteroidales_unclassified(76);Bacteroidales_unclassified(76);
OTU0411	Bacteria(100);Tenericutes(96);Mollicutes(96);Mollicutes_RF39(95);Mollicutes_RF39_fa(95);Mollicutes_RF39_ge(95);
OTU0412	Bacteria(100);Bacteroidetes(99);Bacteroidia(99);Bacteroidales(99);Prevotellaceae(99);Prevotellaceae_unclassified(99);
OTU0413	Bacteria(100);Firmicutes(99);Clostridia(99);Clostridiales(99);Ruminococcaceae(96);Ruminococcaceae_UCG-010(94);
OTU0414	Bacteria(98);Firmicutes(80);Erysipelotrichia(66);Erysipelotrichales(66);Erysipelotrichaceae(66);Erysipelotrichaceae_unclassified(66);
OTU0415	Bacteria(100);Bacteroidetes(97);Bacteroidia(97);Bacteroidales(94);Prevotellaceae(94);Prevotellaceae_unclassified(94);
OTU0416	Bacteria(100);Bacteroidetes(100);Bacteroidia(100);Bacteroidales(100);Prevotellaceae(100);Prevotella_1(65);
OTU0417	Bacteria(100);Tenericutes(62);Mollicutes(62);Mollicutes_unclassified(62);Mollicutes_unclassified(62);Mollicutes_unclassified(62);
OTU0418	Bacteria(100);Firmicutes(96);Clostridia(95);Clostridiales(95);Ruminococcaceae(67);Ruminococcaceae_unclassified(67);
OTU0419	Bacteria(100);Firmicutes(80);Erysipelotrichia(63);Erysipelotrichales(63);Erysipelotrichaceae(63);Erysipelotrichaceae_unclassified(63);
OTU0420	Bacteria(100);Firmicutes(100);Clostridia(100);Clostridiales(100);Lachnospiraceae(96);Lachnospiraceae_ge(95);
OTU0421	Bacteria(100);Firmicutes(100);Clostridia(100);Clostridiales(100);Lachnospiraceae(100);Butyrivibrio_2(97);
OTU0422	Bacteria(100);Firmicutes(100);Clostridia(100);Clostridiales(100);Ruminococcaceae(98);Ruminococcaceae_unclassified(98);
OTU0423	Bacteria(100);Firmicutes(100);Clostridia(100);Clostridiales(100);Lachnospiraceae(100);Lachnospiraceae_ge(99);
OTU0424	Bacteria(100);Spirochaetes(95);Spirochaetia(94);Spirochaetales(94);Spirochaetaceae(94);Treponema_2(60);
OTU0425	Bacteria(100);Bacteroidetes(99);Bacteroidia(99);Bacteroidales(93);Rikenellaceae(93);Rikenellaceae_RC9_gut_group(93);
OTU0426	Bacteria(100);Proteobacteria(100);Gammaproteobacteria(100);Betaproteobacteriales(100);Burkholderiaceae(100);Comamonas(72);
OTU0427	Bacteria(100);Spirochaetes(96);Spirochaetia(96);Spirochaetales(96);Spirochaetaceae(96);Treponema_2(94);
OTU0428	Bacteria(100);Firmicutes(95);Clostridia(95);Clostridiales(95);Ruminococcaceae(90);Ruminococcaceae_UCG-010(87);
OTU0429	Bacteria(99);Firmicutes(95);Clostridia(95);Clostridiales(91);Ruminococcaceae(86);Ruminococcaceae_unclassified(86);
OTU0430	Bacteria(100);Bacteroidetes(100);Bacteroidia(100);Bacteroidales(100);Prevotellaceae(100);Prevotellaceae_UCG-003(100);
OTU0431	Bacteria(100);Bacteroidetes(99);Bacteroidia(99);Bacteroidales(99);Muribaculaceae(82);Muribaculaceae_ge(82);
OTU0432	Bacteria(100);Tenericutes(79);Mollicutes(79);Mollicutes_RF39(75);Mollicutes_RF39_fa(75);Mollicutes_RF39_ge(75);
OTU0433	Bacteria(100);Bacteroidetes(100);Bacteroidia(100);Bacteroidales(100);Prevotellaceae(100);Prevotella_1(97);
OTU0434	Bacteria(100);Firmicutes(99);Clostridia(98);Clostridiales(98);Ruminococcaceae(93);Ruminococcus_1(91);
OTU0435	Bacteria(100);Spirochaetes(98);Spirochaetia(97);Spirochaetales(97);Spirochaetaceae(97);Treponema_2(64);
OTU0436	Bacteria(99);Spirochaetes(73);Spirochaetia(73);Spirochaetales(73);Spirochaetaceae(73);Spirochaetaceae_unclassified(73);
OTU0437	Bacteria(99);Chloroflexi(99);Anaerolineae(99);Anaerolineales(99);Anaerolineaceae(99);Flexilinea(90);
OTU0438	Bacteria(99);Bacteroidetes(96);Bacteroidia(96);Bacteroidales(88);Bacteroidales_unclassified(88);Bacteroidales_unclassified(88);
OTU0439	Bacteria(100);Bacteroidetes(99);Bacteroidia(99);Bacteroidia_unclassified(99);Bacteroidia_unclassified(99);Bacteroidia_unclassified(99);
OTU0440	Bacteria(99);Spirochaetes(81);Spirochaetia(81);Spirochaetales(81);Spirochaetaceae(81);Termite_Treponema_cluster(62);
OTU0441	Bacteria(100);Firmicutes(97);Clostridia(95);Clostridiales(93);Ruminococcaceae(71);Ruminococcaceae_UCG-014(69);
OTU0442	Bacteria(100);Spirochaetes(90);Spirochaetia(90);Spirochaetales(90);Spirochaetaceae(90);Termite_Treponema_cluster(86);
OTU0443	Bacteria(100);Bacteroidetes(96);Bacteroidia(96);Bacteroidales(95);Prevotellaceae(95);Prevotellaceae_unclassified(95);
OTU0444	Bacteria(100);Chloroflexi(100);Anaerolineae(100);Anaerolineales(100);Anaerolineaceae(100);Flexilinea(100);
OTU0445	Bacteria(100);Firmicutes(100);Clostridia(100);Clostridiales(100);Lachnospiraceae(100);Lachnospiraceae_unclassified(100);
OTU0446	Bacteria(100);Firmicutes(100);Clostridia(100);Clostridiales(100);Lachnospiraceae(100);Lachnospiraceae_unclassified(100);
OTU0447	Bacteria(100);Spirochaetes(98);Spirochaetia(98);Spirochaetales(98);Spirochaetaceae(98);Treponema_2(90);
OTU0448	Bacteria(100);Bacteroidetes(99);Bacteroidia(99);Bacteroidales(77);Bacteroidales_unclassified(77);Bacteroidales_unclassified(77);
OTU0449	Bacteria(100);Bacteroidetes(100);Bacteroidia(100);Bacteroidales(100);Prevotellaceae(99);Prevotellaceae_unclassified(99);
OTU0450	Bacteria(100);Spirochaetes(89);Spirochaetia(89);Spirochaetales(89);Spirochaetaceae(89);Treponema_2(65);
OTU0451	Bacteria(100);Firmicutes(100);Clostridia(99);Clostridiales(99);Ruminococcaceae(74);Ruminococcaceae_unclassified(74);
OTU0452	Bacteria(99);Bacteria_unclassified(99);Bacteria_unclassified(99);Bacteria_unclassified(99);Bacteria_unclassified(99);Bacteria_unclassified(99);
OTU0453	Bacteria(100);Bacteroidetes(100);Bacteroidia(100);Bacteroidales(100);Prevotellaceae(100);Prevotella_1(99);
OTU0454	Bacteria(100);Bacteroidetes(100);Bacteroidia(100);Bacteroidales(99);Prevotellaceae(81);Prevotellaceae_unclassified(81);
OTU0455	Bacteria(100);Proteobacteria(72);Proteobacteria_unclassified(72);Proteobacteria_unclassified(72);Proteobacteria_unclassified(72);Proteobacteria_unclassified(72);
OTU0456	Bacteria(100);Firmicutes(100);Clostridia(100);Clostridiales(100);Lachnospiraceae(100);Lachnospiraceae_unclassified(100);
OTU0457	Bacteria(93);Bacteria_unclassified(93);Bacteria_unclassified(93);Bacteria_unclassified(93);Bacteria_unclassified(93);Bacteria_unclassified(93);
OTU0458	Bacteria(100);Firmicutes(100);Clostridia(100);Clostridiales(100);Lachnospiraceae(97);Lachnospiraceae_unclassified(97);
OTU0459	Bacteria(100);Firmicutes(100);Clostridia(100);Clostridiales(100);Lachnospiraceae(99);Lachnospiraceae_unclassified(99);
OTU0460	Bacteria(100);Bacteroidetes(100);Bacteroidia(100);Bacteroidales(100);Prevotellaceae(100);Prevotella_1(100);
OTU0461	Bacteria(100);Bacteroidetes(100);Bacteroidia(100);Flavobacteriales(100);Flavobacteriaceae(100);Flavobacterium(100);
OTU0462	Bacteria(100);Firmicutes(100);Clostridia(100);Clostridiales(100);Lachnospiraceae(100);Lachnospiraceae_unclassified(100);
OTU0463	Bacteria(99);Spirochaetes(91);Spirochaetia(89);Spirochaetales(89);Spirochaetaceae(89);Spirochaetaceae_unclassified(89);
OTU0464	Bacteria(99);Bacteroidetes(91);Bacteroidia(91);Bacteroidales(91);Prevotellaceae(90);Alloprevotella(75);
OTU0465	Bacteria(100);Bacteroidetes(100);Bacteroidia(100);Bacteroidales(99);Prevotellaceae(98);Prevotellaceae_UCG-003(96);
OTU0466	Bacteria(100);Firmicutes(99);Clostridia(99);Clostridiales(99);Ruminococcaceae(94);Ruminococcaceae_unclassified(94);
OTU0467	Bacteria(100);Firmicutes(100);Clostridia(100);Clostridiales(100);Lachnospiraceae(100);Lachnospiraceae_unclassified(100);
OTU0468	Bacteria(100);Actinobacteria(100);Actinobacteria(100);Bifidobacteriales(100);Bifidobacteriaceae(100);Bifidobacterium(100);
OTU0469	Bacteria(98);Tenericutes(63);Mollicutes(63);Mollicutes_unclassified(63);Mollicutes_unclassified(63);Mollicutes_unclassified(63);
OTU0470	Bacteria(100);Bacteroidetes(100);Bacteroidia(100);Bacteroidales(100);Prevotellaceae(100);Prevotella_1(100);
OTU0471	Bacteria(100);Firmicutes(100);Clostridia(100);Clostridiales(100);Lachnospiraceae(100);Lachnospiraceae_unclassified(100);
OTU0472	Bacteria(100);Bacteroidetes(97);Bacteroidia(97);Bacteroidales(91);Bacteroidales_unclassified(91);Bacteroidales_unclassified(91);
OTU0473	Bacteria(100);Firmicutes(100);Clostridia(100);Clostridiales(100);Lachnospiraceae(100);Lachnospiraceae_unclassified(100);
OTU0474	Bacteria(99);Bacteria_unclassified(99);Bacteria_unclassified(99);Bacteria_unclassified(99);Bacteria_unclassified(99);Bacteria_unclassified(99);
OTU0475	Bacteria(100);Firmicutes(99);Clostridia(99);Clostridiales(99);Ruminococcaceae(87);Ruminococcaceae_NK4A214_group(69);
OTU0476	Bacteria(100);Bacteroidetes(99);Bacteroidia(99);Bacteroidales(99);Prevotellaceae(98);Prevotella_1(75);
OTU0477	Bacteria(100);Firmicutes(97);Clostridia(96);Clostridiales(96);Clostridiales_unclassified(96);Clostridiales_unclassified(96);
OTU0478	Bacteria(100);Firmicutes(100);Clostridia(100);Clostridiales(100);Lachnospiraceae(100);Lachnospiraceae_NK3A20_group(92);
OTU0479	Bacteria(100);Firmicutes(91);Clostridia(88);Clostridiales(88);Ruminococcaceae(60);Ruminococcaceae_unclassified(60);
OTU0480	Bacteria(100);Bacteroidetes(95);Bacteroidia(95);Bacteroidales(77);Bacteroidales_unclassified(77);Bacteroidales_unclassified(77);
OTU0481	Bacteria(100);Tenericutes(70);Mollicutes(70);Mollicutes_unclassified(70);Mollicutes_unclassified(70);Mollicutes_unclassified(70);
OTU0482	Bacteria(100);Firmicutes(78);Clostridia(75);Clostridiales(75);Clostridiales_unclassified(75);Clostridiales_unclassified(75);
OTU0483	Bacteria(100);Bacteroidetes(99);Bacteroidia(99);Bacteroidales(93);Bacteroidales_unclassified(93);Bacteroidales_unclassified(93);
OTU0484	Bacteria(100);Bacteroidetes(100);Bacteroidia(100);Bacteroidales(100);Prevotellaceae(100);Prevotella_1(100);
OTU0485	Bacteria(99);Spirochaetes(92);Spirochaetia(92);Spirochaetales(92);Spirochaetaceae(92);Spirochaetaceae_unclassified(92);
OTU0486	Bacteria(100);Firmicutes(100);Clostridia(100);Clostridiales(100);Ruminococcaceae(100);CAG-352(100);
OTU0487	Bacteria(98);Proteobacteria(86);Gammaproteobacteria(84);Gammaproteobacteria_unclassified(84);Gammaproteobacteria_unclassified(84);Gammaproteobacteria_unclassified(84);
OTU0488	Bacteria(100);Proteobacteria(85);Gammaproteobacteria(80);Gammaproteobacteria_unclassified(80);Gammaproteobacteria_unclassified(80);Gammaproteobacteria_unclassified(80);
OTU0489	Bacteria(99);Tenericutes(61);Mollicutes(61);Mollicutes_unclassified(61);Mollicutes_unclassified(61);Mollicutes_unclassified(61);
OTU0490	Bacteria(100);Firmicutes(95);Clostridia(92);Clostridiales(92);Family_XIII(82);Family_XIII_unclassified(82);
OTU0491	Bacteria(100);Bacteroidetes(100);Bacteroidia(100);Bacteroidales(100);Prevotellaceae(100);Prevotella_1(75);
OTU0492	Bacteria(100);Bacteroidetes(94);Bacteroidia(94);Bacteroidales(70);Bacteroidales_unclassified(70);Bacteroidales_unclassified(70);
OTU0493	Bacteria(100);Tenericutes(77);Mollicutes(77);Mollicutes_unclassified(77);Mollicutes_unclassified(77);Mollicutes_unclassified(77);
OTU0494	Bacteria(99);Bacteria_unclassified(99);Bacteria_unclassified(99);Bacteria_unclassified(99);Bacteria_unclassified(99);Bacteria_unclassified(99);
OTU0495	Bacteria(100);Bacteroidetes(100);Bacteroidia(100);Flavobacteriales(100);Weeksellaceae(100);Chryseobacterium(99);
OTU0496	Bacteria(100);Firmicutes(97);Clostridia(95);Clostridiales(95);Christensenellaceae(83);Christensenellaceae_R-7_group(83);
OTU0497	Bacteria(99);Bacteroidetes(96);Bacteroidia(94);Bacteroidia_unclassified(94);Bacteroidia_unclassified(94);Bacteroidia_unclassified(94);
OTU0498	Bacteria(100);Planctomycetes(94);Planctomycetacia(93);Pirellulales(65);Pirellulaceae(65);Pirellulaceae_unclassified(65);
OTU0499	Bacteria(100);Firmicutes(100);Clostridia(99);Clostridiales(99);Lachnospiraceae(98);Lachnospiraceae_unclassified(98);
OTU0500	Bacteria(100);Bacteroidetes(100);Bacteroidia(100);Bacteroidales(98);Bacteroidales_unclassified(98);Bacteroidales_unclassified(98);
OTU0501	Bacteria(99);Cyanobacteria(61);Cyanobacteria_unclassified(61);Cyanobacteria_unclassified(61);Cyanobacteria_unclassified(61);Cyanobacteria_unclassified(61);
OTU0502	Bacteria(100);Firmicutes(93);Clostridia(93);Clostridiales(93);Ruminococcaceae(86);Ruminococcaceae_UCG-014(70);
OTU0503	Bacteria(100);Firmicutes(100);Clostridia(100);Clostridiales(100);Lachnospiraceae(100);Lachnospiraceae_unclassified(100);
OTU0504	Bacteria(100);Firmicutes(100);Clostridia(100);Clostridiales(100);Lachnospiraceae(100);Lachnospiraceae_unclassified(100);
OTU0505	Bacteria(100);Bacteroidetes(100);Bacteroidia(100);Bacteroidales(79);Rikenellaceae(77);Rikenellaceae_RC9_gut_group(75);
OTU0506	Bacteria(100);Bacteroidetes(100);Bacteroidia(100);Bacteroidales(100);Prevotellaceae(100);Prevotella_1(100);
OTU0507	Bacteria(99);Bacteria_unclassified(99);Bacteria_unclassified(99);Bacteria_unclassified(99);Bacteria_unclassified(99);Bacteria_unclassified(99);
OTU0508	Bacteria(100);Firmicutes(98);Clostridia(98);Clostridiales(98);Lachnospiraceae(95);Lachnospiraceae_ge(85);
OTU0509	Bacteria(100);Firmicutes(85);Clostridia(83);Clostridiales(83);Clostridiales_unclassified(83);Clostridiales_unclassified(83);
OTU0510	Bacteria(97);Bacteria_unclassified(97);Bacteria_unclassified(97);Bacteria_unclassified(97);Bacteria_unclassified(97);Bacteria_unclassified(97);
OTU0511	Bacteria(99);Bacteria_unclassified(99);Bacteria_unclassified(99);Bacteria_unclassified(99);Bacteria_unclassified(99);Bacteria_unclassified(99);
OTU0512	Bacteria(100);Firmicutes(99);Clostridia(99);Clostridiales(99);Ruminococcaceae(93);Caproiciproducens(60);
OTU0513	Bacteria(100);Bacteroidetes(96);Bacteroidia(96);Bacteroidales(61);Bacteroidales_unclassified(61);Bacteroidales_unclassified(61);
OTU0514	Bacteria(94);Bacteria_unclassified(94);Bacteria_unclassified(94);Bacteria_unclassified(94);Bacteria_unclassified(94);Bacteria_unclassified(94);
OTU0515	Bacteria(100);Actinobacteria(85);Coriobacteriia(74);Coriobacteriales(74);Coriobacteriales_unclassified(74);Coriobacteriales_unclassified(74);
OTU0516	Bacteria(100);Firmicutes(72);Firmicutes_unclassified(72);Firmicutes_unclassified(72);Firmicutes_unclassified(72);Firmicutes_unclassified(72);
OTU0517	Bacteria(100);Firmicutes(100);Clostridia(100);Clostridiales(100);Lachnospiraceae(100);Lachnospiraceae_unclassified(100);
OTU0518	Bacteria(100);Bacteroidetes(100);Bacteroidia(100);Bacteroidales(96);Rikenellaceae(92);Rikenellaceae_RC9_gut_group(92);
OTU0519	Bacteria(100);Fibrobacteres(99);Fibrobacteria(99);Fibrobacterales(99);Fibrobacteraceae(99);Fibrobacter(98);
OTU0520	Bacteria(100);Firmicutes(100);Clostridia(100);Clostridiales(100);Lachnospiraceae(100);Lachnospiraceae_unclassified(100);
OTU0521	Bacteria(100);Firmicutes(100);Clostridia(100);Clostridiales(100);Ruminococcaceae(100);CAG-352(100);
OTU0522	Bacteria(100);Bacteroidetes(100);Bacteroidia(100);Bacteroidales(100);Prevotellaceae(100);Prevotella_1(100);
OTU0523	Bacteria(100);Bacteroidetes(100);Bacteroidia(100);Flavobacteriales(100);Flavobacteriaceae(99);Flavobacterium(98);
OTU0524	Bacteria(100);Bacteroidetes(97);Bacteroidia(97);Bacteroidales(95);Bacteroidales_unclassified(95);Bacteroidales_unclassified(95);
OTU0525	Bacteria(100);Proteobacteria(100);Gammaproteobacteria(100);Cellvibrionales(100);Cellvibrionaceae(100);Cellvibrio(100);
OTU0526	Bacteria(100);Bacteroidetes(99);Bacteroidia(99);Bacteroidales(99);Prevotellaceae(99);Prevotellaceae_unclassified(99);
OTU0527	Bacteria(100);Bacteroidetes(100);Bacteroidia(100);Bacteroidales(71);Bacteroidales_unclassified(71);Bacteroidales_unclassified(71);
OTU0528	Bacteria(100);Proteobacteria(100);Gammaproteobacteria(100);Pseudomonadales(92);Pseudomonadaceae(92);Pseudomonas(92);
OTU0529	Bacteria(100);Cyanobacteria(85);Melainabacteria(83);Melainabacteria_unclassified(83);Melainabacteria_unclassified(83);Melainabacteria_unclassified(83);
OTU0530	Bacteria(97);Bacteroidetes(90);Bacteroidia(90);Bacteroidales(81);Prevotellaceae(66);Prevotellaceae_unclassified(66);
OTU0531	Bacteria(100);Firmicutes(95);Clostridia(93);Clostridiales(93);Ruminococcaceae(86);Ruminococcaceae_unclassified(86);
OTU0532	Bacteria(99);Bacteria_unclassified(99);Bacteria_unclassified(99);Bacteria_unclassified(99);Bacteria_unclassified(99);Bacteria_unclassified(99);
OTU0533	Archaea(100);Euryarchaeota(100);Thermoplasmata(99);Methanomassiliicoccales(73);Methanomethylophilaceae(73);uncultured(73);
OTU0534	Bacteria(100);Bacteroidetes(100);Bacteroidia(100);Bacteroidales(100);Prevotellaceae(100);Prevotella_1(100);
OTU0535	Bacteria(100);Bacteroidetes(100);Bacteroidia(100);Bacteroidales(100);Prevotellaceae(99);Prevotellaceae_unclassified(99);
OTU0536	Bacteria(100);Fibrobacteres(100);Fibrobacteria(100);Fibrobacterales(100);Fibrobacteraceae(100);Fibrobacter(100);
OTU0537	Bacteria(98);Patescibacteria(94);Gracilibacteria(94);Absconditabacteriales_(SR1)(94);Absconditabacteriales_(SR1)_fa(94);Absconditabacteriales_(SR1)_ge(94);
OTU0538	Bacteria(99);Spirochaetes(90);Spirochaetia(90);Spirochaetales(90);Spirochaetaceae(90);Spirochaetaceae_unclassified(90);
OTU0539	Bacteria(100);Spirochaetes(95);Spirochaetia(95);Spirochaetales(95);Spirochaetaceae(95);Treponema_2(88);
OTU0540	Bacteria(100);Firmicutes(100);Clostridia(100);Clostridiales(100);Ruminococcaceae(100);Ruminococcaceae_UCG-005(62);
OTU0541	Bacteria(100);Firmicutes(100);Negativicutes(100);Selenomonadales(100);Veillonellaceae(100);Veillonellaceae_unclassified(100);
OTU0542	Bacteria(100);Firmicutes(92);Clostridia(91);Clostridiales(91);Ruminococcaceae(69);Ruminococcaceae_unclassified(69);
OTU0543	Bacteria(99);Proteobacteria(89);Deltaproteobacteria(79);Deltaproteobacteria_unclassified(79);Deltaproteobacteria_unclassified(79);Deltaproteobacteria_unclassified(79);
OTU0544	Bacteria(100);Firmicutes(100);Clostridia(100);Clostridiales(100);Lachnospiraceae(100);Lachnospiraceae_unclassified(100);
OTU0545	Bacteria(100);Firmicutes(100);Clostridia(99);Clostridiales(99);Eubacteriaceae(98);Eubacteriaceae_unclassified(98);
OTU0546	Bacteria(100);Bacteroidetes(100);Bacteroidia(100);Bacteroidales(100);Prevotellaceae(100);Prevotella_1(100);
OTU0547	Bacteria(100);Bacteroidetes(100);Bacteroidia(100);Bacteroidales(100);Prevotellaceae(95);Prevotellaceae_unclassified(95);
OTU0548	Bacteria(100);Spirochaetes(98);Spirochaetia(98);Spirochaetales(98);Spirochaetaceae(98);Treponema_2(87);
OTU0549	Bacteria(100);Firmicutes(100);Clostridia(99);Clostridiales(99);Lachnospiraceae(97);Lachnospiraceae_unclassified(97);
OTU0550	Bacteria(99);Bacteroidetes(99);Bacteroidia(99);Bacteroidales(95);Prevotellaceae(90);Prevotellaceae_UCG-003(90);
OTU0551	Bacteria(100);Firmicutes(100);Clostridia(96);Clostridiales(96);Lachnospiraceae(88);Lachnospiraceae_unclassified(88);
OTU0552	Bacteria(100);Bacteroidetes(100);Bacteroidia(100);Bacteroidales(99);Prevotellaceae(99);Prevotella_1(64);
OTU0553	Bacteria(100);Spirochaetes(80);Spirochaetia(80);Spirochaetales(80);Spirochaetaceae(80);Spirochaetaceae_unclassified(80);
OTU0554	Bacteria(100);Bacteria_unclassified(100);Bacteria_unclassified(100);Bacteria_unclassified(100);Bacteria_unclassified(100);Bacteria_unclassified(100);
OTU0555	Bacteria(100);Firmicutes(100);Clostridia(100);Clostridiales(100);Ruminococcaceae(100);Ruminococcus_1(100);
OTU0556	Bacteria(100);Patescibacteria(100);Saccharimonadia(100);Saccharimonadales(100);Saccharimonadaceae(81);Candidatus_Saccharimonas(81);
OTU0557	Bacteria(100);Firmicutes(100);Clostridia(100);Clostridiales(100);Lachnospiraceae(100);Lachnospiraceae_unclassified(100);
OTU0558	Bacteria(100);Chloroflexi(100);Anaerolineae(100);Anaerolineales(100);Anaerolineaceae(100);Flexilinea(100);
OTU0559	Bacteria(100);Firmicutes(100);Negativicutes(100);Selenomonadales(100);Veillonellaceae(100);Veillonellaceae_unclassified(100);
OTU0560	Bacteria(100);Bacteroidetes(100);Bacteroidia(100);Bacteroidales(100);Prevotellaceae(100);Prevotellaceae_UCG-003(99);
OTU0561	Bacteria(100);Spirochaetes(87);Spirochaetia(87);Spirochaetales(87);Spirochaetaceae(87);Spirochaetaceae_unclassified(87);
OTU0562	Bacteria(100);Bacteroidetes(99);Bacteroidia(99);Bacteroidales(99);Prevotellaceae(99);Prevotella_1(66);
OTU0563	Bacteria(98);Bacteria_unclassified(98);Bacteria_unclassified(98);Bacteria_unclassified(98);Bacteria_unclassified(98);Bacteria_unclassified(98);
OTU0564	Bacteria(100);Bacteroidetes(100);Bacteroidia(100);Bacteroidales(95);Rikenellaceae(86);Rikenellaceae_RC9_gut_group(75);
OTU0565	Bacteria(100);Bacteroidetes(100);Bacteroidia(100);Bacteroidales(100);Prevotellaceae(100);Prevotella_1(98);
OTU0566	Bacteria(99);Actinobacteria(86);Coriobacteriia(66);Coriobacteriales(66);Coriobacteriales_unclassified(66);Coriobacteriales_unclassified(66);
OTU0567	Bacteria(100);Firmicutes(100);Clostridia(100);Clostridiales(100);Lachnospiraceae(100);Oribacterium(100);
OTU0568	Bacteria(100);Firmicutes(94);Clostridia(94);Clostridiales(94);Ruminococcaceae(78);Ruminococcaceae_unclassified(78);
OTU0569	Bacteria(100);Firmicutes(93);Clostridia(93);Clostridiales(93);Lachnospiraceae(89);Lachnospiraceae_unclassified(89);
OTU0570	Bacteria(90);Bacteria_unclassified(90);Bacteria_unclassified(90);Bacteria_unclassified(90);Bacteria_unclassified(90);Bacteria_unclassified(90);
OTU0571	Bacteria(99);Spirochaetes(91);Spirochaetia(91);Spirochaetales(91);Spirochaetaceae(91);Spirochaetaceae_unclassified(91);
OTU0572	Bacteria(99);Spirochaetes(95);Spirochaetia(95);Spirochaetales(95);Spirochaetaceae(95);Treponema_2(90);
OTU0573	Bacteria(93);Bacteria_unclassified(93);Bacteria_unclassified(93);Bacteria_unclassified(93);Bacteria_unclassified(93);Bacteria_unclassified(93);
OTU0574	Bacteria(100);Firmicutes(100);Clostridia(100);Clostridiales(100);Lachnospiraceae(100);Lachnospiraceae_unclassified(100);
OTU0575	Bacteria(100);Bacteroidetes(100);Bacteroidia(100);Bacteroidales(100);Prevotellaceae(100);Prevotella_1(100);
OTU0576	Bacteria(100);Firmicutes(96);Clostridia(96);Clostridiales(96);Family_XIII(86);Family_XIII_unclassified(86);
OTU0577	Bacteria(98);Actinobacteria(87);Coriobacteriia(75);Coriobacteriales(75);Eggerthellaceae(68);Eggerthella(68);
OTU0578	Bacteria(100);Firmicutes(100);Clostridia(100);Clostridiales(100);Lachnospiraceae(94);Lachnospiraceae_unclassified(94);
OTU0579	Bacteria(98);Cyanobacteria(60);Cyanobacteria_unclassified(60);Cyanobacteria_unclassified(60);Cyanobacteria_unclassified(60);Cyanobacteria_unclassified(60);
OTU0580	Bacteria(100);Firmicutes(97);Clostridia(97);Clostridiales(97);Ruminococcaceae(87);Ruminococcaceae_unclassified(87);
OTU0581	Bacteria(99);Bacteria_unclassified(99);Bacteria_unclassified(99);Bacteria_unclassified(99);Bacteria_unclassified(99);Bacteria_unclassified(99);
OTU0582	Bacteria(97);Bacteria_unclassified(97);Bacteria_unclassified(97);Bacteria_unclassified(97);Bacteria_unclassified(97);Bacteria_unclassified(97);
OTU0583	Bacteria(100);Tenericutes(100);Mollicutes(100);Mollicutes_RF39(96);Mollicutes_RF39_fa(96);Mollicutes_RF39_ge(96);
OTU0584	Bacteria(100);Bacteroidetes(99);Bacteroidia(99);Bacteroidales(94);Bacteroidales_unclassified(94);Bacteroidales_unclassified(94);
OTU0585	Bacteria(100);Firmicutes(100);Clostridia(100);Clostridiales(100);Lachnospiraceae(81);Lachnospiraceae_unclassified(81);
OTU0586	Archaea(100);Euryarchaeota(100);Methanobacteria(100);Methanobacteriales(100);Methanobacteriaceae(100);Methanobrevibacter(100);
OTU0587	Bacteria(100);Firmicutes(100);Clostridia(100);Clostridiales(100);Lachnospiraceae(97);Lachnospiraceae_ge(71);
OTU0588	Bacteria(100);Tenericutes(78);Mollicutes(78);Mollicutes_unclassified(78);Mollicutes_unclassified(78);Mollicutes_unclassified(78);
OTU0589	Bacteria(99);Spirochaetes(88);Spirochaetia(88);Spirochaetales(88);Spirochaetaceae(88);Treponema_2(62);
OTU0590	Bacteria(99);Bacteroidetes(93);Bacteroidia(93);Bacteroidales(79);Bacteroidales_unclassified(79);Bacteroidales_unclassified(79);
OTU0591	Bacteria(100);Actinobacteria(83);Coriobacteriia(73);Coriobacteriales(73);Coriobacteriales_unclassified(73);Coriobacteriales_unclassified(73);
OTU0592	Bacteria(100);Firmicutes(100);Clostridia(100);Clostridiales(100);Lachnospiraceae(100);Lachnospiraceae_unclassified(100);
OTU0593	Bacteria(100);Firmicutes(98);Clostridia(98);Clostridiales(98);Lachnospiraceae(97);Lachnospiraceae_unclassified(97);
OTU0594	Bacteria(100);Bacteroidetes(100);Bacteroidia(100);Bacteroidia_unclassified(100);Bacteroidia_unclassified(100);Bacteroidia_unclassified(100);
OTU0595	Bacteria(100);Firmicutes(99);Clostridia(90);Clostridiales(90);Clostridiales_unclassified(90);Clostridiales_unclassified(90);
OTU0596	Bacteria(100);Cyanobacteria(70);Melainabacteria(69);Gastranaerophilales(67);Gastranaerophilales_fa(67);Gastranaerophilales_ge(67);
OTU0597	Bacteria(100);Firmicutes(100);Clostridia(100);Clostridiales(100);Clostridiales_unclassified(100);Clostridiales_unclassified(100);
OTU0598	Bacteria(92);Bacteria_unclassified(92);Bacteria_unclassified(92);Bacteria_unclassified(92);Bacteria_unclassified(92);Bacteria_unclassified(92);
OTU0599	Bacteria(100);Firmicutes(95);Clostridia(87);Clostridiales(87);Christensenellaceae(75);Christensenellaceae_R-7_group(75);
OTU0600	Bacteria(100);Spirochaetes(92);Spirochaetia(92);Spirochaetales(92);Spirochaetaceae(92);Spirochaetaceae_unclassified(92);
OTU0601	Bacteria(100);Firmicutes(100);Clostridia(100);Clostridiales(100);Lachnospiraceae(100);Blautia(65);
OTU0602	Bacteria(100);Bacteroidetes(100);Bacteroidia(100);Bacteroidales(88);Rikenellaceae(86);Rikenellaceae_RC9_gut_group(85);
OTU0603	Bacteria(98);Bacteria_unclassified(98);Bacteria_unclassified(98);Bacteria_unclassified(98);Bacteria_unclassified(98);Bacteria_unclassified(98);
OTU0604	Bacteria(100);Bacteroidetes(99);Bacteroidia(99);Bacteroidia_unclassified(99);Bacteroidia_unclassified(99);Bacteroidia_unclassified(99);
OTU0605	Bacteria(100);Firmicutes(100);Clostridia(100);Clostridiales(100);Family_XIII(100);Family_XIII_AD3011_group(100);
OTU0606	Bacteria(100);Firmicutes(99);Clostridia(98);Clostridiales(98);Family_XIII(94);Family_XIII_unclassified(94);
OTU0607	Bacteria(100);Firmicutes(100);Clostridia(100);Clostridiales(100);Lachnospiraceae(100);Lachnospiraceae_unclassified(100);
OTU0608	Bacteria(100);Firmicutes(100);Negativicutes(99);Selenomonadales(99);Acidaminococcaceae(99);Phascolarctobacterium(62);
OTU0609	Bacteria(98);Bacteria_unclassified(98);Bacteria_unclassified(98);Bacteria_unclassified(98);Bacteria_unclassified(98);Bacteria_unclassified(98);
OTU0610	Bacteria(100);Bacteroidetes(100);Bacteroidia(100);Flavobacteriales(100);Flavobacteriaceae(100);Flavobacterium(100);
OTU0611	Bacteria(100);Bacteroidetes(100);Bacteroidia(100);Bacteroidales(87);Rikenellaceae(82);Rikenellaceae_RC9_gut_group(81);
OTU0612	Bacteria(100);Spirochaetes(100);Spirochaetia(100);Spirochaetales(100);Spirochaetaceae(100);Treponema_2(98);
OTU0613	Bacteria(100);Firmicutes(100);Clostridia(100);Clostridiales(100);Lachnospiraceae(97);Lachnospiraceae_unclassified(97);
OTU0614	Bacteria(100);Fibrobacteres(100);Fibrobacteria(100);Fibrobacterales(100);Fibrobacteraceae(100);Fibrobacter(100);
OTU0615	Bacteria(100);Fibrobacteres(100);Fibrobacteria(100);Fibrobacterales(100);Fibrobacteraceae(100);Fibrobacter(100);
OTU0616	Bacteria(100);Firmicutes(100);Clostridia(100);Clostridiales(100);Lachnospiraceae(100);uncultured(67);
OTU0617	Bacteria(100);Firmicutes(100);Clostridia(100);Clostridiales(100);Ruminococcaceae(100);CAG-352(77);
OTU0618	Bacteria(99);Bacteroidetes(91);Bacteroidia(91);Bacteroidia_unclassified(91);Bacteroidia_unclassified(91);Bacteroidia_unclassified(91);
OTU0619	Bacteria(95);Bacteria_unclassified(95);Bacteria_unclassified(95);Bacteria_unclassified(95);Bacteria_unclassified(95);Bacteria_unclassified(95);
OTU0620	Bacteria(100);Cyanobacteria(76);Melainabacteria(68);Melainabacteria_unclassified(68);Melainabacteria_unclassified(68);Melainabacteria_unclassified(68);
OTU0621	Bacteria(99);Bacteria_unclassified(99);Bacteria_unclassified(99);Bacteria_unclassified(99);Bacteria_unclassified(99);Bacteria_unclassified(99);
OTU0622	Bacteria(100);Bacteroidetes(100);Bacteroidia(100);Bacteroidales(99);Prevotellaceae(98);Prevotellaceae_unclassified(98);
OTU0623	Bacteria(100);Bacteroidetes(100);Bacteroidia(100);Bacteroidales(99);Prevotellaceae(99);Prevotellaceae_unclassified(99);
OTU0624	Bacteria(100);Firmicutes(100);Clostridia(98);Clostridiales(98);Lachnospiraceae(98);Lachnospiraceae_ge(95);
OTU0625	Bacteria(99);Spirochaetes(93);Spirochaetia(93);Spirochaetales(93);Spirochaetaceae(93);Spirochaetaceae_unclassified(93);
OTU0626	Bacteria(100);Firmicutes(100);Clostridia(99);Clostridiales(99);Lachnospiraceae(99);Lachnospiraceae_unclassified(99);
OTU0627	Bacteria(100);Firmicutes(98);Clostridia(98);Clostridiales(98);Ruminococcaceae(95);CAG-352(83);
OTU0628	Bacteria(100);Firmicutes(100);Clostridia(100);Clostridiales(100);Lachnospiraceae(99);Lachnospiraceae_unclassified(99);
OTU0629	Bacteria(99);Bacteroidetes(98);Bacteroidia(98);Bacteroidales(89);Bacteroidales_unclassified(89);Bacteroidales_unclassified(89);
OTU0630	Bacteria(100);Bacteroidetes(100);Bacteroidia(100);Bacteroidales(100);Prevotellaceae(100);Prevotella_1(84);
OTU0631	Bacteria(100);Bacteria_unclassified(100);Bacteria_unclassified(100);Bacteria_unclassified(100);Bacteria_unclassified(100);Bacteria_unclassified(100);
OTU0632	Bacteria(95);Bacteria_unclassified(95);Bacteria_unclassified(95);Bacteria_unclassified(95);Bacteria_unclassified(95);Bacteria_unclassified(95);
OTU0633	Bacteria(100);Firmicutes(100);Clostridia(100);Clostridiales(100);Lachnospiraceae(100);Oribacterium(100);
OTU0634	Bacteria(100);Spirochaetes(100);Spirochaetia(100);Spirochaetales(100);Spirochaetaceae(100);Treponema_2(99);
OTU0635	Bacteria(100);Bacteroidetes(97);Bacteroidia(97);Bacteroidales(95);Bacteroidales_unclassified(95);Bacteroidales_unclassified(95);
OTU0636	Bacteria(100);Bacteroidetes(97);Bacteroidia(97);Bacteroidales(80);Bacteroidales_unclassified(80);Bacteroidales_unclassified(80);
OTU0637	Bacteria(100);Firmicutes(89);Clostridia(85);Clostridiales(84);Ruminococcaceae(75);Ruminococcaceae_unclassified(75);
OTU0638	Bacteria(100);Tenericutes(72);Mollicutes(72);Mollicutes_RF39(69);Mollicutes_RF39_fa(69);Mollicutes_RF39_ge(69);
OTU0639	Bacteria(99);Spirochaetes(91);Spirochaetia(91);Spirochaetales(91);Spirochaetaceae(91);Spirochaetaceae_unclassified(91);
OTU0640	Bacteria(100);Firmicutes(88);Clostridia(88);Clostridiales(87);Clostridiales_unclassified(87);Clostridiales_unclassified(87);
OTU0641	Bacteria(99);Firmicutes(87);Clostridia(87);Clostridiales(86);Ruminococcaceae(68);Ruminococcaceae_unclassified(68);
OTU0642	Bacteria(94);Spirochaetes(71);Spirochaetia(71);Spirochaetales(71);Spirochaetaceae(71);Spirochaetaceae_unclassified(71);
OTU0643	Bacteria(100);Bacteria_unclassified(100);Bacteria_unclassified(100);Bacteria_unclassified(100);Bacteria_unclassified(100);Bacteria_unclassified(100);
OTU0644	Bacteria(100);Actinobacteria(97);Coriobacteriia(96);Coriobacteriales(96);Eggerthellaceae(73);Eggerthella(73);
OTU0645	Bacteria(100);Firmicutes(89);Clostridia(66);Clostridiales(64);Clostridiales_unclassified(64);Clostridiales_unclassified(64);
OTU0646	Bacteria(100);Tenericutes(73);Mollicutes(73);Mollicutes_unclassified(73);Mollicutes_unclassified(73);Mollicutes_unclassified(73);
OTU0647	Bacteria(100);Firmicutes(100);Clostridia(100);Clostridiales(100);Ruminococcaceae(98);Oscillospira(70);
OTU0648	Bacteria(100);Spirochaetes(79);Spirochaetia(78);Spirochaetales(78);Spirochaetaceae(78);Spirochaetaceae_unclassified(78);
OTU0649	Bacteria(100);Firmicutes(94);Clostridia(94);Clostridiales(94);Lachnospiraceae(86);Lachnospiraceae_ge(73);
OTU0650	Bacteria(98);Bacteria_unclassified(98);Bacteria_unclassified(98);Bacteria_unclassified(98);Bacteria_unclassified(98);Bacteria_unclassified(98);
OTU0651	Bacteria(100);Bacteroidetes(100);Bacteroidia(100);Bacteroidales(73);Bacteroidales_unclassified(73);Bacteroidales_unclassified(73);
OTU0652	Bacteria(100);Firmicutes(100);Clostridia(100);Clostridiales(100);Family_XIII(92);Family_XIII_ge(87);
OTU0653	Bacteria(100);Proteobacteria(100);Gammaproteobacteria(100);Pseudomonadales(100);Moraxellaceae(100);Acinetobacter(100);
OTU0654	Bacteria(100);Firmicutes(100);Clostridia(100);Clostridiales(100);Lachnospiraceae(100);Lachnospiraceae_unclassified(100);
OTU0655	Bacteria(100);Firmicutes(100);Clostridia(100);Clostridiales(100);Lachnospiraceae(100);Blautia(64);
OTU0656	Bacteria(100);Bacteroidetes(100);Bacteroidia(100);Bacteroidales(100);Prevotellaceae(99);Prevotella_7(94);
OTU0657	Bacteria(100);Tenericutes(83);Mollicutes(83);Mollicutes_RF39(60);Mollicutes_RF39_fa(60);Mollicutes_RF39_ge(60);
OTU0658	Bacteria(100);Tenericutes(62);Mollicutes(62);Mollicutes_unclassified(62);Mollicutes_unclassified(62);Mollicutes_unclassified(62);
OTU0659	Bacteria(100);Firmicutes(100);Clostridia(100);Clostridiales(100);Lachnospiraceae(100);Lachnospiraceae_unclassified(100);
OTU0660	Bacteria(100);Bacteroidetes(100);Bacteroidia(100);Bacteroidales(100);Prevotellaceae(100);Prevotella_1(74);
OTU0661	Bacteria(100);Bacteroidetes(100);Bacteroidia(100);Bacteroidales(100);Rikenellaceae(100);Rikenellaceae_RC9_gut_group(100);
OTU0662	Bacteria(100);Bacteroidetes(100);Bacteroidia(100);Bacteroidales(100);Prevotellaceae(100);Prevotella_1(100);
OTU0663	Bacteria(100);Spirochaetes(98);Spirochaetia(98);Spirochaetales(98);Spirochaetaceae(98);Treponema_2(77);
OTU0664	Bacteria(100);Firmicutes(78);Clostridia(68);Clostridiales(68);Clostridiales_unclassified(68);Clostridiales_unclassified(68);
OTU0665	Bacteria(100);Firmicutes(99);Clostridia(99);Clostridiales(99);Ruminococcaceae(99);uncultured(79);
OTU0666	Bacteria(99);Bacteria_unclassified(99);Bacteria_unclassified(99);Bacteria_unclassified(99);Bacteria_unclassified(99);Bacteria_unclassified(99);
OTU0667	Bacteria(100);Firmicutes(100);Clostridia(100);Clostridiales(100);Lachnospiraceae(100);Lachnospiraceae_unclassified(100);
OTU0668	Bacteria(100);Firmicutes(100);Clostridia(100);Clostridiales(100);Lachnospiraceae(100);Lachnospiraceae_unclassified(100);
OTU0669	Bacteria(100);Firmicutes(100);Clostridia(100);Clostridiales(100);Lachnospiraceae(100);Lachnospiraceae_unclassified(100);
OTU0670	Bacteria(100);Firmicutes(98);Clostridia(97);Clostridiales(97);Family_XIII(90);Family_XIII_unclassified(90);
OTU0671	Bacteria(100);Bacteroidetes(100);Bacteroidia(100);Bacteroidales(100);Prevotellaceae(100);Prevotellaceae_UCG-003(100);
OTU0672	Bacteria(100);Bacteroidetes(100);Bacteroidia(100);Bacteroidales(100);Prevotellaceae(99);Prevotella_1(81);
OTU0673	Bacteria(100);Firmicutes(100);Clostridia(100);Clostridiales(100);Lachnospiraceae(100);Lachnospiraceae_unclassified(100);
OTU0674	Bacteria(100);Firmicutes(73);Firmicutes_unclassified(73);Firmicutes_unclassified(73);Firmicutes_unclassified(73);Firmicutes_unclassified(73);
OTU0675	Bacteria(100);Firmicutes(100);Clostridia(100);Clostridiales(100);Lachnospiraceae(100);Roseburia(66);
OTU0676	Bacteria(100);Bacteroidetes(100);Bacteroidia(100);Bacteroidales(100);Prevotellaceae(100);Prevotella_1(75);
OTU0677	Bacteria(100);Firmicutes(75);Clostridia(71);Clostridiales(68);Clostridiales_unclassified(68);Clostridiales_unclassified(68);
OTU0678	Bacteria(100);Proteobacteria(100);Alphaproteobacteria(100);Acetobacterales(100);Acetobacteraceae(100);Acetobacter(100);
OTU0679	Bacteria(100);Bacteroidetes(100);Bacteroidia(100);Sphingobacteriales(60);Sphingobacteriales_unclassified(60);Sphingobacteriales_unclassified(60);
OTU0680	Bacteria(100);Spirochaetes(91);Spirochaetia(91);Spirochaetales(91);Spirochaetaceae(91);Spirochaetaceae_unclassified(91);
OTU0681	Bacteria(100);Bacteroidetes(100);Bacteroidia(100);Bacteroidales(98);Prevotellaceae(98);Prevotellaceae_UCG-003(93);
OTU0682	Bacteria(100);Firmicutes(97);Clostridia(95);Clostridiales(95);Ruminococcaceae(91);Ruminococcaceae_UCG-010(85);
OTU0683	Bacteria(99);Bacteria_unclassified(99);Bacteria_unclassified(99);Bacteria_unclassified(99);Bacteria_unclassified(99);Bacteria_unclassified(99);
OTU0684	Bacteria(100);Firmicutes(95);Clostridia(95);Clostridiales(95);Lachnospiraceae(95);Lachnospiraceae_unclassified(95);
OTU0685	Bacteria(100);Firmicutes(99);Clostridia(98);Clostridiales(98);Lachnospiraceae(93);Lachnospiraceae_unclassified(93);
OTU0686	Bacteria(100);Bacteroidetes(97);Bacteroidia(97);Bacteroidales(97);Prevotellaceae(96);Prevotellaceae_unclassified(96);
OTU0687	Bacteria(100);Bacteria_unclassified(100);Bacteria_unclassified(100);Bacteria_unclassified(100);Bacteria_unclassified(100);Bacteria_unclassified(100);
OTU0688	Bacteria(100);Bacteroidetes(96);Bacteroidia(96);Bacteroidales(74);Rikenellaceae(61);Rikenellaceae_RC9_gut_group(61);
OTU0689	Bacteria(100);Bacteroidetes(100);Bacteroidia(100);Bacteroidales(100);Prevotellaceae(100);Prevotellaceae_unclassified(100);
OTU0690	Bacteria(100);Proteobacteria(92);Gammaproteobacteria(86);Gammaproteobacteria_unclassified(86);Gammaproteobacteria_unclassified(86);Gammaproteobacteria_unclassified(86);
OTU0691	Bacteria(100);Bacteroidetes(97);Bacteroidia(97);Bacteroidia_unclassified(97);Bacteroidia_unclassified(97);Bacteroidia_unclassified(97);
OTU0692	Bacteria(100);Firmicutes(100);Clostridia(99);Clostridiales(99);Lachnospiraceae(99);Lachnospiraceae_unclassified(99);
OTU0693	Bacteria(100);Firmicutes(100);Clostridia(100);Clostridiales(100);Lachnospiraceae(100);Lachnospiraceae_unclassified(100);
OTU0694	Bacteria(100);Firmicutes(99);Clostridia(98);Clostridiales(98);Lachnospiraceae(96);Lachnospiraceae_unclassified(96);
OTU0695	Bacteria(100);Proteobacteria(89);Gammaproteobacteria(83);Gammaproteobacteria_unclassified(83);Gammaproteobacteria_unclassified(83);Gammaproteobacteria_unclassified(83);
OTU0696	Bacteria(100);Firmicutes(99);Clostridia(99);Clostridiales(99);Ruminococcaceae(99);Ruminococcaceae_UCG-005(65);
OTU0697	Bacteria(99);Bacteria_unclassified(99);Bacteria_unclassified(99);Bacteria_unclassified(99);Bacteria_unclassified(99);Bacteria_unclassified(99);
OTU0698	Bacteria(100);Firmicutes(69);Firmicutes_unclassified(69);Firmicutes_unclassified(69);Firmicutes_unclassified(69);Firmicutes_unclassified(69);
OTU0699	Bacteria(100);Firmicutes(100);Clostridia(100);Clostridiales(100);Lachnospiraceae(100);Lachnospiraceae_unclassified(100);
OTU0700	Bacteria(100);Bacteroidetes(100);Bacteroidia(100);Bacteroidales(100);Prevotellaceae(94);Prevotellaceae_UCG-003(68);
OTU0701	Bacteria(100);Firmicutes(100);Clostridia(100);Clostridiales(100);Lachnospiraceae(98);Lachnospiraceae_unclassified(98);
OTU0702	Bacteria(99);Spirochaetes(93);Spirochaetia(93);Spirochaetales(93);Spirochaetaceae(93);Treponema_2(60);
OTU0703	Bacteria(100);Bacteroidetes(100);Bacteroidia(100);Bacteroidales(100);Prevotellaceae(100);Prevotella(68);
OTU0704	Bacteria(99);Cyanobacteria(72);Melainabacteria(63);Melainabacteria_unclassified(63);Melainabacteria_unclassified(63);Melainabacteria_unclassified(63);
OTU0705	Bacteria(98);Bacteria_unclassified(98);Bacteria_unclassified(98);Bacteria_unclassified(98);Bacteria_unclassified(98);Bacteria_unclassified(98);
OTU0706	Bacteria(100);Elusimicrobia(96);Endomicrobia(96);Endomicrobiales(96);Endomicrobiaceae(96);Candidatus_Endomicrobium(96);
OTU0707	Bacteria(96);Bacteria_unclassified(96);Bacteria_unclassified(96);Bacteria_unclassified(96);Bacteria_unclassified(96);Bacteria_unclassified(96);
OTU0708	Bacteria(100);Firmicutes(100);Clostridia(100);Clostridiales(100);Lachnospiraceae(100);Lachnospiraceae_unclassified(100);
OTU0709	Bacteria(100);Bacteroidetes(100);Bacteroidia(100);Bacteroidales(93);Rikenellaceae(93);Rikenellaceae_RC9_gut_group(89);
OTU0710	Bacteria(96);Bacteria_unclassified(96);Bacteria_unclassified(96);Bacteria_unclassified(96);Bacteria_unclassified(96);Bacteria_unclassified(96);
OTU0711	Bacteria(100);Proteobacteria(100);Gammaproteobacteria(100);Pseudomonadales(100);Moraxellaceae(100);Acinetobacter(100);
OTU0712	Bacteria(98);Bacteroidetes(86);Bacteroidia(86);Bacteroidales(82);Prevotellaceae(61);Prevotellaceae_unclassified(61);
OTU0713	Bacteria(100);Firmicutes(97);Clostridia(96);Clostridiales(96);Ruminococcaceae(90);Ruminococcaceae_UCG-010(81);
OTU0714	Bacteria(100);Bacteroidetes(99);Bacteroidia(99);Bacteroidales(98);Prevotellaceae(95);Prevotellaceae_unclassified(95);
OTU0715	Bacteria(100);Firmicutes(93);Firmicutes_unclassified(93);Firmicutes_unclassified(93);Firmicutes_unclassified(93);Firmicutes_unclassified(93);
OTU0716	Bacteria(100);Firmicutes(100);Clostridia(100);Clostridiales(100);Lachnospiraceae(100);Lachnospiraceae_unclassified(100);
OTU0717	Bacteria(100);Bacteroidetes(100);Bacteroidia(100);Bacteroidales(100);Prevotellaceae(100);Prevotella_1(100);
OTU0718	Bacteria(100);Firmicutes(87);Clostridia(87);Clostridiales(87);Ruminococcaceae(66);Ruminococcaceae_unclassified(66);
OTU0719	Bacteria(96);Bacteria_unclassified(96);Bacteria_unclassified(96);Bacteria_unclassified(96);Bacteria_unclassified(96);Bacteria_unclassified(96);
OTU0720	Bacteria(100);Tenericutes(96);Mollicutes(96);Mollicutes_RF39(96);Mollicutes_RF39_fa(96);Mollicutes_RF39_ge(96);
OTU0721	Bacteria(99);Bacteroidetes(96);Bacteroidia(96);Bacteroidales(90);Prevotellaceae(72);Prevotellaceae_unclassified(72);
OTU0722	Bacteria(100);Bacteria_unclassified(100);Bacteria_unclassified(100);Bacteria_unclassified(100);Bacteria_unclassified(100);Bacteria_unclassified(100);
OTU0723	Bacteria(94);Bacteria_unclassified(94);Bacteria_unclassified(94);Bacteria_unclassified(94);Bacteria_unclassified(94);Bacteria_unclassified(94);
OTU0724	Bacteria(100);Firmicutes(100);Clostridia(100);Clostridiales(100);Lachnospiraceae(99);Lachnospiraceae_unclassified(99);
OTU0725	Bacteria(100);Firmicutes(95);Clostridia(95);Clostridiales(95);Ruminococcaceae(94);Ruminococcaceae_unclassified(94);
OTU0726	Bacteria(100);Tenericutes(70);Mollicutes(70);Mollicutes_unclassified(70);Mollicutes_unclassified(70);Mollicutes_unclassified(70);
OTU0727	Bacteria(100);Firmicutes(100);Clostridia(100);Clostridiales(100);Ruminococcaceae(93);Ruminococcaceae_UCG-005(92);
OTU0728	Bacteria(100);Firmicutes(92);Clostridia(88);Clostridiales(88);Clostridiales_unclassified(88);Clostridiales_unclassified(88);
OTU0729	Bacteria(100);Bacteria_unclassified(100);Bacteria_unclassified(100);Bacteria_unclassified(100);Bacteria_unclassified(100);Bacteria_unclassified(100);
OTU0730	Bacteria(99);Tenericutes(66);Mollicutes(66);Mollicutes_unclassified(66);Mollicutes_unclassified(66);Mollicutes_unclassified(66);
OTU0731	Bacteria(100);Bacteroidetes(100);Bacteroidia(100);Bacteroidales(100);Prevotellaceae(100);Prevotella_1(100);
OTU0732	Bacteria(100);Bacteroidetes(98);Bacteroidia(98);Bacteroidales(79);Rikenellaceae(70);Rikenellaceae_RC9_gut_group(70);
OTU0733	Bacteria(100);Proteobacteria(100);Gammaproteobacteria(100);Xanthomonadales(100);Xanthomonadaceae(100);Stenotrophomonas(100);
OTU0734	Bacteria(99);Bacteroidetes(94);Bacteroidia(94);Bacteroidales(88);Prevotellaceae(88);Prevotellaceae_unclassified(88);
OTU0735	Bacteria(100);Firmicutes(100);Clostridia(100);Clostridiales(100);Lachnospiraceae(100);Lachnospiraceae_unclassified(100);
OTU0736	Bacteria(100);Firmicutes(99);Clostridia(99);Clostridiales(99);Ruminococcaceae(93);Ruminococcaceae_unclassified(93);
OTU0737	Bacteria(100);Bacteroidetes(93);Bacteroidia(93);Bacteroidia_unclassified(93);Bacteroidia_unclassified(93);Bacteroidia_unclassified(93);
OTU0738	Bacteria(99);Firmicutes(92);Clostridia(82);Clostridiales(82);Ruminococcaceae(66);Ruminococcaceae_UCG-014(64);
OTU0739	Bacteria(100);Firmicutes(98);Clostridia(98);Clostridiales(98);Lachnospiraceae(98);Lachnospiraceae_unclassified(98);
OTU0740	Bacteria(100);Bacteria_unclassified(100);Bacteria_unclassified(100);Bacteria_unclassified(100);Bacteria_unclassified(100);Bacteria_unclassified(100);
OTU0741	Bacteria(100);Firmicutes(100);Clostridia(100);Clostridiales(100);Lachnospiraceae(99);Lachnospiraceae_unclassified(99);
OTU0742	Bacteria(100);Bacteroidetes(99);Bacteroidia(99);Bacteroidales(99);Prevotellaceae(99);Prevotellaceae_unclassified(99);
OTU0743	Bacteria(100);Bacteroidetes(100);Bacteroidia(100);Bacteroidia_unclassified(100);Bacteroidia_unclassified(100);Bacteroidia_unclassified(100);
OTU0744	Bacteria(98);Bacteria_unclassified(98);Bacteria_unclassified(98);Bacteria_unclassified(98);Bacteria_unclassified(98);Bacteria_unclassified(98);
OTU0745	Bacteria(100);Bacteria_unclassified(100);Bacteria_unclassified(100);Bacteria_unclassified(100);Bacteria_unclassified(100);Bacteria_unclassified(100);
OTU0746	Bacteria(100);Firmicutes(100);Clostridia(100);Clostridiales(100);Lachnospiraceae(100);Lachnospiraceae_unclassified(100);
OTU0747	Bacteria(99);Bacteria_unclassified(99);Bacteria_unclassified(99);Bacteria_unclassified(99);Bacteria_unclassified(99);Bacteria_unclassified(99);
OTU0748	Bacteria(100);Firmicutes(100);Clostridia(100);Clostridiales(100);Lachnospiraceae(100);Lachnospiraceae_ge(100);
OTU0749	Bacteria(100);Bacteroidetes(100);Bacteroidia(100);Bacteroidales(100);Prevotellaceae(100);Prevotella_1(100);
OTU0750	Bacteria(100);Proteobacteria(98);Deltaproteobacteria(87);Deltaproteobacteria_unclassified(87);Deltaproteobacteria_unclassified(87);Deltaproteobacteria_unclassified(87);
OTU0751	Bacteria(99);Proteobacteria(88);Deltaproteobacteria(84);Desulfuromonadales(62);Desulfuromonadaceae(62);Pelobacter(62);
OTU0752	Bacteria(90);Bacteria_unclassified(90);Bacteria_unclassified(90);Bacteria_unclassified(90);Bacteria_unclassified(90);Bacteria_unclassified(90);
OTU0753	Bacteria(100);Bacteroidetes(100);Bacteroidia(100);Bacteroidales(100);Prevotellaceae(100);Prevotella_1(100);
OTU0754	Bacteria(100);Fibrobacteres(100);Fibrobacteria(100);Fibrobacterales(100);Fibrobacteraceae(100);Fibrobacter(100);
OTU0755	Bacteria(99);Spirochaetes(83);Spirochaetia(83);Spirochaetales(83);Spirochaetaceae(83);Treponema_2(70);
OTU0756	Bacteria(100);Actinobacteria(96);Coriobacteriia(89);Coriobacteriales(89);Eggerthellaceae(81);Eggerthella(81);
OTU0757	Bacteria(98);Bacteroidetes(91);Bacteroidia(91);Bacteroidales(82);Bacteroidales_unclassified(82);Bacteroidales_unclassified(82);
OTU0758	Bacteria(100);Firmicutes(100);Clostridia(100);Clostridiales(100);Lachnospiraceae(100);Lachnospiraceae_unclassified(100);
OTU0759	Bacteria(100);Firmicutes(100);Clostridia(100);Clostridiales(100);Ruminococcaceae(99);Ruminococcaceae_UCG-014(98);
OTU0760	Bacteria(100);Firmicutes(100);Clostridia(100);Clostridiales(100);Lachnospiraceae(100);Pseudobutyrivibrio(83);
OTU0761	Bacteria(100);Firmicutes(100);Clostridia(100);Clostridiales(100);Ruminococcaceae(99);Ruminococcaceae_ge(72);
OTU0762	Bacteria(100);Firmicutes(94);Clostridia(88);Clostridiales(88);Family_XIII(82);Family_XIII_unclassified(82);
OTU0763	Bacteria(100);Firmicutes(100);Clostridia(100);Clostridiales(100);Ruminococcaceae(98);Ruminococcaceae_unclassified(98);
OTU0764	Bacteria(100);Spirochaetes(60);Spirochaetes_unclassified(60);Spirochaetes_unclassified(60);Spirochaetes_unclassified(60);Spirochaetes_unclassified(60);
OTU0765	Bacteria(100);Firmicutes(87);Clostridia(81);Clostridiales(81);Family_XIII(72);Family_XIII_unclassified(72);
OTU0766	Bacteria(100);Bacteroidetes(99);Bacteroidia(99);Bacteroidia_unclassified(99);Bacteroidia_unclassified(99);Bacteroidia_unclassified(99);
OTU0767	Bacteria(100);Bacteroidetes(100);Bacteroidia(100);Bacteroidales(100);Prevotellaceae(100);Prevotellaceae_UCG-003(100);
OTU0768	Bacteria(99);Tenericutes(68);Mollicutes(68);Mollicutes_unclassified(68);Mollicutes_unclassified(68);Mollicutes_unclassified(68);
OTU0769	Bacteria(100);Bacteroidetes(100);Bacteroidia(100);Bacteroidales(100);Prevotellaceae(100);Prevotella_1(100);
OTU0770	Bacteria(99);Bacteroidetes(98);Bacteroidia(98);Bacteroidales(87);Bacteroidales_unclassified(87);Bacteroidales_unclassified(87);
OTU0771	Bacteria(100);Firmicutes(96);Clostridia(96);Clostridiales(96);Ruminococcaceae(93);Ruminococcaceae_unclassified(93);
OTU0772	Bacteria(100);Bacteroidetes(98);Bacteroidia(98);Bacteroidia_unclassified(98);Bacteroidia_unclassified(98);Bacteroidia_unclassified(98);
OTU0773	Bacteria(100);Firmicutes(100);Clostridia(100);Clostridiales(100);Lachnospiraceae(100);Lachnospiraceae_unclassified(100);
OTU0774	Bacteria(97);Patescibacteria(93);Gracilibacteria(90);Absconditabacteriales_(SR1)(90);Absconditabacteriales_(SR1)_fa(90);Absconditabacteriales_(SR1)_ge(90);
OTU0775	Bacteria(100);Bacteroidetes(100);Bacteroidia(100);Bacteroidales(100);Prevotellaceae(100);Prevotella_1(100);
OTU0776	Bacteria(100);Bacteroidetes(100);Bacteroidia(100);Bacteroidales(95);Rikenellaceae(91);Rikenellaceae_RC9_gut_group(91);
OTU0777	Bacteria(100);Bacteria_unclassified(100);Bacteria_unclassified(100);Bacteria_unclassified(100);Bacteria_unclassified(100);Bacteria_unclassified(100);
OTU0778	Bacteria(100);Bacteroidetes(100);Bacteroidia(100);Bacteroidales(100);Prevotellaceae(100);Prevotella_1(92);
OTU0779	Bacteria(100);Firmicutes(100);Clostridia(100);Clostridiales(100);Lachnospiraceae(96);Lachnospiraceae_FCS020_group(71);
OTU0780	Bacteria(100);Bacteria_unclassified(100);Bacteria_unclassified(100);Bacteria_unclassified(100);Bacteria_unclassified(100);Bacteria_unclassified(100);
OTU0781	Bacteria(100);Bacteroidetes(100);Bacteroidia(100);Bacteroidales(100);Prevotellaceae(100);Prevotella_1(100);
OTU0782	Bacteria(100);Bacteroidetes(96);Bacteroidia(96);Bacteroidales(83);Prevotellaceae(75);Prevotellaceae_unclassified(75);
OTU0783	Bacteria(99);Bacteria_unclassified(99);Bacteria_unclassified(99);Bacteria_unclassified(99);Bacteria_unclassified(99);Bacteria_unclassified(99);
OTU0784	Bacteria(100);Firmicutes(100);Clostridia(100);Clostridiales(100);Clostridiales_unclassified(100);Clostridiales_unclassified(100);
OTU0785	Bacteria(100);Firmicutes(100);Clostridia(100);Clostridiales(100);Lachnospiraceae(100);Blautia(71);
OTU0786	Bacteria(100);Firmicutes(100);Clostridia(99);Clostridiales(99);Ruminococcaceae(90);Ruminococcaceae_UCG-014(89);
OTU0787	Bacteria(100);Bacteroidetes(100);Bacteroidia(100);Bacteroidia_unclassified(100);Bacteroidia_unclassified(100);Bacteroidia_unclassified(100);
OTU0788	Bacteria(100);Firmicutes(100);Clostridia(100);Clostridiales(100);Lachnospiraceae(100);Lachnospiraceae_unclassified(100);
OTU0789	Bacteria(100);Actinobacteria(100);Actinobacteria(100);Micrococcales(100);Micrococcaceae(100);Glutamicibacter(80);
OTU0790	Bacteria(95);Bacteroidetes(94);Bacteroidia(94);Bacteroidales(83);Bacteroidales_unclassified(83);Bacteroidales_unclassified(83);
OTU0791	Bacteria(98);Firmicutes(85);Clostridia(73);Clostridiales(73);Clostridiales_unclassified(73);Clostridiales_unclassified(73);
OTU0792	Bacteria(100);Bacteroidetes(100);Bacteroidia(100);Bacteroidales(99);Prevotellaceae(95);Prevotella_1(79);
OTU0793	Bacteria(100);Bacteroidetes(98);Bacteroidia(98);Bacteroidales(89);Bacteroidales_unclassified(89);Bacteroidales_unclassified(89);
OTU0794	Bacteria(100);Bacteroidetes(99);Bacteroidia(99);Bacteroidales(88);Bacteroidales_unclassified(88);Bacteroidales_unclassified(88);
OTU0795	Bacteria(99);Spirochaetes(91);Spirochaetia(89);Spirochaetales(89);Spirochaetaceae(89);Spirochaetaceae_unclassified(89);
OTU0796	Bacteria(100);Firmicutes(98);Clostridia(98);Clostridiales(98);Clostridiales_unclassified(98);Clostridiales_unclassified(98);
OTU0797	Bacteria(100);Firmicutes(100);Clostridia(100);Clostridiales(100);Lachnospiraceae(100);Lachnospiraceae_unclassified(100);
OTU0798	Bacteria(97);Bacteria_unclassified(97);Bacteria_unclassified(97);Bacteria_unclassified(97);Bacteria_unclassified(97);Bacteria_unclassified(97);
OTU0799	Bacteria(100);Firmicutes(73);Clostridia(68);Clostridia_unclassified(68);Clostridia_unclassified(68);Clostridia_unclassified(68);
OTU0800	Bacteria(99);Firmicutes(83);Clostridia(83);Clostridiales(83);Ruminococcaceae(78);Ruminococcaceae_UCG-010(70);
OTU0801	Bacteria(100);Firmicutes(100);Clostridia(100);Clostridiales(100);Lachnospiraceae(100);Lachnospiraceae_unclassified(100);
OTU0802	Bacteria(100);Bacteroidetes(100);Bacteroidia(100);Bacteroidales(99);Prevotellaceae(98);Prevotellaceae_unclassified(98);
OTU0803	Bacteria(100);Firmicutes(82);Clostridia(69);Clostridiales(69);Clostridiales_unclassified(69);Clostridiales_unclassified(69);
OTU0804	Bacteria(100);Proteobacteria(100);Gammaproteobacteria(100);Pseudomonadales(100);Moraxellaceae(100);Psychrobacter(100);
OTU0805	Bacteria(100);Firmicutes(100);Clostridia(100);Clostridiales(100);Lachnospiraceae(100);Lachnospiraceae_unclassified(100);
OTU0806	Bacteria(100);Proteobacteria(100);Gammaproteobacteria(100);Xanthomonadales(100);Xanthomonadaceae(100);Stenotrophomonas(99);
OTU0807	Bacteria(100);Firmicutes(100);Clostridia(100);Clostridiales(100);Ruminococcaceae(98);Ruminococcaceae_ge(89);
OTU0808	Bacteria(100);Bacteroidetes(100);Bacteroidia(100);Bacteroidales(100);Prevotellaceae(100);Prevotella_1(100);
OTU0809	Bacteria(100);Bacteroidetes(100);Bacteroidia(100);Bacteroidales(100);Rikenellaceae(96);Rikenellaceae_RC9_gut_group(96);
OTU0810	Bacteria(100);Elusimicrobia(100);Elusimicrobia(100);Elusimicrobiales(100);Elusimicrobiaceae(100);Elusimicrobium(100);
OTU0811	Bacteria(100);Bacteria_unclassified(100);Bacteria_unclassified(100);Bacteria_unclassified(100);Bacteria_unclassified(100);Bacteria_unclassified(100);
OTU0812	Bacteria(100);Tenericutes(60);Mollicutes(60);Mollicutes_unclassified(60);Mollicutes_unclassified(60);Mollicutes_unclassified(60);
OTU0813	Bacteria(100);Firmicutes(100);Clostridia(100);Clostridiales(100);Ruminococcaceae(100);Ruminococcaceae_NK4A214_group(70);
OTU0814	Bacteria(100);Patescibacteria(100);Saccharimonadia(100);Saccharimonadales(100);Saccharimonadaceae(92);Candidatus_Saccharimonas(92);
OTU0815	Bacteria(100);Fibrobacteres(100);Fibrobacteria(100);Fibrobacterales(100);Fibrobacteraceae(100);Fibrobacter(100);
OTU0816	Bacteria(100);Firmicutes(89);Clostridia(85);Clostridiales(84);Clostridiales_unclassified(84);Clostridiales_unclassified(84);
OTU0817	Bacteria(100);Bacteroidetes(98);Bacteroidia(98);Bacteroidales(92);Bacteroidales_unclassified(92);Bacteroidales_unclassified(92);
OTU0818	Bacteria(100);Bacteroidetes(100);Bacteroidia(100);Bacteroidia_unclassified(100);Bacteroidia_unclassified(100);Bacteroidia_unclassified(100);
OTU0819	Bacteria(100);Firmicutes(100);Clostridia(100);Clostridiales(100);Ruminococcaceae(100);Ruminococcus_1(99);
OTU0820	Bacteria(100);Bacteria_unclassified(100);Bacteria_unclassified(100);Bacteria_unclassified(100);Bacteria_unclassified(100);Bacteria_unclassified(100);
OTU0821	Bacteria(100);Firmicutes(100);Clostridia(100);Clostridiales(100);Lachnospiraceae(98);Lachnospiraceae_unclassified(98);
OTU0822	Bacteria(100);Firmicutes(100);Clostridia(100);Clostridiales(99);Ruminococcaceae(76);Ruminococcaceae_UCG-014(76);
OTU0823	Bacteria(100);Firmicutes(92);Clostridia(91);Clostridiales(91);Ruminococcaceae(87);Ruminococcaceae_UCG-010(81);
OTU0824	Bacteria(99);Firmicutes(78);Erysipelotrichia(75);Erysipelotrichales(75);Erysipelotrichaceae(75);Erysipelotrichaceae_unclassified(75);
OTU0825	Bacteria(100);Bacteroidetes(100);Bacteroidia(100);Bacteroidales(100);Rikenellaceae(100);Rikenellaceae_RC9_gut_group(100);
OTU0826	Bacteria(99);Bacteroidetes(96);Bacteroidia(96);Bacteroidia_unclassified(96);Bacteroidia_unclassified(96);Bacteroidia_unclassified(96);
OTU0827	Bacteria(99);Bacteroidetes(97);Bacteroidia(97);Bacteroidales(75);Bacteroidales_unclassified(75);Bacteroidales_unclassified(75);
OTU0828	Bacteria(100);Firmicutes(100);Clostridia(100);Clostridiales(100);Family_XIII(100);Family_XIII_AD3011_group(93);
OTU0829	Bacteria(96);Bacteria_unclassified(96);Bacteria_unclassified(96);Bacteria_unclassified(96);Bacteria_unclassified(96);Bacteria_unclassified(96);
OTU0830	Bacteria(100);Firmicutes(100);Clostridia(100);Clostridiales(100);Ruminococcaceae(97);Ruminococcaceae_UCG-010(94);
OTU0831	Bacteria(99);Tenericutes(76);Mollicutes(76);Mollicutes_RF39(71);Mollicutes_RF39_fa(71);Mollicutes_RF39_ge(71);
OTU0832	Bacteria(100);Firmicutes(100);Clostridia(100);Clostridiales(100);Ruminococcaceae(100);Ruminococcus_1(100);
OTU0833	Bacteria(100);Firmicutes(100);Clostridia(100);Clostridiales(100);Lachnospiraceae(100);Lachnospiraceae_unclassified(100);
OTU0834	Bacteria(100);Firmicutes(100);Clostridia(100);Clostridiales(100);Ruminococcaceae(94);Ruminococcaceae_unclassified(94);
OTU0835	Bacteria(100);Bacteroidetes(99);Bacteroidia(99);Bacteroidales(95);Rikenellaceae(94);Rikenellaceae_RC9_gut_group(94);
OTU0836	Bacteria(100);Fibrobacteres(100);Fibrobacteria(100);Fibrobacterales(100);Fibrobacteraceae(100);Fibrobacter(100);
OTU0837	Bacteria(99);Bacteroidetes(94);Bacteroidia(94);Bacteroidales(87);Prevotellaceae(61);Prevotellaceae_unclassified(61);
OTU0838	Archaea(100);Euryarchaeota(100);Methanobacteria(100);Methanobacteriales(100);Methanobacteriaceae(100);Methanobrevibacter(100);
OTU0839	Bacteria(100);Spirochaetes(93);Spirochaetia(93);Spirochaetales(93);Spirochaetaceae(93);Spirochaetaceae_unclassified(93);
OTU0840	Bacteria(100);Bacteroidetes(100);Bacteroidia(100);Bacteroidales(100);Prevotellaceae(100);Prevotella_1(98);
OTU0841	Bacteria(90);Bacteria_unclassified(90);Bacteria_unclassified(90);Bacteria_unclassified(90);Bacteria_unclassified(90);Bacteria_unclassified(90);
OTU0842	Bacteria(100);Firmicutes(96);Clostridia(96);Clostridiales(96);Ruminococcaceae(73);Ruminococcaceae_unclassified(73);
OTU0843	Bacteria(100);Firmicutes(100);Clostridia(100);Clostridiales(100);Ruminococcaceae(98);Ruminococcaceae_ge(94);
OTU0844	Bacteria(100);Bacteroidetes(99);Bacteroidia(99);Bacteroidales(68);Bacteroidales_unclassified(68);Bacteroidales_unclassified(68);
OTU0845	Bacteria(100);Proteobacteria(100);Alphaproteobacteria(100);Caulobacterales(100);Caulobacteraceae(100);Brevundimonas(100);
OTU0846	Bacteria(100);Firmicutes(100);Clostridia(100);Clostridiales(100);Lachnospiraceae(100);Lachnospiraceae_unclassified(100);
OTU0847	Bacteria(98);Bacteroidetes(96);Bacteroidia(96);Bacteroidia_unclassified(96);Bacteroidia_unclassified(96);Bacteroidia_unclassified(96);
OTU0848	Bacteria(100);Firmicutes(100);Clostridia(100);Clostridiales(100);Lachnospiraceae(100);Pseudobutyrivibrio(65);
OTU0849	Bacteria(100);Bacteroidetes(100);Bacteroidia(100);Bacteroidales(100);Prevotellaceae(100);Prevotellaceae_UCG-003(94);
OTU0850	Bacteria(94);Proteobacteria(63);Proteobacteria_unclassified(63);Proteobacteria_unclassified(63);Proteobacteria_unclassified(63);Proteobacteria_unclassified(63);
OTU0851	Bacteria(99);Bacteria_unclassified(99);Bacteria_unclassified(99);Bacteria_unclassified(99);Bacteria_unclassified(99);Bacteria_unclassified(99);
OTU0852	Bacteria(100);Firmicutes(99);Clostridia(96);Clostridiales(96);Christensenellaceae(75);Christensenellaceae_R-7_group(75);
OTU0853	Bacteria(100);Bacteroidetes(100);Bacteroidia(100);Bacteroidales(96);Rikenellaceae(94);Rikenellaceae_RC9_gut_group(94);
OTU0854	Bacteria(100);Firmicutes(100);Clostridia(100);Clostridiales(100);Lachnospiraceae(100);Lachnospiraceae_unclassified(100);
OTU0855	Bacteria(99);Bacteroidetes(97);Bacteroidia(97);Bacteroidales(77);M2PB4-65_termite_group(64);M2PB4-65_termite_group_ge(64);
OTU0856	Bacteria(100);Bacteroidetes(98);Bacteroidia(98);Sphingobacteriales(72);Sphingobacteriaceae(68);Parapedobacter(67);
OTU0857	Bacteria(100);Proteobacteria(100);Gammaproteobacteria(100);Enterobacteriales(100);Enterobacteriaceae(100);Salmonella(69);
OTU0858	Bacteria(100);Spirochaetes(88);Spirochaetia(87);Spirochaetales(87);Spirochaetaceae(87);Treponema_2(74);
OTU0859	Bacteria(100);Bacteroidetes(92);Bacteroidia(92);Bacteroidia_unclassified(92);Bacteroidia_unclassified(92);Bacteroidia_unclassified(92);
OTU0860	Bacteria(100);Firmicutes(100);Clostridia(100);Clostridiales(100);Lachnospiraceae(100);Lachnospiraceae_unclassified(100);
OTU0861	Bacteria(100);Bacteroidetes(99);Bacteroidia(99);Bacteroidales(62);Bacteroidales_unclassified(62);Bacteroidales_unclassified(62);
OTU0862	Bacteria(100);Tenericutes(65);Mollicutes(65);Mollicutes_unclassified(65);Mollicutes_unclassified(65);Mollicutes_unclassified(65);
OTU0863	Bacteria(100);Cyanobacteria(92);Melainabacteria(87);Gastranaerophilales(62);Gastranaerophilales_fa(62);Gastranaerophilales_ge(62);
OTU0864	Bacteria(99);Bacteria_unclassified(99);Bacteria_unclassified(99);Bacteria_unclassified(99);Bacteria_unclassified(99);Bacteria_unclassified(99);
OTU0865	Bacteria(100);Bacteroidetes(100);Bacteroidia(100);Bacteroidales(100);Rikenellaceae(99);Rikenellaceae_RC9_gut_group(99);
OTU0866	Bacteria(100);Firmicutes(89);Clostridia(70);Clostridiales(70);Christensenellaceae(68);Christensenellaceae_R-7_group(68);
OTU0867	Bacteria(100);Firmicutes(100);Clostridia(100);Clostridiales(100);Lachnospiraceae(100);Lachnospiraceae_unclassified(100);
OTU0868	Bacteria(98);Bacteroidetes(97);Bacteroidia(97);Bacteroidales(86);Bacteroidales_unclassified(86);Bacteroidales_unclassified(86);
OTU0869	Bacteria(99);Bacteria_unclassified(99);Bacteria_unclassified(99);Bacteria_unclassified(99);Bacteria_unclassified(99);Bacteria_unclassified(99);
OTU0870	Bacteria(100);Proteobacteria(100);Gammaproteobacteria(100);Enterobacteriales(100);Enterobacteriaceae(100);Yersinia(100);
OTU0871	Bacteria(100);Firmicutes(100);Clostridia(100);Clostridiales(100);Lachnospiraceae(100);Lachnospiraceae_unclassified(100);
OTU0872	Bacteria(100);Firmicutes(100);Clostridia(100);Clostridiales(100);Lachnospiraceae(100);Lachnospiraceae_unclassified(100);
OTU0873	Bacteria(100);Bacteroidetes(100);Bacteroidia(100);Bacteroidales(100);Prevotellaceae(100);Prevotella_1(100);
OTU0874	Bacteria(100);Bacteroidetes(100);Bacteroidia(100);Bacteroidia_unclassified(100);Bacteroidia_unclassified(100);Bacteroidia_unclassified(100);
OTU0875	Bacteria(100);Bacteroidetes(100);Bacteroidia(100);Bacteroidales(100);Prevotellaceae(100);Prevotella_1(98);
OTU0876	Bacteria(100);Spirochaetes(99);Spirochaetia(99);Spirochaetales(99);Spirochaetaceae(99);Treponema_2(93);
OTU0877	Bacteria(100);Firmicutes(100);Clostridia(100);Clostridiales(100);Lachnospiraceae(100);Lachnospiraceae_unclassified(100);
OTU0878	Bacteria(100);Firmicutes(98);Clostridia(98);Clostridiales(98);Ruminococcaceae(97);Ruminococcaceae_unclassified(97);
OTU0879	Bacteria(100);Cyanobacteria(93);Melainabacteria(90);Gastranaerophilales(81);Gastranaerophilales_fa(81);Gastranaerophilales_ge(81);
OTU0880	Bacteria(100);Bacteroidetes(100);Bacteroidia(100);Bacteroidales(98);Rikenellaceae(95);Rikenellaceae_RC9_gut_group(89);
OTU0881	Bacteria(97);Bacteria_unclassified(97);Bacteria_unclassified(97);Bacteria_unclassified(97);Bacteria_unclassified(97);Bacteria_unclassified(97);
OTU0882	Bacteria(99);Planctomycetes(89);Planctomycetacia(89);Pirellulales(83);Pirellulaceae(83);Termite_planctomycete_cluster(81);
OTU0883	Bacteria(100);Firmicutes(100);Clostridia(100);Clostridiales(100);Lachnospiraceae(100);Lachnospiraceae_NK4A136_group(66);
OTU0884	Bacteria(100);Bacteroidetes(98);Bacteroidia(98);Bacteroidales(94);Prevotellaceae(82);Prevotellaceae_unclassified(82);
OTU0885	Bacteria(100);Firmicutes(100);Clostridia(100);Clostridiales(100);Lachnospiraceae(99);Lachnospiraceae_unclassified(99);
OTU0886	Bacteria(100);Bacteroidetes(100);Bacteroidia(100);Bacteroidales(73);Prevotellaceae(72);Prevotellaceae_unclassified(72);
OTU0887	Bacteria(100);Firmicutes(99);Negativicutes(97);Selenomonadales(97);Acidaminococcaceae(95);uncultured(73);
OTU0888	Bacteria(100);Chloroflexi(100);Anaerolineae(99);Anaerolineales(99);Anaerolineaceae(99);Flexilinea(97);
OTU0889	Bacteria(100);Chloroflexi(100);Anaerolineae(100);Anaerolineales(100);Anaerolineaceae(100);Flexilinea(98);
OTU0890	Bacteria(100);Actinobacteria(100);Actinobacteria(100);Corynebacteriales(100);Corynebacteriaceae(100);Corynebacterium_1(87);
OTU0891	Bacteria(98);Bacteroidetes(97);Bacteroidia(97);Bacteroidales(88);Bacteroidales_unclassified(88);Bacteroidales_unclassified(88);
OTU0892	Bacteria(100);Tenericutes(99);Mollicutes(99);Mollicutes_RF39(99);Mollicutes_RF39_fa(99);Mollicutes_RF39_ge(99);
OTU0893	Bacteria(100);Firmicutes(100);Clostridia(100);Clostridiales(100);Ruminococcaceae(95);Ruminococcaceae_UCG-014(95);
OTU0894	Bacteria(100);Bacteroidetes(100);Bacteroidia(100);Bacteroidales(100);Prevotellaceae(100);Prevotella_1(100);
OTU0895	Bacteria(100);Bacteroidetes(100);Bacteroidia(100);Bacteroidales(100);Prevotellaceae(100);Prevotella_1(100);
OTU0896	Bacteria(100);Firmicutes(100);Clostridia(100);Clostridiales(100);Ruminococcaceae(100);Ruminococcaceae_ge(94);
OTU0897	Bacteria(100);Firmicutes(100);Clostridia(91);Clostridiales(91);Christensenellaceae(79);Christensenellaceae_R-7_group(79);
OTU0898	Bacteria(100);Firmicutes(100);Clostridia(100);Clostridiales(100);Lachnospiraceae(97);Lachnospiraceae_unclassified(97);
OTU0899	Bacteria(100);Firmicutes(99);Clostridia(96);Clostridiales(96);Ruminococcaceae(60);Ruminococcaceae_unclassified(60);
OTU0900	Bacteria(100);Firmicutes(97);Clostridia(97);Clostridiales(97);Lachnospiraceae(95);Lachnospiraceae_ge(70);
OTU0901	Bacteria(100);Tenericutes(69);Mollicutes(69);Mollicutes_unclassified(69);Mollicutes_unclassified(69);Mollicutes_unclassified(69);
OTU0902	Bacteria(100);Firmicutes(99);Clostridia(98);Clostridiales(98);Lachnospiraceae(97);Lachnospiraceae_unclassified(97);
OTU0903	Bacteria(97);Proteobacteria(90);Deltaproteobacteria(81);Deltaproteobacteria_unclassified(81);Deltaproteobacteria_unclassified(81);Deltaproteobacteria_unclassified(81);
OTU0904	Bacteria(100);Firmicutes(100);Clostridia(100);Clostridiales(100);Lachnospiraceae(100);Butyrivibrio(60);
OTU0905	Bacteria(100);Bacteria_unclassified(100);Bacteria_unclassified(100);Bacteria_unclassified(100);Bacteria_unclassified(100);Bacteria_unclassified(100);
OTU0906	Bacteria(100);Firmicutes(99);Clostridia(99);Clostridiales(99);Lachnospiraceae(74);Lachnospiraceae_unclassified(74);
OTU0907	Bacteria(100);Tenericutes(67);Mollicutes(67);Mollicutes_RF39(66);Mollicutes_RF39_fa(66);Mollicutes_RF39_ge(66);
OTU0908	Bacteria(100);Bacteroidetes(99);Bacteroidia(99);Bacteroidales(99);Prevotellaceae(97);Prevotellaceae_unclassified(97);
OTU0909	Bacteria(99);Proteobacteria(75);Alphaproteobacteria(64);Alphaproteobacteria_unclassified(64);Alphaproteobacteria_unclassified(64);Alphaproteobacteria_unclassified(64);
OTU0910	Bacteria(100);Bacteroidetes(100);Bacteroidia(100);Bacteroidales(100);Prevotellaceae(100);Prevotella_1(99);
OTU0911	Bacteria(100);Spirochaetes(87);Spirochaetia(87);Spirochaetales(87);Spirochaetaceae(87);Spirochaetaceae_unclassified(87);
OTU0912	Bacteria(100);Firmicutes(87);Clostridia(79);Clostridiales(79);Ruminococcaceae(67);Ruminococcaceae_unclassified(67);
OTU0913	Bacteria(100);Fibrobacteres(96);Fibrobacteria(96);Fibrobacterales(96);Fibrobacteraceae(96);Fibrobacter(95);
OTU0914	Bacteria(100);Bacteroidetes(88);Bacteroidia(88);Bacteroidales(78);Bacteroidales_unclassified(78);Bacteroidales_unclassified(78);
OTU0915	Bacteria(100);Firmicutes(100);Clostridia(100);Clostridiales(100);Lachnospiraceae(100);Lachnospiraceae_unclassified(100);
OTU0916	Bacteria(100);Firmicutes(100);Clostridia(100);Clostridiales(100);Lachnospiraceae(100);Lachnospiraceae_ge(99);
OTU0917	Bacteria(100);Firmicutes(100);Clostridia(100);Clostridiales(100);Lachnospiraceae(98);Lachnospiraceae_ge(83);
OTU0918	Bacteria(99);Bacteria_unclassified(99);Bacteria_unclassified(99);Bacteria_unclassified(99);Bacteria_unclassified(99);Bacteria_unclassified(99);
OTU0919	Bacteria(100);Spirochaetes(86);Spirochaetia(86);Spirochaetales(86);Spirochaetaceae(86);Spirochaetaceae_unclassified(86);
OTU0920	Bacteria(100);Bacteroidetes(99);Bacteroidia(99);Bacteroidales(68);Bacteroidales_unclassified(68);Bacteroidales_unclassified(68);
OTU0921	Bacteria(100);Firmicutes(94);Clostridia(94);Clostridiales(94);Family_XIII(88);Family_XIII_ge(77);
OTU0922	Bacteria(100);Firmicutes(100);Clostridia(100);Clostridiales(100);Ruminococcaceae(100);Ruminococcaceae_unclassified(100);
OTU0923	Bacteria(100);Firmicutes(75);Firmicutes_unclassified(75);Firmicutes_unclassified(75);Firmicutes_unclassified(75);Firmicutes_unclassified(75);
OTU0924	Bacteria(100);Bacteroidetes(99);Bacteroidia(98);Bacteroidales(64);Bacteroidales_unclassified(64);Bacteroidales_unclassified(64);
OTU0925	Bacteria(100);Bacteroidetes(99);Bacteroidia(99);Bacteroidales(96);Prevotellaceae(86);Prevotellaceae_unclassified(86);
OTU0926	Bacteria(100);Firmicutes(98);Clostridia(97);Clostridiales(97);Ruminococcaceae(70);Ruminococcaceae_unclassified(70);
OTU0927	Bacteria(100);Spirochaetes(100);Spirochaetia(100);Spirochaetales(100);Spirochaetaceae(100);Treponema_2(99);
OTU0928	Bacteria(100);Firmicutes(100);Clostridia(99);Clostridiales(99);Lachnospiraceae(78);Lachnospiraceae_unclassified(78);
OTU0929	Bacteria(100);Bacteria_unclassified(100);Bacteria_unclassified(100);Bacteria_unclassified(100);Bacteria_unclassified(100);Bacteria_unclassified(100);
OTU0930	Bacteria(100);Bacteroidetes(95);Bacteroidia(95);Bacteroidales(74);Bacteroidales_unclassified(74);Bacteroidales_unclassified(74);
OTU0931	Bacteria(100);Firmicutes(100);Clostridia(100);Clostridiales(100);Lachnospiraceae(99);Lachnospiraceae_unclassified(99);
OTU0932	Bacteria(100);Bacteroidetes(100);Bacteroidia(100);Bacteroidales(100);Prevotellaceae(100);Prevotella_1(63);
OTU0933	Bacteria(100);Proteobacteria(89);Gammaproteobacteria(86);Gammaproteobacteria_unclassified(86);Gammaproteobacteria_unclassified(86);Gammaproteobacteria_unclassified(86);
OTU0934	Bacteria(100);Actinobacteria(94);Coriobacteriia(93);Coriobacteriales(93);Atopobiaceae(93);Atopobium(61);
OTU0935	Bacteria(97);Cyanobacteria(63);Cyanobacteria_unclassified(63);Cyanobacteria_unclassified(63);Cyanobacteria_unclassified(63);Cyanobacteria_unclassified(63);
OTU0936	Bacteria(98);Cyanobacteria(69);Cyanobacteria_unclassified(69);Cyanobacteria_unclassified(69);Cyanobacteria_unclassified(69);Cyanobacteria_unclassified(69);
OTU0937	Bacteria(100);Firmicutes(100);Clostridia(100);Clostridiales(100);Lachnospiraceae(100);Lachnospiraceae_unclassified(100);
OTU0938	Bacteria(100);Bacteroidetes(98);Bacteroidia(98);Bacteroidia_unclassified(98);Bacteroidia_unclassified(98);Bacteroidia_unclassified(98);
OTU0939	Bacteria(100);Bacteroidetes(100);Bacteroidia(100);Bacteroidales(79);Bacteroidales_unclassified(79);Bacteroidales_unclassified(79);
OTU0940	Bacteria(100);Firmicutes(100);Clostridia(100);Clostridiales(100);Ruminococcaceae(100);Ruminococcus_1(100);
OTU0941	Bacteria(100);Firmicutes(95);Clostridia(87);Clostridiales(87);Christensenellaceae(81);Christensenellaceae_R-7_group(81);
OTU0942	Bacteria(100);Bacteroidetes(100);Bacteroidia(100);Bacteroidales(100);Prevotellaceae(100);Prevotella_1(100);
OTU0943	Bacteria(99);Tenericutes(71);Mollicutes(71);Mollicutes_RF39(68);Mollicutes_RF39_fa(68);Mollicutes_RF39_ge(68);
OTU0944	Bacteria(100);Firmicutes(96);Clostridia(96);Clostridiales(96);Ruminococcaceae(90);Ruminococcaceae_unclassified(90);
OTU0945	Bacteria(100);Firmicutes(100);Clostridia(100);Clostridiales(100);Ruminococcaceae(100);Flavonifractor(60);
OTU0946	Bacteria(100);Firmicutes(100);Clostridia(100);Clostridiales(100);Lachnospiraceae(100);Lachnoanaerobaculum(62);
OTU0947	Bacteria(100);Firmicutes(100);Clostridia(100);Clostridiales(100);Lachnospiraceae(100);Lachnoclostridium_12(67);
OTU0948	Bacteria(100);Bacteroidetes(95);Bacteroidia(95);Bacteroidales(82);Bacteroidales_unclassified(82);Bacteroidales_unclassified(82);
OTU0949	Bacteria(100);Bacteroidetes(100);Bacteroidia(100);Bacteroidales(99);Prevotellaceae(99);Prevotellaceae_unclassified(99);
OTU0950	Bacteria(100);Firmicutes(96);Clostridia(95);Clostridiales(95);Ruminococcaceae(86);Ruminococcaceae_unclassified(86);
OTU0951	Bacteria(100);Proteobacteria(99);Gammaproteobacteria(99);Betaproteobacteriales(98);Burkholderiaceae(88);Burkholderiaceae_unclassified(88);
OTU0952	Bacteria(100);Spirochaetes(100);Spirochaetia(100);Spirochaetales(100);Spirochaetaceae(100);Treponema_2(71);
OTU0953	Bacteria(100);Bacteria_unclassified(100);Bacteria_unclassified(100);Bacteria_unclassified(100);Bacteria_unclassified(100);Bacteria_unclassified(100);
OTU0954	Bacteria(93);Bacteria_unclassified(93);Bacteria_unclassified(93);Bacteria_unclassified(93);Bacteria_unclassified(93);Bacteria_unclassified(93);
OTU0955	Bacteria(100);Bacteroidetes(100);Bacteroidia(100);Bacteroidales(99);Prevotellaceae(99);Prevotella_1(76);
OTU0956	Bacteria(99);Bacteroidetes(95);Bacteroidia(95);Bacteroidales(91);Prevotellaceae(73);Prevotellaceae_unclassified(73);
OTU0957	Bacteria(75);Bacteria_unclassified(75);Bacteria_unclassified(75);Bacteria_unclassified(75);Bacteria_unclassified(75);Bacteria_unclassified(75);
OTU0958	Bacteria(100);Bacteroidetes(97);Bacteroidia(97);Bacteroidales(95);Prevotellaceae(79);Prevotellaceae_unclassified(79);
OTU0959	Bacteria(100);Bacteria_unclassified(100);Bacteria_unclassified(100);Bacteria_unclassified(100);Bacteria_unclassified(100);Bacteria_unclassified(100);
OTU0960	Bacteria(100);Firmicutes(99);Negativicutes(86);Selenomonadales(86);Acidaminococcaceae(83);Acidaminococcaceae_unclassified(83);
OTU0961	Bacteria(100);Firmicutes(99);Clostridia(99);Clostridiales(99);Ruminococcaceae(88);Ruminococcaceae_UCG-014(87);
OTU0962	Bacteria(100);Firmicutes(96);Clostridia(96);Clostridiales(96);Ruminococcaceae(96);Ruminococcaceae_UCG-010(95);
OTU0963	Bacteria(100);Firmicutes(100);Negativicutes(93);Selenomonadales(93);Acidaminococcaceae(87);Acidaminococcaceae_unclassified(87);
OTU0964	Bacteria(100);Actinobacteria(97);Coriobacteriia(96);Coriobacteriales(96);Eggerthellaceae(87);Eggerthella(87);
OTU0965	Bacteria(100);Tenericutes(86);Mollicutes(86);Mollicutes_RF39(85);Mollicutes_RF39_fa(85);Mollicutes_RF39_ge(85);
OTU0966	Bacteria(100);Bacteroidetes(100);Bacteroidia(100);Bacteroidales(77);Bacteroidales_unclassified(77);Bacteroidales_unclassified(77);
OTU0967	Bacteria(100);Bacteroidetes(100);Bacteroidia(100);Bacteroidales(100);Prevotellaceae(100);Prevotella_1(100);
OTU0968	Bacteria(100);Bacteroidetes(100);Bacteroidia(100);Bacteroidales(100);Prevotellaceae(100);Prevotella_1(100);
OTU0969	Bacteria(100);Firmicutes(100);Clostridia(100);Clostridiales(100);Lachnospiraceae(96);Lachnospiraceae_unclassified(96);
OTU0970	Bacteria(100);Actinobacteria(80);Coriobacteriia(77);Coriobacteriales(77);Eggerthellaceae(74);Eggerthella(74);
OTU0971	Bacteria(94);Bacteria_unclassified(94);Bacteria_unclassified(94);Bacteria_unclassified(94);Bacteria_unclassified(94);Bacteria_unclassified(94);
OTU0972	Bacteria(100);Firmicutes(100);Clostridia(100);Clostridiales(100);Lachnospiraceae(100);Lachnospiraceae_unclassified(100);
OTU0973	Bacteria(100);Spirochaetes(83);Spirochaetia(83);Spirochaetales(83);Spirochaetaceae(83);Spirochaetaceae_unclassified(83);
OTU0974	Bacteria(98);Firmicutes(68);Firmicutes_unclassified(68);Firmicutes_unclassified(68);Firmicutes_unclassified(68);Firmicutes_unclassified(68);
OTU0975	Bacteria(100);Firmicutes(82);Clostridia(82);Clostridiales(81);Clostridiales_unclassified(81);Clostridiales_unclassified(81);
OTU0976	Bacteria(100);Firmicutes(100);Clostridia(100);Clostridiales(100);Ruminococcaceae(95);Ruminococcaceae_UCG-010(74);
OTU0977	Bacteria(100);Bacteroidetes(100);Bacteroidia(100);Bacteroidales(93);Bacteroidales_unclassified(93);Bacteroidales_unclassified(93);
OTU0978	Bacteria(95);Bacteroidetes(78);Bacteroidia(78);Bacteroidia_unclassified(78);Bacteroidia_unclassified(78);Bacteroidia_unclassified(78);
OTU0979	Bacteria(100);Firmicutes(100);Clostridia(100);Clostridiales(100);Lachnospiraceae(100);Lachnospiraceae_unclassified(100);
OTU0980	Bacteria(100);Firmicutes(100);Clostridia(100);Clostridiales(100);Lachnospiraceae(100);Lachnospiraceae_unclassified(100);
OTU0981	Bacteria(99);Bacteroidetes(94);Bacteroidia(94);Bacteroidales(91);Prevotellaceae(78);Prevotellaceae_UCG-003(75);
OTU0982	Bacteria(100);Firmicutes(100);Clostridia(93);Clostridiales(93);Christensenellaceae(82);Christensenellaceae_R-7_group(82);
OTU0983	Bacteria(100);Firmicutes(100);Clostridia(100);Clostridiales(100);Ruminococcaceae(100);Ruminococcus_1(96);
OTU0984	Bacteria(97);Proteobacteria(71);Proteobacteria_unclassified(71);Proteobacteria_unclassified(71);Proteobacteria_unclassified(71);Proteobacteria_unclassified(71);
OTU0985	Bacteria(100);Firmicutes(89);Clostridia(71);Clostridiales(71);Clostridiales_unclassified(71);Clostridiales_unclassified(71);
OTU0986	Bacteria(99);Bacteria_unclassified(99);Bacteria_unclassified(99);Bacteria_unclassified(99);Bacteria_unclassified(99);Bacteria_unclassified(99);
OTU0987	Bacteria(100);Bacteria_unclassified(100);Bacteria_unclassified(100);Bacteria_unclassified(100);Bacteria_unclassified(100);Bacteria_unclassified(100);
OTU0988	Bacteria(100);Firmicutes(78);Clostridia(69);Clostridiales(66);Clostridiales_unclassified(66);Clostridiales_unclassified(66);
OTU0989	Bacteria(100);Bacteroidetes(100);Bacteroidia(100);Bacteroidales(100);Prevotellaceae(100);Prevotella(65);
OTU0990	Bacteria(100);Firmicutes(99);Clostridia(98);Clostridiales(98);Lachnospiraceae(91);Lachnospiraceae_unclassified(91);
OTU0991	Bacteria(100);Spirochaetes(99);Spirochaetia(99);Spirochaetales(99);Spirochaetaceae(99);Treponema_2(81);
OTU0992	Bacteria(100);Firmicutes(99);Clostridia(99);Clostridiales(99);Family_XIII(98);Family_XIII_unclassified(98);
OTU0993	Bacteria(100);Firmicutes(100);Clostridia(100);Clostridiales(100);Lachnospiraceae(72);Lachnospiraceae_unclassified(72);
OTU0994	Bacteria(100);Proteobacteria(81);Alphaproteobacteria(78);Alphaproteobacteria_unclassified(78);Alphaproteobacteria_unclassified(78);Alphaproteobacteria_unclassified(78);
OTU0995	Bacteria(100);Firmicutes(85);Clostridia(84);Clostridiales(84);Ruminococcaceae(75);Ruminococcaceae_unclassified(75);
OTU0996	Bacteria(100);Firmicutes(100);Clostridia(100);Clostridiales(100);Ruminococcaceae(99);Ruminococcaceae_unclassified(99);
OTU0997	Bacteria(100);Bacteroidetes(100);Bacteroidia(100);Bacteroidales(100);Prevotellaceae(98);Prevotella_1(63);
OTU0998	Bacteria(100);Bacteroidetes(92);Bacteroidia(92);Bacteroidia_unclassified(92);Bacteroidia_unclassified(92);Bacteroidia_unclassified(92);
OTU0999	Bacteria(100);Bacteroidetes(100);Bacteroidia(100);Bacteroidales(79);Prevotellaceae(76);Prevotellaceae_unclassified(76);
OTU1000	Bacteria(100);Tenericutes(67);Mollicutes(67);Mollicutes_unclassified(67);Mollicutes_unclassified(67);Mollicutes_unclassified(67);
OTU1001	Bacteria(100);Proteobacteria(100);Gammaproteobacteria(100);Xanthomonadales(100);Xanthomonadaceae(100);Stenotrophomonas(94);
OTU1002	Bacteria(100);Firmicutes(100);Clostridia(100);Clostridiales(100);Lachnospiraceae(100);Lachnospiraceae_unclassified(100);
OTU1003	Bacteria(96);Bacteria_unclassified(96);Bacteria_unclassified(96);Bacteria_unclassified(96);Bacteria_unclassified(96);Bacteria_unclassified(96);
OTU1004	Bacteria(97);Bacteroidetes(92);Bacteroidia(92);Bacteroidia_unclassified(92);Bacteroidia_unclassified(92);Bacteroidia_unclassified(92);
OTU1005	Bacteria(100);Firmicutes(94);Clostridia(82);Clostridiales(81);Christensenellaceae(62);Christensenellaceae_R-7_group(61);
OTU1006	Bacteria(98);Firmicutes(92);Clostridia(69);Clostridiales(68);Clostridiales_unclassified(68);Clostridiales_unclassified(68);
OTU1007	Bacteria(99);Bacteroidetes(96);Bacteroidia(96);Bacteroidales(79);Rikenellaceae(77);Rikenellaceae_RC9_gut_group(73);
OTU1008	Bacteria(100);Bacteroidetes(99);Bacteroidia(99);Bacteroidales(64);Bacteroidales_unclassified(64);Bacteroidales_unclassified(64);
OTU1009	Bacteria(100);Firmicutes(100);Clostridia(98);Clostridiales(98);Family_XIII(65);Family_XIII_unclassified(65);
OTU1010	Bacteria(99);Firmicutes(93);Clostridia(87);Clostridiales(87);Clostridiales_unclassified(87);Clostridiales_unclassified(87);
OTU1011	Bacteria(100);Firmicutes(100);Clostridia(100);Clostridiales(100);Family_XIII(95);Family_XIII_unclassified(95);
OTU1012	Bacteria(100);Firmicutes(93);Clostridia(91);Clostridiales(91);Ruminococcaceae(78);Ruminococcaceae_unclassified(78);
OTU1013	Bacteria(100);Bacteroidetes(100);Bacteroidia(100);Bacteroidales(99);Prevotellaceae(99);Prevotellaceae_unclassified(99);
OTU1014	Bacteria(100);Tenericutes(70);Mollicutes(70);Mollicutes_RF39(62);Mollicutes_RF39_fa(62);Mollicutes_RF39_ge(62);
OTU1015	Bacteria(100);Firmicutes(96);Clostridia(96);Clostridiales(96);Christensenellaceae(79);uncultured(77);
OTU1016	Bacteria(98);Bacteroidetes(89);Bacteroidia(89);Bacteroidales(69);Bacteroidales_unclassified(69);Bacteroidales_unclassified(69);
OTU1017	Bacteria(100);Firmicutes(100);Clostridia(98);Clostridiales(98);Family_XIII(80);Family_XIII_unclassified(80);
OTU1018	Bacteria(99);Proteobacteria(70);Alphaproteobacteria(62);Alphaproteobacteria_unclassified(62);Alphaproteobacteria_unclassified(62);Alphaproteobacteria_unclassified(62);
OTU1019	Bacteria(100);Firmicutes(100);Clostridia(100);Clostridiales(100);Lachnospiraceae(99);uncultured(79);
OTU1020	Bacteria(100);Firmicutes(66);Firmicutes_unclassified(66);Firmicutes_unclassified(66);Firmicutes_unclassified(66);Firmicutes_unclassified(66);
OTU1021	Bacteria(100);Synergistetes(99);Synergistia(99);Synergistales(99);Synergistaceae(99);Fretibacterium(99);
OTU1022	Bacteria(100);Firmicutes(98);Clostridia(97);Clostridiales(97);Christensenellaceae(77);Christensenellaceae_R-7_group(77);
OTU1023	Bacteria(100);Firmicutes(99);Clostridia(95);Clostridiales(95);Ruminococcaceae(90);Ruminococcaceae_UCG-014(90);
OTU1024	Bacteria(98);Firmicutes(69);Firmicutes_unclassified(69);Firmicutes_unclassified(69);Firmicutes_unclassified(69);Firmicutes_unclassified(69);
OTU1025	Bacteria(100);Proteobacteria(89);Alphaproteobacteria(86);Alphaproteobacteria_unclassified(86);Alphaproteobacteria_unclassified(86);Alphaproteobacteria_unclassified(86);
OTU1026	Bacteria(100);Fibrobacteres(99);Fibrobacteria(99);Fibrobacterales(99);Fibrobacteraceae(99);Fibrobacter(99);
OTU1027	Bacteria(100);Firmicutes(93);Clostridia(92);Clostridiales(91);Ruminococcaceae(80);Ruminococcaceae_unclassified(80);
OTU1028	Bacteria(100);Bacteria_unclassified(100);Bacteria_unclassified(100);Bacteria_unclassified(100);Bacteria_unclassified(100);Bacteria_unclassified(100);
OTU1029	Bacteria(100);Bacteroidetes(100);Bacteroidia(100);Sphingobacteriales(66);Sphingobacteriales_unclassified(66);Sphingobacteriales_unclassified(66);
OTU1030	Bacteria(100);Firmicutes(100);Clostridia(100);Clostridiales(100);Lachnospiraceae(98);Lachnospiraceae_unclassified(98);
OTU1031	Bacteria(100);Firmicutes(100);Clostridia(100);Clostridiales(100);Lachnospiraceae(100);Lachnospiraceae_unclassified(100);
OTU1032	Bacteria(100);Bacteria_unclassified(100);Bacteria_unclassified(100);Bacteria_unclassified(100);Bacteria_unclassified(100);Bacteria_unclassified(100);
OTU1033	Bacteria(100);Firmicutes(98);Clostridia(98);Clostridiales(98);Lachnospiraceae(98);Lachnospiraceae_unclassified(98);
OTU1034	Bacteria(100);Tenericutes(95);Mollicutes(95);Mollicutes_RF39(93);Mollicutes_RF39_fa(93);Mollicutes_RF39_ge(93);
OTU1035	Bacteria(100);Firmicutes(100);Clostridia(100);Clostridiales(100);Ruminococcaceae(97);Ruminococcus_1(64);
OTU1036	Bacteria(100);Bacteria_unclassified(100);Bacteria_unclassified(100);Bacteria_unclassified(100);Bacteria_unclassified(100);Bacteria_unclassified(100);
OTU1037	Bacteria(100);Firmicutes(97);Clostridia(94);Clostridiales(94);Family_XIII(90);Family_XIII_unclassified(90);
OTU1038	Bacteria(99);Firmicutes(98);Clostridia(98);Clostridiales(98);Lachnospiraceae(98);Lachnospiraceae_unclassified(98);
OTU1039	Bacteria(100);Proteobacteria(100);Gammaproteobacteria(100);Betaproteobacteriales(100);Burkholderiaceae(100);Acidovorax(94);
OTU1040	Bacteria(100);Firmicutes(94);Clostridia(93);Clostridiales(93);Lachnospiraceae(86);Lachnospiraceae_unclassified(86);
OTU1041	Bacteria(100);Firmicutes(100);Negativicutes(100);Selenomonadales(100);Veillonellaceae(100);Selenomonas_3(77);
OTU1042	Bacteria(94);Bacteroidetes(88);Bacteroidia(88);Bacteroidales(81);Bacteroidales_unclassified(81);Bacteroidales_unclassified(81);
OTU1043	Bacteria(100);Firmicutes(100);Clostridia(100);Clostridiales(100);Lachnospiraceae(100);Butyrivibrio_2(68);
OTU1044	Bacteria(100);Bacteroidetes(100);Bacteroidia(100);Bacteroidales(100);Prevotellaceae(100);Prevotella_1(100);
OTU1045	Bacteria(99);Bacteria_unclassified(99);Bacteria_unclassified(99);Bacteria_unclassified(99);Bacteria_unclassified(99);Bacteria_unclassified(99);
OTU1046	Bacteria(100);Actinobacteria(94);Coriobacteriia(94);Coriobacteriales(94);Eggerthellaceae(92);Eggerthella(92);
OTU1047	Bacteria(99);Bacteroidetes(98);Bacteroidia(98);Bacteroidales(94);Bacteroidales_unclassified(94);Bacteroidales_unclassified(94);
OTU1048	Bacteria(100);Firmicutes(95);Clostridia(85);Clostridiales(85);Christensenellaceae(60);Christensenellaceae_R-7_group(60);
OTU1049	Bacteria(100);Tenericutes(80);Mollicutes(80);Mollicutes_RF39(75);Mollicutes_RF39_fa(75);Mollicutes_RF39_ge(75);
OTU1050	Bacteria(98);Firmicutes(62);Firmicutes_unclassified(62);Firmicutes_unclassified(62);Firmicutes_unclassified(62);Firmicutes_unclassified(62);
OTU1051	Bacteria(100);Firmicutes(100);Clostridia(100);Clostridiales(100);Lachnospiraceae(100);Lachnospiraceae_unclassified(100);
OTU1052	Bacteria(100);Bacteroidetes(99);Bacteroidia(99);Bacteroidales(72);Rikenellaceae(67);Rikenellaceae_RC9_gut_group(65);
OTU1053	Bacteria(100);Bacteroidetes(100);Bacteroidia(100);Bacteroidales(100);Prevotellaceae(100);Prevotellaceae_UCG-003(94);
OTU1054	Bacteria(100);Firmicutes(100);Clostridia(100);Clostridiales(100);Lachnospiraceae(96);Lachnospiraceae_unclassified(96);
OTU1055	Bacteria(99);Proteobacteria(63);Proteobacteria_unclassified(63);Proteobacteria_unclassified(63);Proteobacteria_unclassified(63);Proteobacteria_unclassified(63);
OTU1056	Bacteria(100);Firmicutes(100);Negativicutes(99);Selenomonadales(99);Veillonellaceae(98);Veillonellaceae_unclassified(98);
OTU1057	Bacteria(100);Bacteroidetes(100);Bacteroidia(100);Bacteroidales(100);Prevotellaceae(100);Prevotella_1(100);
OTU1058	Bacteria(100);Firmicutes(90);Clostridia(90);Clostridiales(84);Ruminococcaceae(78);Ruminococcaceae_unclassified(78);
OTU1059	Bacteria(100);Tenericutes(92);Mollicutes(92);Mycoplasmatales(92);Mycoplasmataceae(92);Mycoplasma(92);
OTU1060	Bacteria(100);Firmicutes(89);Clostridia(81);Clostridiales(81);Clostridiales_unclassified(81);Clostridiales_unclassified(81);
OTU1061	Bacteria(100);Firmicutes(100);Clostridia(100);Clostridiales(100);Lachnospiraceae(100);Blautia(67);
OTU1062	Bacteria(97);Bacteroidetes(96);Bacteroidia(96);Bacteroidales(82);Bacteroidales_unclassified(82);Bacteroidales_unclassified(82);
OTU1063	Bacteria(100);Firmicutes(100);Clostridia(100);Clostridiales(100);Lachnospiraceae(100);Lachnospiraceae_unclassified(100);
OTU1064	Bacteria(98);Bacteria_unclassified(98);Bacteria_unclassified(98);Bacteria_unclassified(98);Bacteria_unclassified(98);Bacteria_unclassified(98);
OTU1065	Bacteria(100);Firmicutes(100);Clostridia(100);Clostridiales(100);Lachnospiraceae(99);Lachnospiraceae_ge(99);
OTU1066	Bacteria(100);Spirochaetes(99);Spirochaetia(99);Spirochaetales(99);Spirochaetaceae(99);Sphaerochaeta(77);
OTU1067	Bacteria(99);Bacteria_unclassified(99);Bacteria_unclassified(99);Bacteria_unclassified(99);Bacteria_unclassified(99);Bacteria_unclassified(99);
OTU1068	Bacteria(100);Firmicutes(100);Clostridia(100);Clostridiales(100);Lachnospiraceae(100);Blautia(80);
OTU1069	Bacteria(100);Tenericutes(96);Mollicutes(96);Mollicutes_RF39(96);Mollicutes_RF39_fa(96);Mollicutes_RF39_ge(96);
OTU1070	Bacteria(100);Bacteroidetes(99);Bacteroidia(99);Bacteroidales(99);Prevotellaceae(77);Prevotellaceae_unclassified(77);
OTU1071	Bacteria(100);Firmicutes(100);Clostridia(100);Clostridiales(100);Lachnospiraceae(99);Lachnospiraceae_unclassified(99);
OTU1072	Bacteria(100);Cyanobacteria(85);Melainabacteria(69);Gastranaerophilales(63);Gastranaerophilales_fa(63);Gastranaerophilales_ge(63);
OTU1073	Bacteria(99);Bacteria_unclassified(99);Bacteria_unclassified(99);Bacteria_unclassified(99);Bacteria_unclassified(99);Bacteria_unclassified(99);
OTU1074	Bacteria(100);Firmicutes(99);Clostridia(83);Clostridiales(83);Clostridiales_unclassified(83);Clostridiales_unclassified(83);
OTU1075	Bacteria(100);Bacteria_unclassified(100);Bacteria_unclassified(100);Bacteria_unclassified(100);Bacteria_unclassified(100);Bacteria_unclassified(100);
OTU1076	Bacteria(100);Firmicutes(100);Clostridia(98);Clostridiales(98);Ruminococcaceae(98);Acetivibrio(78);
OTU1077	Bacteria(99);Fibrobacteres(83);Fibrobacteria(83);Fibrobacterales(83);Fibrobacteraceae(83);Fibrobacter(75);
OTU1078	Bacteria(100);Firmicutes(75);Firmicutes_unclassified(75);Firmicutes_unclassified(75);Firmicutes_unclassified(75);Firmicutes_unclassified(75);
OTU1079	Bacteria(100);Firmicutes(100);Clostridia(99);Clostridiales(99);Ruminococcaceae(97);Acetivibrio(78);
OTU1080	Bacteria(90);Bacteria_unclassified(90);Bacteria_unclassified(90);Bacteria_unclassified(90);Bacteria_unclassified(90);Bacteria_unclassified(90);
OTU1081	Bacteria(100);Firmicutes(100);Clostridia(100);Clostridiales(100);Lachnospiraceae(100);Lachnospiraceae_unclassified(100);
OTU1082	Bacteria(100);Bacteroidetes(100);Bacteroidia(100);Bacteroidales(92);Rikenellaceae(90);Rikenellaceae_RC9_gut_group(89);
OTU1083	Bacteria(100);Bacteroidetes(100);Bacteroidia(100);Bacteroidales(100);Prevotellaceae(100);Prevotella_1(98);
OTU1084	Bacteria(99);Bacteria_unclassified(99);Bacteria_unclassified(99);Bacteria_unclassified(99);Bacteria_unclassified(99);Bacteria_unclassified(99);
OTU1085	Bacteria(100);Firmicutes(100);Clostridia(100);Clostridiales(100);Lachnospiraceae(100);Howardella(100);
OTU1086	Bacteria(100);Firmicutes(97);Clostridia(97);Clostridiales(97);Lachnospiraceae(96);Lachnospiraceae_unclassified(96);
OTU1087	Bacteria(100);Spirochaetes(96);Spirochaetia(96);Spirochaetales(96);Spirochaetaceae(96);Treponema_2(79);
OTU1088	Bacteria(100);Bacteroidetes(100);Bacteroidia(100);Bacteroidales(100);Prevotellaceae(99);Prevotella_1(86);
OTU1089	Bacteria(100);Firmicutes(100);Clostridia(100);Clostridiales(100);Lachnospiraceae(100);Lachnospiraceae_unclassified(100);
OTU1090	Bacteria(100);Firmicutes(98);Clostridia(98);Clostridiales(97);Ruminococcaceae(88);Ruminococcaceae_UCG-014(88);
OTU1091	Bacteria(100);Bacteroidetes(100);Bacteroidia(100);Bacteroidales(98);Rikenellaceae(96);Rikenellaceae_RC9_gut_group(96);
OTU1092	Bacteria(100);Firmicutes(99);Clostridia(99);Clostridiales(99);Lachnospiraceae(98);Lachnospiraceae_unclassified(98);
OTU1093	Bacteria(100);Firmicutes(100);Clostridia(100);Clostridiales(100);Lachnospiraceae(97);Lachnospiraceae_unclassified(97);
OTU1094	Bacteria(99);Bacteria_unclassified(99);Bacteria_unclassified(99);Bacteria_unclassified(99);Bacteria_unclassified(99);Bacteria_unclassified(99);
OTU1095	Bacteria(100);Bacteroidetes(100);Bacteroidia(100);Bacteroidales(100);Prevotellaceae(98);Prevotellaceae_unclassified(98);
OTU1096	Bacteria(95);Bacteria_unclassified(95);Bacteria_unclassified(95);Bacteria_unclassified(95);Bacteria_unclassified(95);Bacteria_unclassified(95);
OTU1097	Bacteria(100);Firmicutes(100);Clostridia(100);Clostridiales(100);Ruminococcaceae(99);Ruminococcaceae_UCG-014(98);
OTU1098	Bacteria(100);Firmicutes(100);Clostridia(100);Clostridiales(100);Lachnospiraceae(77);Lachnospiraceae_unclassified(77);
OTU1099	Bacteria(100);Firmicutes(100);Clostridia(100);Clostridiales(100);Lachnospiraceae(94);Lachnospiraceae_unclassified(94);
OTU1100	Bacteria(100);Firmicutes(100);Clostridia(100);Clostridiales(100);Lachnospiraceae(96);Lachnospiraceae_unclassified(96);
OTU1101	Bacteria(100);Bacteroidetes(100);Bacteroidia(100);Bacteroidia_unclassified(100);Bacteroidia_unclassified(100);Bacteroidia_unclassified(100);
OTU1102	Bacteria(98);Proteobacteria(81);Alphaproteobacteria(74);Alphaproteobacteria_unclassified(74);Alphaproteobacteria_unclassified(74);Alphaproteobacteria_unclassified(74);
OTU1103	Bacteria(100);Bacteroidetes(99);Bacteroidia(99);Bacteroidales(84);Rikenellaceae(82);Rikenellaceae_RC9_gut_group(81);
OTU1104	Bacteria(100);Firmicutes(91);Firmicutes_unclassified(91);Firmicutes_unclassified(91);Firmicutes_unclassified(91);Firmicutes_unclassified(91);
OTU1105	Bacteria(100);Bacteria_unclassified(100);Bacteria_unclassified(100);Bacteria_unclassified(100);Bacteria_unclassified(100);Bacteria_unclassified(100);
OTU1106	Bacteria(100);Bacteroidetes(100);Bacteroidia(100);Bacteroidales(80);Rikenellaceae(60);Rikenellaceae_unclassified(60);
OTU1107	Bacteria(100);Bacteria_unclassified(100);Bacteria_unclassified(100);Bacteria_unclassified(100);Bacteria_unclassified(100);Bacteria_unclassified(100);
OTU1108	Bacteria(100);Tenericutes(67);Mollicutes(67);Mollicutes_unclassified(67);Mollicutes_unclassified(67);Mollicutes_unclassified(67);
OTU1109	Bacteria(100);Firmicutes(95);Clostridia(78);Clostridiales(78);Christensenellaceae(76);Christensenellaceae_R-7_group(76);
OTU1110	Bacteria(98);Bacteria_unclassified(98);Bacteria_unclassified(98);Bacteria_unclassified(98);Bacteria_unclassified(98);Bacteria_unclassified(98);
OTU1111	Bacteria(100);Bacteroidetes(99);Bacteroidia(99);Bacteroidales(99);Prevotellaceae(99);Prevotellaceae_unclassified(99);
OTU1112	Bacteria(100);Firmicutes(100);Clostridia(100);Clostridiales(100);Ruminococcaceae(92);Ruminococcaceae_UCG-002(67);
OTU1113	Bacteria(100);Tenericutes(60);Mollicutes(60);Mollicutes_unclassified(60);Mollicutes_unclassified(60);Mollicutes_unclassified(60);
OTU1114	Bacteria(100);Firmicutes(100);Clostridia(100);Clostridiales(100);Lachnospiraceae(100);Lachnospiraceae_unclassified(100);
OTU1115	Bacteria(100);Firmicutes(100);Clostridia(100);Clostridiales(100);Lachnospiraceae(100);Lachnospiraceae_unclassified(100);
OTU1116	Archaea(100);Euryarchaeota(100);Methanobacteria(100);Methanobacteriales(100);Methanobacteriaceae(100);Methanobrevibacter(100);
OTU1117	Bacteria(100);Firmicutes(100);Clostridia(100);Clostridiales(100);Lachnospiraceae(100);Lachnospiraceae_NK3A20_group(60);
OTU1118	Bacteria(100);Firmicutes(99);Clostridia(99);Clostridiales(99);Lachnospiraceae(99);Butyrivibrio_2(89);
OTU1119	Bacteria(100);Bacteria_unclassified(100);Bacteria_unclassified(100);Bacteria_unclassified(100);Bacteria_unclassified(100);Bacteria_unclassified(100);
OTU1120	Bacteria(100);Bacteroidetes(100);Bacteroidia(100);Bacteroidales(100);Prevotellaceae(100);Prevotella_1(100);
OTU1121	Bacteria(98);Bacteroidetes(94);Bacteroidia(94);Bacteroidales(83);Bacteroidales_unclassified(83);Bacteroidales_unclassified(83);
OTU1122	Bacteria(100);Bacteroidetes(100);Bacteroidia(100);Bacteroidales(100);Prevotellaceae(100);Prevotella_7(81);
OTU1123	Bacteria(100);Bacteroidetes(100);Bacteroidia(100);Bacteroidales(77);Bacteroidales_unclassified(77);Bacteroidales_unclassified(77);
OTU1124	Bacteria(100);Firmicutes(97);Clostridia(95);Clostridiales(95);Clostridiales_unclassified(95);Clostridiales_unclassified(95);
OTU1125	Bacteria(99);Bacteroidetes(99);Bacteroidia(99);Bacteroidales(82);Rikenellaceae(78);Rikenellaceae_RC9_gut_group(76);
OTU1126	Bacteria(99);Bacteroidetes(96);Bacteroidia(95);Bacteroidales(95);Prevotellaceae(93);Prevotellaceae_unclassified(93);
OTU1127	Bacteria(100);Tenericutes(100);Mollicutes(100);Mollicutes_RF39(99);Mollicutes_RF39_fa(99);Mollicutes_RF39_ge(99);
OTU1128	Bacteria(100);Firmicutes(100);Clostridia(100);Clostridiales(100);Lachnospiraceae(100);Butyrivibrio_2(99);
OTU1129	Bacteria(99);Spirochaetes(79);Spirochaetia(79);Spirochaetales(79);Spirochaetaceae(79);Spirochaetaceae_unclassified(79);
OTU1130	Bacteria(100);Spirochaetes(93);Spirochaetia(93);Spirochaetales(93);Spirochaetaceae(93);Treponema_2(64);
OTU1131	Bacteria(100);Proteobacteria(79);Alphaproteobacteria(75);Alphaproteobacteria_unclassified(75);Alphaproteobacteria_unclassified(75);Alphaproteobacteria_unclassified(75);
OTU1132	Bacteria(100);Tenericutes(94);Mollicutes(94);Mollicutes_RF39(94);Mollicutes_RF39_fa(94);Mollicutes_RF39_ge(94);
OTU1133	Bacteria(100);Firmicutes(99);Clostridia(98);Clostridiales(98);Lachnospiraceae(95);Lachnospiraceae_unclassified(95);
OTU1134	Bacteria(100);Spirochaetes(97);Spirochaetia(97);Spirochaetales(97);Spirochaetaceae(97);Treponema_2(80);
OTU1135	Bacteria(100);Proteobacteria(100);Gammaproteobacteria(100);Pseudomonadales(100);Pseudomonadaceae(100);Pseudomonas(100);
OTU1136	Bacteria(98);Actinobacteria(91);Coriobacteriia(89);Coriobacteriales(89);Eggerthellaceae(71);Eggerthella(71);
OTU1137	Bacteria(100);Firmicutes(92);Clostridia(92);Clostridiales(92);Ruminococcaceae(88);Ruminococcaceae_unclassified(88);
OTU1138	Bacteria(99);Cyanobacteria(63);Cyanobacteria_unclassified(63);Cyanobacteria_unclassified(63);Cyanobacteria_unclassified(63);Cyanobacteria_unclassified(63);
OTU1139	Bacteria(100);Bacteria_unclassified(100);Bacteria_unclassified(100);Bacteria_unclassified(100);Bacteria_unclassified(100);Bacteria_unclassified(100);
OTU1140	Bacteria(100);Firmicutes(97);Clostridia(95);Clostridiales(95);Lachnospiraceae(80);Tyzzerella(74);
OTU1141	Bacteria(100);Bacteroidetes(97);Bacteroidia(97);Bacteroidales(95);Prevotellaceae(81);Prevotellaceae_UCG-003(61);
OTU1142	Bacteria(100);Firmicutes(64);Firmicutes_unclassified(64);Firmicutes_unclassified(64);Firmicutes_unclassified(64);Firmicutes_unclassified(64);
OTU1143	Bacteria(100);Elusimicrobia(99);Endomicrobia(99);Endomicrobiales(99);Endomicrobiaceae(99);Candidatus_Endomicrobium(99);
OTU1144	Bacteria(98);Bacteroidetes(97);Bacteroidia(96);Bacteroidales(91);Bacteroidales_unclassified(91);Bacteroidales_unclassified(91);
OTU1145	Bacteria(100);Firmicutes(100);Negativicutes(100);Selenomonadales(100);Veillonellaceae(100);Mitsuokella(82);
OTU1146	Bacteria(100);Firmicutes(89);Clostridia(65);Clostridiales(65);Clostridiales_unclassified(65);Clostridiales_unclassified(65);
OTU1147	Bacteria(93);Bacteria_unclassified(93);Bacteria_unclassified(93);Bacteria_unclassified(93);Bacteria_unclassified(93);Bacteria_unclassified(93);
OTU1148	Bacteria(97);Bacteria_unclassified(97);Bacteria_unclassified(97);Bacteria_unclassified(97);Bacteria_unclassified(97);Bacteria_unclassified(97);
OTU1149	Bacteria(100);Firmicutes(89);Clostridia(84);Clostridiales(84);Christensenellaceae(64);Christensenellaceae_R-7_group(64);
OTU1150	Bacteria(100);Firmicutes(98);Negativicutes(94);Selenomonadales(94);Acidaminococcaceae(94);Acidaminococcaceae_unclassified(94);
OTU1151	Bacteria(100);Bacteroidetes(99);Bacteroidia(99);Bacteroidales(91);Rikenellaceae(67);Rikenellaceae_RC9_gut_group(64);
OTU1152	Bacteria(100);Firmicutes(87);Clostridia(86);Clostridiales(86);Ruminococcaceae(81);Ruminococcaceae_UCG-010(78);
OTU1153	Bacteria(100);Tenericutes(74);Mollicutes(74);Mollicutes_unclassified(74);Mollicutes_unclassified(74);Mollicutes_unclassified(74);
OTU1154	Bacteria(98);Bacteroidetes(96);Bacteroidia(96);Bacteroidales(86);Bacteroidales_unclassified(86);Bacteroidales_unclassified(86);
OTU1155	Bacteria(100);Bacteroidetes(100);Bacteroidia(100);Bacteroidales(100);Prevotellaceae(99);Prevotella(71);
OTU1156	Bacteria(100);Bacteroidetes(100);Bacteroidia(100);Bacteroidales(100);Prevotellaceae(100);Prevotellaceae_UCG-003(97);
OTU1157	Bacteria(100);Firmicutes(100);Clostridia(99);Clostridiales(99);Ruminococcaceae(96);Ruminococcaceae_UCG-002(68);
OTU1158	Bacteria(100);Verrucomicrobia(77);Verrucomicrobiae(77);Opitutales(77);Puniceicoccaceae(77);Puniceicoccaceae_ge(77);
OTU1159	Bacteria(100);Proteobacteria(70);Alphaproteobacteria(64);Alphaproteobacteria_unclassified(64);Alphaproteobacteria_unclassified(64);Alphaproteobacteria_unclassified(64);
OTU1160	Bacteria(100);Bacteroidetes(99);Bacteroidia(99);Bacteroidales(83);Rikenellaceae(78);Rikenellaceae_RC9_gut_group(76);
OTU1161	Bacteria(100);Proteobacteria(98);Deltaproteobacteria(82);Desulfovibrionales(80);Desulfovibrionaceae(80);Desulfovibrionaceae_unclassified(80);
OTU1162	Bacteria(100);Firmicutes(100);Clostridia(100);Clostridiales(100);Lachnospiraceae(100);Lachnospiraceae_unclassified(100);
OTU1163	Bacteria(100);Firmicutes(82);Clostridia(74);Clostridiales(74);Ruminococcaceae(60);Ruminococcaceae_UCG-014(60);
OTU1164	Bacteria(100);Proteobacteria(100);Gammaproteobacteria(100);Betaproteobacteriales(100);Burkholderiaceae(100);Duganella(92);
OTU1165	Bacteria(100);Firmicutes(99);Clostridia(99);Clostridiales(99);Ruminococcaceae(97);Ruminococcaceae_unclassified(97);
OTU1166	Bacteria(100);Bacteroidetes(100);Bacteroidia(100);Bacteroidales(63);Bacteroidales_unclassified(63);Bacteroidales_unclassified(63);
OTU1167	Bacteria(100);Bacteroidetes(98);Bacteroidia(98);Bacteroidales(88);Bacteroidales_unclassified(88);Bacteroidales_unclassified(88);
OTU1168	Bacteria(100);Bacteria_unclassified(100);Bacteria_unclassified(100);Bacteria_unclassified(100);Bacteria_unclassified(100);Bacteria_unclassified(100);
OTU1169	Bacteria(100);Firmicutes(85);Erysipelotrichia(81);Erysipelotrichales(81);Erysipelotrichaceae(81);Erysipelotrichaceae_unclassified(81);
OTU1170	Bacteria(100);Bacteroidetes(100);Bacteroidia(100);Bacteroidales(94);Rikenellaceae(94);Rikenellaceae_RC9_gut_group(94);
OTU1171	Bacteria(100);Bacteroidetes(98);Bacteroidia(98);Bacteroidia_unclassified(98);Bacteroidia_unclassified(98);Bacteroidia_unclassified(98);
OTU1172	Bacteria(100);Bacteria_unclassified(100);Bacteria_unclassified(100);Bacteria_unclassified(100);Bacteria_unclassified(100);Bacteria_unclassified(100);
OTU1173	Bacteria(100);Patescibacteria(100);Saccharimonadia(100);Saccharimonadales(100);Saccharimonadaceae(100);Candidatus_Saccharimonas(100);
OTU1174	Bacteria(100);Bacteroidetes(100);Bacteroidia(100);Bacteroidales(100);Prevotellaceae(100);Prevotella_1(67);
OTU1175	Bacteria(100);Firmicutes(98);Clostridia(97);Clostridiales(97);Christensenellaceae(60);Christensenellaceae_R-7_group(60);
OTU1176	Bacteria(100);Firmicutes(100);Clostridia(100);Clostridiales(100);Ruminococcaceae(100);Ruminococcus_1(100);
OTU1177	Bacteria(100);Firmicutes(100);Clostridia(100);Clostridiales(100);Ruminococcaceae(100);Ruminococcaceae_ge(97);
OTU1178	Bacteria(100);Firmicutes(94);Clostridia(81);Clostridiales(81);Christensenellaceae(61);Christensenellaceae_R-7_group(61);
OTU1179	Bacteria(100);Firmicutes(100);Clostridia(100);Clostridiales(100);Ruminococcaceae(95);Ruminococcaceae_unclassified(95);
OTU1180	Bacteria(100);Firmicutes(99);Clostridia(99);Clostridiales(99);Lachnospiraceae(99);Butyrivibrio_2(75);
OTU1181	Bacteria(100);Firmicutes(100);Clostridia(100);Clostridiales(100);Ruminococcaceae(100);Ruminococcus_1(100);
OTU1182	Bacteria(100);Bacteroidetes(100);Bacteroidia(100);Bacteroidales(100);Prevotellaceae(100);Prevotellaceae_UCG-003(99);
OTU1183	Bacteria(98);Bacteria_unclassified(98);Bacteria_unclassified(98);Bacteria_unclassified(98);Bacteria_unclassified(98);Bacteria_unclassified(98);
OTU1184	Bacteria(100);Firmicutes(90);Clostridia(82);Clostridiales(81);Clostridiales_unclassified(81);Clostridiales_unclassified(81);
OTU1185	Bacteria(100);Proteobacteria(100);Gammaproteobacteria(100);Enterobacteriales(100);Enterobacteriaceae(100);Providencia(100);
OTU1186	Bacteria(100);Firmicutes(100);Clostridia(100);Clostridiales(100);Lachnospiraceae(100);Lachnospiraceae_unclassified(100);
OTU1187	Bacteria(100);Firmicutes(100);Clostridia(100);Clostridiales(100);Lachnospiraceae(96);Lachnospiraceae_unclassified(96);
OTU1188	Bacteria(99);Tenericutes(61);Mollicutes(61);Mollicutes_unclassified(61);Mollicutes_unclassified(61);Mollicutes_unclassified(61);
OTU1189	Bacteria(100);Bacteroidetes(100);Bacteroidia(100);Bacteroidales(100);Prevotellaceae(100);Prevotella_1(98);
OTU1190	Bacteria(100);Spirochaetes(93);Spirochaetia(93);Spirochaetales(93);Spirochaetaceae(93);Spirochaetaceae_unclassified(93);
OTU1191	Bacteria(100);Firmicutes(99);Clostridia(99);Clostridiales(99);Lachnospiraceae(99);Lachnospiraceae_FCS020_group(81);
OTU1192	Bacteria(99);Bacteria_unclassified(99);Bacteria_unclassified(99);Bacteria_unclassified(99);Bacteria_unclassified(99);Bacteria_unclassified(99);
OTU1193	Bacteria(100);Bacteroidetes(96);Bacteroidia(96);Bacteroidales(68);Bacteroidales_unclassified(68);Bacteroidales_unclassified(68);
OTU1194	Bacteria(93);Bacteria_unclassified(93);Bacteria_unclassified(93);Bacteria_unclassified(93);Bacteria_unclassified(93);Bacteria_unclassified(93);
OTU1195	Bacteria(100);Bacteroidetes(100);Bacteroidia(100);Sphingobacteriales(98);Sphingobacteriaceae(98);Sphingobacterium(98);
OTU1196	Bacteria(100);Spirochaetes(92);Spirochaetia(92);Spirochaetales(92);Spirochaetaceae(92);Spirochaetaceae_unclassified(92);
OTU1197	Bacteria(99);Bacteroidetes(98);Bacteroidia(98);Bacteroidales(90);Bacteroidales_unclassified(90);Bacteroidales_unclassified(90);
OTU1198	Bacteria(100);Firmicutes(100);Clostridia(100);Clostridiales(100);Lachnospiraceae(100);Blautia(80);
OTU1199	Bacteria(100);Firmicutes(99);Clostridia(99);Clostridiales(99);Lachnospiraceae(96);Lachnospiraceae_unclassified(96);
OTU1200	Bacteria(100);Firmicutes(98);Clostridia(98);Clostridiales(98);Ruminococcaceae(95);uncultured(87);
OTU1201	Bacteria(100);Proteobacteria(76);Alphaproteobacteria(70);Alphaproteobacteria_unclassified(70);Alphaproteobacteria_unclassified(70);Alphaproteobacteria_unclassified(70);
OTU1202	Bacteria(100);Bacteria_unclassified(100);Bacteria_unclassified(100);Bacteria_unclassified(100);Bacteria_unclassified(100);Bacteria_unclassified(100);
OTU1203	Bacteria(100);Bacteroidetes(97);Bacteroidia(97);Bacteroidales(79);Rikenellaceae(63);Rikenellaceae_unclassified(63);
OTU1204	Bacteria(100);Firmicutes(98);Clostridia(89);Clostridiales(88);Clostridiales_unclassified(88);Clostridiales_unclassified(88);
OTU1205	Bacteria(100);Bacteroidetes(97);Bacteroidia(97);Bacteroidales(74);Prevotellaceae(62);Prevotellaceae_unclassified(62);
OTU1206	Bacteria(97);Cyanobacteria(65);Melainabacteria(60);Melainabacteria_unclassified(60);Melainabacteria_unclassified(60);Melainabacteria_unclassified(60);
OTU1207	Bacteria(100);Bacteroidetes(93);Bacteroidia(93);Bacteroidia_unclassified(93);Bacteroidia_unclassified(93);Bacteroidia_unclassified(93);
OTU1208	Bacteria(100);Firmicutes(99);Clostridia(99);Clostridiales(99);Lachnospiraceae(98);Lachnospiraceae_unclassified(98);
OTU1209	Bacteria(100);Tenericutes(99);Mollicutes(99);Mollicutes_RF39(99);Mollicutes_RF39_fa(99);Mollicutes_RF39_ge(99);
OTU1210	Bacteria(100);Firmicutes(97);Clostridia(97);Clostridiales(97);Ruminococcaceae(85);Ruminococcaceae_UCG-014(82);
OTU1211	Bacteria(100);Proteobacteria(100);Gammaproteobacteria(100);Betaproteobacteriales(100);Burkholderiaceae(100);Achromobacter(99);
OTU1212	Bacteria(100);Bacteroidetes(100);Bacteroidia(100);Bacteroidales(100);Prevotellaceae(100);Prevotella_1(67);
OTU1213	Bacteria(100);Firmicutes(99);Clostridia(95);Clostridiales(95);Ruminococcaceae(70);Ruminococcaceae_UCG-014(69);
OTU1214	Bacteria(100);Proteobacteria(79);Alphaproteobacteria(69);Alphaproteobacteria_unclassified(69);Alphaproteobacteria_unclassified(69);Alphaproteobacteria_unclassified(69);
OTU1215	Bacteria(100);Bacteroidetes(99);Bacteroidia(99);Sphingobacteriales(74);Sphingobacteriales_unclassified(74);Sphingobacteriales_unclassified(74);
OTU1216	Bacteria(100);Bacteria_unclassified(100);Bacteria_unclassified(100);Bacteria_unclassified(100);Bacteria_unclassified(100);Bacteria_unclassified(100);
OTU1217	Bacteria(98);Bacteria_unclassified(98);Bacteria_unclassified(98);Bacteria_unclassified(98);Bacteria_unclassified(98);Bacteria_unclassified(98);
OTU1218	Bacteria(100);Firmicutes(100);Clostridia(100);Clostridiales(100);Ruminococcaceae(99);Ruminococcaceae_unclassified(99);
OTU1219	Bacteria(98);Bacteria_unclassified(98);Bacteria_unclassified(98);Bacteria_unclassified(98);Bacteria_unclassified(98);Bacteria_unclassified(98);
OTU1220	Bacteria(100);Firmicutes(100);Clostridia(100);Clostridiales(100);Lachnospiraceae(100);Blautia(95);
OTU1221	Bacteria(100);Proteobacteria(87);Proteobacteria_unclassified(87);Proteobacteria_unclassified(87);Proteobacteria_unclassified(87);Proteobacteria_unclassified(87);
OTU1222	Bacteria(98);Bacteroidetes(97);Bacteroidia(97);Bacteroidales(96);Bacteroidales_unclassified(96);Bacteroidales_unclassified(96);
OTU1223	Bacteria(96);Bacteria_unclassified(96);Bacteria_unclassified(96);Bacteria_unclassified(96);Bacteria_unclassified(96);Bacteria_unclassified(96);
OTU1224	Bacteria(100);Firmicutes(100);Clostridia(100);Clostridiales(100);Lachnospiraceae(100);Coprococcus_1(77);
OTU1225	Bacteria(100);Bacteroidetes(96);Bacteroidia(96);Bacteroidia_unclassified(96);Bacteroidia_unclassified(96);Bacteroidia_unclassified(96);
OTU1226	Bacteria(100);Proteobacteria(100);Gammaproteobacteria(100);Pseudomonadales(100);Moraxellaceae(100);Psychrobacter(100);
OTU1227	Bacteria(100);Firmicutes(100);Clostridia(100);Clostridiales(100);Lachnospiraceae(100);uncultured(62);
OTU1228	Bacteria(100);Proteobacteria(92);Alphaproteobacteria(86);Alphaproteobacteria_unclassified(86);Alphaproteobacteria_unclassified(86);Alphaproteobacteria_unclassified(86);
OTU1229	Bacteria(99);Firmicutes(74);Clostridia(64);Clostridiales(64);Clostridiales_unclassified(64);Clostridiales_unclassified(64);
OTU1230	Bacteria(100);Firmicutes(100);Clostridia(99);Clostridiales(99);Lachnospiraceae(99);Lachnospiraceae_unclassified(99);
OTU1231	Bacteria(100);Patescibacteria(100);Saccharimonadia(100);Saccharimonadales(100);Saccharimonadaceae(98);Candidatus_Saccharimonas(98);
OTU1232	Bacteria(100);Firmicutes(100);Clostridia(94);Clostridiales(94);Christensenellaceae(67);Christensenellaceae_R-7_group(67);
OTU1233	Bacteria(100);Firmicutes(85);Clostridia(85);Clostridiales(85);Ruminococcaceae(68);Ruminococcaceae_unclassified(68);
OTU1234	Bacteria(100);Bacteroidetes(100);Bacteroidia(100);Flavobacteriales(98);Weeksellaceae(82);Elizabethkingia(70);
OTU1235	Bacteria(100);Firmicutes(81);Clostridia(65);Clostridiales(65);Clostridiales_unclassified(65);Clostridiales_unclassified(65);
OTU1236	Bacteria(100);Spirochaetes(97);Spirochaetia(97);Spirochaetales(97);Spirochaetaceae(97);Treponema_2(96);
OTU1237	Bacteria(100);Bacteroidetes(100);Bacteroidia(100);Bacteroidales(100);Prevotellaceae(97);Prevotellaceae_unclassified(97);
OTU1238	Bacteria(100);Bacteroidetes(99);Bacteroidia(99);Bacteroidales(96);Bacteroidales_unclassified(96);Bacteroidales_unclassified(96);
OTU1239	Bacteria(100);Firmicutes(100);Clostridia(100);Clostridiales(100);Lachnospiraceae(100);Lachnospiraceae_unclassified(100);
OTU1240	Bacteria(100);Bacteroidetes(100);Bacteroidia(100);Bacteroidales(97);Rikenellaceae(94);Rikenellaceae_RC9_gut_group(94);
OTU1241	Bacteria(98);Bacteroidetes(92);Bacteroidia(91);Bacteroidales(74);Bacteroidales_unclassified(74);Bacteroidales_unclassified(74);
OTU1242	Bacteria(97);Bacteria_unclassified(97);Bacteria_unclassified(97);Bacteria_unclassified(97);Bacteria_unclassified(97);Bacteria_unclassified(97);
OTU1243	Bacteria(100);Firmicutes(100);Clostridia(100);Clostridiales(100);Lachnospiraceae(100);Lachnospiraceae_unclassified(100);
OTU1244	Bacteria(100);Firmicutes(89);Clostridia(89);Clostridiales(89);Ruminococcaceae(79);Ruminococcaceae_UCG-014(77);
OTU1245	Bacteria(100);Firmicutes(95);Clostridia(91);Clostridiales(91);Ruminococcaceae(74);Ruminococcaceae_UCG-014(65);
OTU1246	Bacteria(100);Proteobacteria(74);Gammaproteobacteria(63);Gammaproteobacteria_unclassified(63);Gammaproteobacteria_unclassified(63);Gammaproteobacteria_unclassified(63);
OTU1247	Bacteria(98);Bacteroidetes(96);Bacteroidia(96);Bacteroidales(83);Bacteroidales_unclassified(83);Bacteroidales_unclassified(83);
OTU1248	Archaea(100);Euryarchaeota(100);Methanobacteria(100);Methanobacteriales(100);Methanobacteriaceae(100);Methanobrevibacter(98);
OTU1249	Bacteria(100);Firmicutes(100);Clostridia(100);Clostridiales(100);Ruminococcaceae(100);Ruminococcaceae_UCG-010(100);
OTU1250	Bacteria(99);Firmicutes(68);Clostridia(68);Clostridiales(68);Ruminococcaceae(65);Ruminococcaceae_unclassified(65);
OTU1251	Bacteria(99);Cyanobacteria(80);Melainabacteria(78);Gastranaerophilales(75);Gastranaerophilales_fa(75);Gastranaerophilales_ge(75);
OTU1252	Bacteria(100);Firmicutes(99);Clostridia(99);Clostridiales(99);Ruminococcaceae(82);Ruminococcaceae_UCG-005(66);
OTU1253	Bacteria(99);Tenericutes(69);Mollicutes(69);Mollicutes_unclassified(69);Mollicutes_unclassified(69);Mollicutes_unclassified(69);
OTU1254	Bacteria(100);Fibrobacteres(99);Fibrobacteria(99);Fibrobacterales(99);Fibrobacteraceae(99);Fibrobacter(99);
OTU1255	Bacteria(100);Spirochaetes(90);Spirochaetia(89);Spirochaetales(89);Spirochaetaceae(89);Spirochaetaceae_unclassified(89);
OTU1256	Bacteria(100);Firmicutes(95);Clostridia(90);Clostridiales(88);Ruminococcaceae(85);Ruminococcaceae_unclassified(85);
OTU1257	Bacteria(100);Firmicutes(100);Clostridia(100);Clostridiales(100);Lachnospiraceae(100);Lachnospiraceae_unclassified(100);
OTU1258	Bacteria(100);Firmicutes(83);Clostridia(67);Clostridiales(66);Clostridiales_unclassified(66);Clostridiales_unclassified(66);
OTU1259	Bacteria(93);Bacteria_unclassified(93);Bacteria_unclassified(93);Bacteria_unclassified(93);Bacteria_unclassified(93);Bacteria_unclassified(93);
OTU1260	Archaea(100);Euryarchaeota(100);Methanobacteria(100);Methanobacteriales(100);Methanobacteriaceae(100);Methanobrevibacter(100);
OTU1261	Bacteria(100);Bacteroidetes(99);Bacteroidia(99);Bacteroidales(86);Bacteroidales_unclassified(86);Bacteroidales_unclassified(86);
OTU1262	Bacteria(99);Bacteria_unclassified(99);Bacteria_unclassified(99);Bacteria_unclassified(99);Bacteria_unclassified(99);Bacteria_unclassified(99);
OTU1263	Bacteria(100);Bacteroidetes(99);Bacteroidia(99);Bacteroidales(83);Rikenellaceae(75);Rikenellaceae_RC9_gut_group(72);
OTU1264	Bacteria(100);Firmicutes(99);Clostridia(98);Clostridiales(96);Ruminococcaceae(92);Ruminococcaceae_unclassified(92);
OTU1265	Bacteria(100);Bacteroidetes(100);Bacteroidia(100);Bacteroidales(100);Prevotellaceae(100);Prevotella_1(100);
OTU1266	Bacteria(100);Bacteria_unclassified(100);Bacteria_unclassified(100);Bacteria_unclassified(100);Bacteria_unclassified(100);Bacteria_unclassified(100);
OTU1267	Bacteria(100);Bacteroidetes(100);Bacteroidia(100);Bacteroidales(98);Rikenellaceae(96);Rikenellaceae_RC9_gut_group(96);
OTU1268	Bacteria(100);Bacteroidetes(100);Bacteroidia(100);Bacteroidales(100);Prevotellaceae(98);Prevotella_1(80);
OTU1269	Bacteria(100);Bacteroidetes(100);Bacteroidia(100);Bacteroidales(91);M2PB4-65_termite_group(89);M2PB4-65_termite_group_ge(89);
OTU1270	Bacteria(100);Spirochaetes(100);Spirochaetia(100);Spirochaetales(100);Spirochaetaceae(100);Treponema_2(100);
OTU1271	Bacteria(100);Firmicutes(100);Clostridia(100);Clostridiales(100);Lachnospiraceae(99);Lachnospiraceae_unclassified(99);
OTU1272	Bacteria(98);Actinobacteria(80);Coriobacteriia(68);Coriobacteriales(68);Coriobacteriales_unclassified(68);Coriobacteriales_unclassified(68);
OTU1273	Bacteria(100);Firmicutes(100);Clostridia(99);Clostridiales(99);Ruminococcaceae(98);Acetivibrio(93);
OTU1274	Bacteria(100);Firmicutes(63);Firmicutes_unclassified(63);Firmicutes_unclassified(63);Firmicutes_unclassified(63);Firmicutes_unclassified(63);
OTU1275	Bacteria(100);Bacteroidetes(100);Bacteroidia(100);Bacteroidales(100);Prevotellaceae(100);Prevotella_1(78);
OTU1276	Bacteria(100);Bacteroidetes(100);Bacteroidia(100);Sphingobacteriales(100);Sphingobacteriaceae(100);Pedobacter(99);
OTU1277	Bacteria(99);Bacteria_unclassified(99);Bacteria_unclassified(99);Bacteria_unclassified(99);Bacteria_unclassified(99);Bacteria_unclassified(99);
OTU1278	Bacteria(100);Spirochaetes(100);Spirochaetia(100);Spirochaetales(100);Spirochaetaceae(100);Treponema_2(94);
OTU1279	Archaea(100);Euryarchaeota(100);Thermoplasmata(100);Methanomassiliicoccales(100);Methanomethylophilaceae(100);uncultured(100);
OTU1280	Bacteria(98);Bacteroidetes(95);Bacteroidia(95);Bacteroidales(82);Bacteroidales_unclassified(82);Bacteroidales_unclassified(82);
OTU1281	Bacteria(100);Proteobacteria(100);Gammaproteobacteria(100);Pseudomonadales(100);Moraxellaceae(100);Psychrobacter(100);
OTU1282	Bacteria(100);Bacteroidetes(100);Bacteroidia(100);Bacteroidia_unclassified(100);Bacteroidia_unclassified(100);Bacteroidia_unclassified(100);
OTU1283	Bacteria(100);Firmicutes(100);Clostridia(100);Clostridiales(100);Lachnospiraceae(97);Lachnospiraceae_unclassified(97);
OTU1284	Bacteria(100);Firmicutes(100);Clostridia(100);Clostridiales(100);Lachnospiraceae(100);Lachnospiraceae_unclassified(100);
OTU1285	Bacteria(98);Firmicutes(92);Clostridia(68);Clostridiales(66);Clostridiales_unclassified(66);Clostridiales_unclassified(66);
OTU1286	Bacteria(97);Proteobacteria(65);Proteobacteria_unclassified(65);Proteobacteria_unclassified(65);Proteobacteria_unclassified(65);Proteobacteria_unclassified(65);
OTU1287	Bacteria(100);Bacteroidetes(100);Bacteroidia(100);Bacteroidales(100);Prevotellaceae(100);Prevotella_1(100);
OTU1288	Bacteria(100);Firmicutes(98);Clostridia(98);Clostridiales(98);Ruminococcaceae(93);Caproiciproducens(66);
OTU1289	Bacteria(100);Spirochaetes(81);Spirochaetia(81);Spirochaetales(81);Spirochaetaceae(81);Spirochaetaceae_unclassified(81);
OTU1290	Bacteria(98);Proteobacteria(78);Alphaproteobacteria(73);Alphaproteobacteria_unclassified(73);Alphaproteobacteria_unclassified(73);Alphaproteobacteria_unclassified(73);
OTU1291	Bacteria(100);Bacteroidetes(97);Bacteroidia(97);Bacteroidia_unclassified(97);Bacteroidia_unclassified(97);Bacteroidia_unclassified(97);
OTU1292	Bacteria(100);Tenericutes(71);Mollicutes(71);Mollicutes_unclassified(71);Mollicutes_unclassified(71);Mollicutes_unclassified(71);
OTU1293	Bacteria(100);Firmicutes(93);Clostridia(89);Clostridiales(89);Family_XIII(76);Family_XIII_AD3011_group(64);
OTU1294	Bacteria(100);Bacteroidetes(100);Bacteroidia(100);Bacteroidales(100);Prevotellaceae(99);Prevotella_7(62);
OTU1295	Bacteria(100);Fibrobacteres(100);Fibrobacteria(100);Fibrobacterales(100);Fibrobacteraceae(100);Fibrobacter(100);
OTU1296	Bacteria(94);Actinobacteria(77);Coriobacteriia(70);Coriobacteriales(70);Coriobacteriales_unclassified(70);Coriobacteriales_unclassified(70);
OTU1297	Bacteria(100);Bacteroidetes(100);Bacteroidia(100);Bacteroidales(95);Prevotellaceae(93);Prevotellaceae_UCG-003(70);
OTU1298	Bacteria(100);Firmicutes(96);Erysipelotrichia(96);Erysipelotrichales(96);Erysipelotrichaceae(96);Catenibacterium(63);
OTU1299	Bacteria(100);Firmicutes(100);Clostridia(100);Clostridiales(100);Lachnospiraceae(100);Lachnospiraceae_unclassified(100);
OTU1300	Bacteria(100);Firmicutes(97);Clostridia(83);Clostridiales(82);Ruminococcaceae(65);Ruminococcaceae_UCG-014(64);
OTU1301	Bacteria(99);Actinobacteria(90);Coriobacteriia(84);Coriobacteriales(84);Eggerthellaceae(70);Eggerthella(70);
OTU1302	Bacteria(95);Bacteria_unclassified(95);Bacteria_unclassified(95);Bacteria_unclassified(95);Bacteria_unclassified(95);Bacteria_unclassified(95);
OTU1303	Bacteria(100);Firmicutes(100);Clostridia(100);Clostridiales(100);Ruminococcaceae(84);Ruminococcaceae_unclassified(84);
OTU1304	Bacteria(100);Firmicutes(99);Clostridia(87);Clostridiales(85);Christensenellaceae(69);Christensenellaceae_R-7_group(69);
OTU1305	Bacteria(100);Bacteroidetes(100);Bacteroidia(100);Bacteroidales(100);Prevotellaceae(100);Prevotella_1(100);
OTU1306	Bacteria(100);Bacteroidetes(100);Bacteroidia(100);Bacteroidales(100);Prevotellaceae(100);Prevotella_1(100);
OTU1307	Bacteria(100);Tenericutes(100);Mollicutes(100);Mollicutes_RF39(99);Mollicutes_RF39_fa(99);Mollicutes_RF39_ge(99);
OTU1308	Bacteria(100);Firmicutes(98);Clostridia(98);Clostridiales(98);Lachnospiraceae(92);Lachnospiraceae_unclassified(92);
OTU1309	Bacteria(100);Bacteria_unclassified(100);Bacteria_unclassified(100);Bacteria_unclassified(100);Bacteria_unclassified(100);Bacteria_unclassified(100);
OTU1310	Bacteria(98);Cyanobacteria(61);Cyanobacteria_unclassified(61);Cyanobacteria_unclassified(61);Cyanobacteria_unclassified(61);Cyanobacteria_unclassified(61);
OTU1311	Bacteria(100);Firmicutes(99);Clostridia(99);Clostridiales(99);Lachnospiraceae(98);Lachnospiraceae_unclassified(98);
OTU1312	Bacteria(98);Proteobacteria(71);Alphaproteobacteria(66);Alphaproteobacteria_unclassified(66);Alphaproteobacteria_unclassified(66);Alphaproteobacteria_unclassified(66);
OTU1313	Bacteria(100);Firmicutes(100);Clostridia(100);Clostridiales(100);Lachnospiraceae(100);Lachnospiraceae_unclassified(100);
OTU1314	Bacteria(100);Spirochaetes(96);Spirochaetia(96);Spirochaetales(96);Spirochaetaceae(96);Treponema_2(81);
OTU1315	Bacteria(100);Bacteria_unclassified(100);Bacteria_unclassified(100);Bacteria_unclassified(100);Bacteria_unclassified(100);Bacteria_unclassified(100);
OTU1316	Bacteria(100);Bacteroidetes(97);Bacteroidia(97);Bacteroidales(81);Rikenellaceae(66);BCf9-17_termite_group(60);
OTU1317	Bacteria(99);Bacteria_unclassified(99);Bacteria_unclassified(99);Bacteria_unclassified(99);Bacteria_unclassified(99);Bacteria_unclassified(99);
OTU1318	Bacteria(100);Bacteria_unclassified(100);Bacteria_unclassified(100);Bacteria_unclassified(100);Bacteria_unclassified(100);Bacteria_unclassified(100);
OTU1319	Bacteria(100);Firmicutes(100);Bacilli(100);Lactobacillales(100);Lactobacillaceae(100);Lactobacillaceae_unclassified(100);
OTU1320	Bacteria(100);Firmicutes(99);Clostridia(99);Clostridiales(99);Lachnospiraceae(98);Blautia(61);
OTU1321	Bacteria(100);Bacteroidetes(100);Bacteroidia(100);Sphingobacteriales(74);Sphingobacteriales_unclassified(74);Sphingobacteriales_unclassified(74);
OTU1322	Bacteria(100);Proteobacteria(100);Gammaproteobacteria(100);Pseudomonadales(100);Pseudomonadaceae(100);Pseudomonas(100);
OTU1323	Bacteria(100);Firmicutes(79);Clostridia(72);Clostridiales(72);Clostridiales_unclassified(72);Clostridiales_unclassified(72);
OTU1324	Bacteria(100);Tenericutes(65);Mollicutes(65);Mollicutes_RF39(65);Mollicutes_RF39_fa(65);Mollicutes_RF39_ge(65);
OTU1325	Bacteria(97);Proteobacteria(60);Proteobacteria_unclassified(60);Proteobacteria_unclassified(60);Proteobacteria_unclassified(60);Proteobacteria_unclassified(60);
OTU1326	Bacteria(100);Bacteroidetes(100);Bacteroidia(100);Bacteroidales(100);Prevotellaceae(100);Prevotellaceae_unclassified(100);
OTU1327	Bacteria(100);Bacteria_unclassified(100);Bacteria_unclassified(100);Bacteria_unclassified(100);Bacteria_unclassified(100);Bacteria_unclassified(100);
OTU1328	Bacteria(100);Proteobacteria(100);Deltaproteobacteria(100);Desulfovibrionales(100);Desulfovibrionaceae(100);Desulfovibrio(100);
OTU1329	Bacteria(98);Bacteroidetes(87);Bacteroidia(87);Bacteroidia_unclassified(87);Bacteroidia_unclassified(87);Bacteroidia_unclassified(87);
OTU1330	Bacteria(100);Elusimicrobia(97);Endomicrobia(97);Endomicrobiales(97);Endomicrobiaceae(97);Candidatus_Endomicrobium(97);
OTU1331	Bacteria(100);Firmicutes(99);Clostridia(99);Clostridiales(99);Lachnospiraceae(99);Lachnospiraceae_ge(71);
OTU1332	Bacteria(100);Firmicutes(100);Negativicutes(100);Selenomonadales(100);Veillonellaceae(100);Veillonellaceae_unclassified(100);
OTU1333	Bacteria(100);Firmicutes(99);Clostridia(99);Clostridiales(99);Family_XIII(93);Family_XIII_ge(89);
OTU1334	Bacteria(100);Firmicutes(79);Erysipelotrichia(77);Erysipelotrichales(77);Erysipelotrichaceae(77);Erysipelotrichaceae_unclassified(77);
OTU1335	Bacteria(95);Bacteria_unclassified(95);Bacteria_unclassified(95);Bacteria_unclassified(95);Bacteria_unclassified(95);Bacteria_unclassified(95);
OTU1336	Bacteria(100);Tenericutes(78);Mollicutes(78);Mollicutes_RF39(71);Mollicutes_RF39_fa(71);Mollicutes_RF39_ge(71);
OTU1337	Bacteria(100);Bacteria_unclassified(100);Bacteria_unclassified(100);Bacteria_unclassified(100);Bacteria_unclassified(100);Bacteria_unclassified(100);
OTU1338	Bacteria(100);Bacteria_unclassified(100);Bacteria_unclassified(100);Bacteria_unclassified(100);Bacteria_unclassified(100);Bacteria_unclassified(100);
OTU1339	Bacteria(99);Spirochaetes(83);Spirochaetia(83);Spirochaetales(83);Spirochaetaceae(83);Termite_Treponema_cluster(60);
OTU1340	Bacteria(100);Firmicutes(69);Erysipelotrichia(61);Erysipelotrichales(61);Erysipelotrichaceae(61);Erysipelotrichaceae_unclassified(61);
OTU1341	Bacteria(100);Tenericutes(99);Mollicutes(99);Mollicutes_RF39(99);Mollicutes_RF39_fa(99);Mollicutes_RF39_ge(99);
OTU1342	Bacteria(100);Bacteroidetes(99);Bacteroidia(99);Bacteroidales(93);Rikenellaceae(90);Rikenellaceae_RC9_gut_group(87);
OTU1343	Bacteria(100);Bacteroidetes(100);Bacteroidia(100);Bacteroidales(100);Prevotellaceae(100);Prevotella_1(97);
OTU1344	Bacteria(100);Firmicutes(100);Clostridia(100);Clostridiales(100);Lachnospiraceae(100);Butyrivibrio_2(100);
OTU1345	Bacteria(99);Spirochaetes(87);Spirochaetia(87);Spirochaetales(87);Spirochaetaceae(87);Spirochaetaceae_unclassified(87);
OTU1346	Bacteria(100);Bacteroidetes(100);Bacteroidia(100);Bacteroidales(100);Prevotellaceae(100);Prevotella_1(100);
OTU1347	Bacteria(100);Bacteroidetes(100);Bacteroidia(100);Bacteroidales(100);Prevotellaceae(100);Prevotella_1(100);
OTU1348	Bacteria(95);Bacteria_unclassified(95);Bacteria_unclassified(95);Bacteria_unclassified(95);Bacteria_unclassified(95);Bacteria_unclassified(95);
OTU1349	Bacteria(100);Proteobacteria(86);Alphaproteobacteria(81);Alphaproteobacteria_unclassified(81);Alphaproteobacteria_unclassified(81);Alphaproteobacteria_unclassified(81);
OTU1350	Bacteria(100);Firmicutes(97);Clostridia(95);Clostridiales(94);Ruminococcaceae(81);Ruminococcaceae_unclassified(81);
OTU1351	Bacteria(100);Firmicutes(98);Clostridia(98);Clostridiales(98);Lachnospiraceae(98);Lachnospiraceae_unclassified(98);
OTU1352	Bacteria(100);Firmicutes(98);Clostridia(98);Clostridiales(98);Ruminococcaceae(97);Flavonifractor(86);
OTU1353	Bacteria(100);Bacteria_unclassified(100);Bacteria_unclassified(100);Bacteria_unclassified(100);Bacteria_unclassified(100);Bacteria_unclassified(100);
OTU1354	Bacteria(98);Cyanobacteria(71);Melainabacteria(65);Gastranaerophilales(65);Gastranaerophilales_fa(65);Gastranaerophilales_ge(65);
OTU1355	Bacteria(99);Bacteroidetes(98);Bacteroidia(98);Bacteroidales(91);Bacteroidales_unclassified(91);Bacteroidales_unclassified(91);
OTU1356	Bacteria(100);Firmicutes(97);Clostridia(96);Clostridiales(96);Ruminococcaceae(76);Ruminococcaceae_UCG-014(64);
OTU1357	Bacteria(100);Tenericutes(60);Mollicutes(60);Mollicutes_unclassified(60);Mollicutes_unclassified(60);Mollicutes_unclassified(60);
OTU1358	Bacteria(100);Firmicutes(98);Clostridia(98);Clostridiales(98);Ruminococcaceae(98);Ruminococcaceae_UCG-010(97);
OTU1359	Bacteria(100);Bacteroidetes(100);Bacteroidia(100);Bacteroidales(90);Rikenellaceae(89);Rikenellaceae_RC9_gut_group(89);
OTU1360	Bacteria(98);Firmicutes(84);Clostridia(84);Clostridiales(83);Lachnospiraceae(75);Lachnospiraceae_unclassified(75);
OTU1361	Bacteria(100);Firmicutes(99);Clostridia(98);Clostridiales(98);Lachnospiraceae(96);Lachnospiraceae_ge(69);
OTU1362	Bacteria(99);Bacteria_unclassified(99);Bacteria_unclassified(99);Bacteria_unclassified(99);Bacteria_unclassified(99);Bacteria_unclassified(99);
OTU1363	Bacteria(100);Firmicutes(100);Clostridia(100);Clostridiales(100);Lachnospiraceae(100);Lachnospiraceae_unclassified(100);
OTU1364	Bacteria(100);Firmicutes(100);Clostridia(100);Clostridiales(100);Lachnospiraceae(100);Lachnospiraceae_unclassified(100);
OTU1365	Bacteria(100);Proteobacteria(100);Alphaproteobacteria(100);Caulobacterales(100);Caulobacteraceae(100);Brevundimonas(100);
OTU1366	Bacteria(100);Bacteria_unclassified(100);Bacteria_unclassified(100);Bacteria_unclassified(100);Bacteria_unclassified(100);Bacteria_unclassified(100);
OTU1367	Bacteria(100);Firmicutes(97);Clostridia(97);Clostridiales(97);Lachnospiraceae(76);Herbinix(60);
OTU1368	Bacteria(98);Bacteria_unclassified(98);Bacteria_unclassified(98);Bacteria_unclassified(98);Bacteria_unclassified(98);Bacteria_unclassified(98);
OTU1369	Bacteria(94);Bacteria_unclassified(94);Bacteria_unclassified(94);Bacteria_unclassified(94);Bacteria_unclassified(94);Bacteria_unclassified(94);
OTU1370	Bacteria(100);Proteobacteria(73);Alphaproteobacteria(72);Alphaproteobacteria_unclassified(72);Alphaproteobacteria_unclassified(72);Alphaproteobacteria_unclassified(72);
OTU1371	Bacteria(100);Firmicutes(99);Bacilli(97);Bacillales(97);Planococcaceae(97);Planococcaceae_unclassified(97);
OTU1372	Bacteria(100);Proteobacteria(95);Alphaproteobacteria(94);Alphaproteobacteria_unclassified(94);Alphaproteobacteria_unclassified(94);Alphaproteobacteria_unclassified(94);
OTU1373	Bacteria(100);Firmicutes(100);Negativicutes(100);Selenomonadales(100);Veillonellaceae(100);Veillonellaceae_unclassified(100);
OTU1374	Bacteria(100);Firmicutes(100);Clostridia(98);Clostridiales(98);Ruminococcaceae(96);Ruminococcaceae_ge(93);
OTU1375	Bacteria(100);Bacteria_unclassified(100);Bacteria_unclassified(100);Bacteria_unclassified(100);Bacteria_unclassified(100);Bacteria_unclassified(100);
OTU1376	Bacteria(98);Bacteria_unclassified(98);Bacteria_unclassified(98);Bacteria_unclassified(98);Bacteria_unclassified(98);Bacteria_unclassified(98);
OTU1377	Bacteria(100);Bacteroidetes(99);Bacteroidia(99);Bacteroidales(60);Bacteroidales_unclassified(60);Bacteroidales_unclassified(60);
OTU1378	Bacteria(99);Bacteria_unclassified(99);Bacteria_unclassified(99);Bacteria_unclassified(99);Bacteria_unclassified(99);Bacteria_unclassified(99);
OTU1379	Bacteria(100);Firmicutes(100);Clostridia(100);Clostridiales(100);Lachnospiraceae(100);Oribacterium(69);
OTU1380	Bacteria(100);Bacteroidetes(100);Bacteroidia(100);Bacteroidales(100);Prevotellaceae(100);Prevotella_1(100);
OTU1381	Bacteria(100);Proteobacteria(100);Gammaproteobacteria(100);Betaproteobacteriales(100);Rhodocyclaceae(63);Rhodocyclaceae_unclassified(63);
OTU1382	Bacteria(99);Bacteria_unclassified(99);Bacteria_unclassified(99);Bacteria_unclassified(99);Bacteria_unclassified(99);Bacteria_unclassified(99);
OTU1383	Bacteria(100);Bacteroidetes(100);Bacteroidia(100);Bacteroidales(100);Prevotellaceae(100);Prevotella_1(100);
OTU1384	Bacteria(100);Firmicutes(100);Clostridia(99);Clostridiales(99);Family_XIII(96);Family_XIII_ge(76);
OTU1385	Bacteria(100);Firmicutes(100);Clostridia(100);Clostridiales(100);Ruminococcaceae(100);uncultured(100);
OTU1386	Bacteria(100);Bacteroidetes(98);Bacteroidia(98);Bacteroidales(93);Bacteroidales_unclassified(93);Bacteroidales_unclassified(93);
OTU1387	Bacteria(93);Bacteria_unclassified(93);Bacteria_unclassified(93);Bacteria_unclassified(93);Bacteria_unclassified(93);Bacteria_unclassified(93);
OTU1388	Bacteria(100);Firmicutes(100);Clostridia(100);Clostridiales(100);Lachnospiraceae(100);Butyrivibrio_2(96);
OTU1389	Bacteria(100);Firmicutes(100);Clostridia(100);Clostridiales(100);Lachnospiraceae(100);Butyrivibrio_2(99);
OTU1390	Bacteria(98);Bacteroidetes(95);Bacteroidia(95);Bacteroidales(63);Rikenellaceae(61);Rikenellaceae_RC9_gut_group(60);
OTU1391	Bacteria(100);Firmicutes(100);Clostridia(100);Clostridiales(100);Lachnospiraceae(100);Lachnospiraceae_unclassified(100);
OTU1392	Bacteria(100);Firmicutes(96);Clostridia(95);Clostridiales(95);Lachnospiraceae(95);Lachnospiraceae_unclassified(95);
OTU1393	Bacteria(100);Actinobacteria(84);Coriobacteriia(81);Coriobacteriales(81);Eggerthellaceae(66);Eggerthella(66);
OTU1394	Bacteria(100);Firmicutes(100);Clostridia(100);Clostridiales(100);Ruminococcaceae(90);Ruminococcaceae_unclassified(90);
OTU1395	Bacteria(100);Bacteroidetes(100);Bacteroidia(100);Bacteroidia_unclassified(100);Bacteroidia_unclassified(100);Bacteroidia_unclassified(100);
OTU1396	Bacteria(100);Firmicutes(100);Bacilli(100);Bacillales(99);Planococcaceae(70);Planococcaceae_unclassified(70);
OTU1397	Bacteria(100);Firmicutes(94);Clostridia(89);Clostridiales(88);Ruminococcaceae(71);Ruminococcaceae_unclassified(71);
OTU1398	Bacteria(100);Tenericutes(97);Mollicutes(97);Mollicutes_RF39(97);Mollicutes_RF39_fa(97);Mollicutes_RF39_ge(97);
OTU1399	Bacteria(100);Firmicutes(63);Clostridia(63);Clostridiales(62);Clostridiales_unclassified(62);Clostridiales_unclassified(62);
OTU1400	Bacteria(99);Proteobacteria(70);Gammaproteobacteria(61);Gammaproteobacteria_unclassified(61);Gammaproteobacteria_unclassified(61);Gammaproteobacteria_unclassified(61);
OTU1401	Bacteria(99);Firmicutes(83);Erysipelotrichia(77);Erysipelotrichales(77);Erysipelotrichaceae(77);uncultured(76);
OTU1402	Bacteria(100);Bacteroidetes(100);Bacteroidia(100);Bacteroidia_unclassified(100);Bacteroidia_unclassified(100);Bacteroidia_unclassified(100);
OTU1403	Bacteria(93);Bacteria_unclassified(93);Bacteria_unclassified(93);Bacteria_unclassified(93);Bacteria_unclassified(93);Bacteria_unclassified(93);
OTU1404	Bacteria(100);Firmicutes(99);Clostridia(97);Clostridiales(97);Lachnospiraceae(97);Lachnospiraceae_unclassified(97);
OTU1405	Bacteria(100);Firmicutes(99);Clostridia(99);Clostridiales(99);Ruminococcaceae(99);CAG-352(75);
OTU1406	Bacteria(87);Bacteria_unclassified(87);Bacteria_unclassified(87);Bacteria_unclassified(87);Bacteria_unclassified(87);Bacteria_unclassified(87);
OTU1407	Bacteria(83);Bacteria_unclassified(83);Bacteria_unclassified(83);Bacteria_unclassified(83);Bacteria_unclassified(83);Bacteria_unclassified(83);
OTU1408	Bacteria(100);Actinobacteria(72);Coriobacteriia(67);Coriobacteriales(67);Atopobiaceae(67);Olsenella(60);
OTU1409	Bacteria(98);Bacteroidetes(95);Bacteroidia(95);Bacteroidales(89);Bacteroidales_unclassified(89);Bacteroidales_unclassified(89);
OTU1410	Bacteria(100);Bacteroidetes(100);Bacteroidia(100);Sphingobacteriales(99);Sphingobacteriaceae(99);Sphingobacterium(80);
OTU1411	Bacteria(99);Bacteroidetes(97);Bacteroidia(97);Bacteroidales(71);Bacteroidales_unclassified(71);Bacteroidales_unclassified(71);
OTU1412	Bacteria(100);Firmicutes(100);Clostridia(96);Clostridiales(96);Ruminococcaceae(85);Ruminiclostridium_1(64);
OTU1413	Bacteria(100);Tenericutes(85);Mollicutes(85);Mollicutes_RF39(85);Mollicutes_RF39_fa(85);Mollicutes_RF39_ge(85);
OTU1414	Bacteria(100);Firmicutes(89);Clostridia(81);Clostridiales(81);Lachnospiraceae(62);Lachnospiraceae_unclassified(62);
OTU1415	Bacteria(100);Firmicutes(100);Clostridia(100);Clostridiales(100);Lachnospiraceae(100);Lachnospiraceae_unclassified(100);
OTU1416	Bacteria(100);Firmicutes(98);Clostridia(82);Clostridiales(82);Clostridiales_unclassified(82);Clostridiales_unclassified(82);
OTU1417	Bacteria(100);Firmicutes(100);Clostridia(100);Clostridiales(100);Ruminococcaceae(96);Ruminococcaceae_UCG-014(92);
OTU1418	Bacteria(100);Bacteroidetes(100);Bacteroidia(100);Bacteroidales(100);Prevotellaceae(97);Prevotella_1(69);
OTU1419	Bacteria(100);Firmicutes(100);Clostridia(99);Clostridiales(99);Ruminococcaceae(97);Ruminococcaceae_unclassified(97);
OTU1420	Bacteria(100);Firmicutes(100);Negativicutes(100);Selenomonadales(100);Veillonellaceae(100);Selenomonas(89);
OTU1421	Bacteria(100);Firmicutes(100);Clostridia(100);Clostridiales(100);Lachnospiraceae(97);Lachnospiraceae_ge(64);
OTU1422	Bacteria(100);Bacteroidetes(100);Bacteroidia(100);Bacteroidales(100);Prevotellaceae(100);Prevotella_1(100);
OTU1423	Bacteria(100);Chloroflexi(100);Anaerolineae(99);Anaerolineales(99);Anaerolineaceae(99);Flexilinea(99);
OTU1424	Bacteria(100);Bacteroidetes(100);Bacteroidia(100);Bacteroidales(100);Prevotellaceae(100);Prevotellaceae_UCG-003(100);
OTU1425	Bacteria(100);Bacteroidetes(100);Bacteroidia(100);Flavobacteriales(100);Flavobacteriaceae(100);Flavobacterium(100);
OTU1426	Bacteria(100);Planctomycetes(100);Planctomycetacia(100);Pirellulales(99);Pirellulaceae(99);Termite_planctomycete_cluster(99);
OTU1427	Bacteria(100);Firmicutes(100);Clostridia(100);Clostridiales(100);Lachnospiraceae(100);Syntrophococcus(85);
OTU1428	Bacteria(100);Bacteria_unclassified(100);Bacteria_unclassified(100);Bacteria_unclassified(100);Bacteria_unclassified(100);Bacteria_unclassified(100);
OTU1429	Bacteria(100);Bacteroidetes(100);Bacteroidia(100);Bacteroidales(100);Rikenellaceae(100);Rikenellaceae_RC9_gut_group(100);
OTU1430	Bacteria(99);Proteobacteria(87);Alphaproteobacteria(83);Alphaproteobacteria_unclassified(83);Alphaproteobacteria_unclassified(83);Alphaproteobacteria_unclassified(83);
OTU1431	Bacteria(100);Firmicutes(99);Clostridia(99);Clostridiales(99);Ruminococcaceae(98);Ruminococcaceae_UCG-002(62);
OTU1432	Bacteria(100);Firmicutes(100);Clostridia(100);Clostridiales(100);Lachnospiraceae(100);Lachnospiraceae_unclassified(100);
OTU1433	Bacteria(100);Firmicutes(100);Clostridia(100);Clostridiales(100);Lachnospiraceae(100);Blautia(68);
OTU1434	Bacteria(100);Actinobacteria(95);Coriobacteriia(91);Coriobacteriales(91);Eggerthellaceae(90);Eggerthella(90);
OTU1435	Archaea(100);Euryarchaeota(100);Methanobacteria(100);Methanobacteriales(100);Methanobacteriaceae(100);Methanobrevibacter(100);
OTU1436	Bacteria(99);Tenericutes(62);Mollicutes(62);Mollicutes_unclassified(62);Mollicutes_unclassified(62);Mollicutes_unclassified(62);
OTU1437	Bacteria(100);Bacteroidetes(100);Bacteroidia(100);Bacteroidales(100);Prevotellaceae(100);Prevotella_1(100);
OTU1438	Bacteria(96);Bacteria_unclassified(96);Bacteria_unclassified(96);Bacteria_unclassified(96);Bacteria_unclassified(96);Bacteria_unclassified(96);
OTU1439	Bacteria(100);Firmicutes(96);Clostridia(96);Clostridiales(96);Ruminococcaceae(93);CAG-352(67);
OTU1440	Bacteria(100);Bacteroidetes(100);Bacteroidia(100);Bacteroidales(100);Prevotellaceae(100);Prevotella_1(100);
OTU1441	Bacteria(100);Firmicutes(90);Clostridia(86);Clostridiales(86);Family_XIII(64);Family_XIII_unclassified(64);
OTU1442	Bacteria(100);Firmicutes(97);Clostridia(95);Clostridiales(95);Christensenellaceae(88);Christensenellaceae_R-7_group(88);
OTU1443	Bacteria(100);Fibrobacteres(100);Fibrobacteria(100);Fibrobacterales(100);Fibrobacteraceae(100);Fibrobacter(100);
OTU1444	Bacteria(100);Firmicutes(99);Clostridia(99);Clostridiales(99);Lachnospiraceae(99);Lachnospiraceae_unclassified(99);
OTU1445	Bacteria(100);Spirochaetes(99);Spirochaetia(99);Spirochaetales(99);Spirochaetaceae(99);Sphaerochaeta(88);
OTU1446	Bacteria(100);Bacteroidetes(100);Bacteroidia(100);Bacteroidales(100);Prevotellaceae(100);Prevotella_1(100);
OTU1447	Bacteria(99);Bacteroidetes(99);Bacteroidia(99);Bacteroidales(99);Prevotellaceae(99);Prevotella(70);
OTU1448	Bacteria(100);Firmicutes(99);Clostridia(99);Clostridiales(99);Ruminococcaceae(88);Ruminococcaceae_unclassified(88);
OTU1449	Bacteria(100);Firmicutes(100);Clostridia(100);Clostridiales(100);Ruminococcaceae(97);Ruminococcaceae_ge(85);
OTU1450	Bacteria(100);Firmicutes(100);Clostridia(100);Clostridiales(100);Lachnospiraceae(100);Lachnospiraceae_unclassified(100);
OTU1451	Archaea(100);Euryarchaeota(100);Thermoplasmata(100);Methanomassiliicoccales(100);Methanomethylophilaceae(100);uncultured(100);
OTU1452	Bacteria(100);Bacteroidetes(100);Bacteroidia(100);Bacteroidales(99);Prevotellaceae(82);Prevotellaceae_unclassified(82);
OTU1453	Bacteria(100);Firmicutes(99);Clostridia(99);Clostridiales(99);Ruminococcaceae(87);Ruminococcaceae_unclassified(87);
OTU1454	Bacteria(99);Bacteria_unclassified(99);Bacteria_unclassified(99);Bacteria_unclassified(99);Bacteria_unclassified(99);Bacteria_unclassified(99);
OTU1455	Bacteria(99);Bacteroidetes(98);Bacteroidia(98);Bacteroidales(93);Bacteroidales_unclassified(93);Bacteroidales_unclassified(93);
OTU1456	Bacteria(100);Actinobacteria(95);Coriobacteriia(90);Coriobacteriales(90);Eggerthellaceae(86);Eggerthella(86);
OTU1457	Bacteria(99);Bacteroidetes(95);Bacteroidia(95);Bacteroidia_unclassified(95);Bacteroidia_unclassified(95);Bacteroidia_unclassified(95);
OTU1458	Bacteria(100);Firmicutes(98);Clostridia(95);Clostridiales(95);Christensenellaceae(93);Christensenellaceae_R-7_group(93);
OTU1459	Bacteria(100);Firmicutes(100);Clostridia(100);Clostridiales(100);Ruminococcaceae(100);Ruminococcaceae_UCG-002(95);
OTU1460	Bacteria(91);Bacteria_unclassified(91);Bacteria_unclassified(91);Bacteria_unclassified(91);Bacteria_unclassified(91);Bacteria_unclassified(91);
OTU1461	Bacteria(94);Bacteroidetes(62);Bacteroidia(62);Bacteroidia_unclassified(62);Bacteroidia_unclassified(62);Bacteroidia_unclassified(62);
OTU1462	Bacteria(100);Bacteroidetes(100);Bacteroidia(100);Bacteroidales(100);Prevotellaceae(100);Prevotella_1(100);
OTU1463	Bacteria(100);Proteobacteria(100);Alphaproteobacteria(100);Rhizobiales(100);Rhizobiaceae(100);Pseudochrobactrum(97);
OTU1464	Bacteria(100);Firmicutes(99);Negativicutes(98);Selenomonadales(98);Acidaminococcaceae(98);uncultured(60);
OTU1465	Bacteria(100);Spirochaetes(98);Spirochaetia(98);Spirochaetales(98);Spirochaetaceae(98);Treponema_2(87);
OTU1466	Bacteria(100);Bacteroidetes(100);Bacteroidia(100);Bacteroidales(100);Prevotellaceae(100);Prevotella_1(100);
OTU1467	Bacteria(100);Tenericutes(82);Mollicutes(82);Mollicutes_unclassified(82);Mollicutes_unclassified(82);Mollicutes_unclassified(82);
OTU1468	Bacteria(100);Firmicutes(100);Clostridia(99);Clostridiales(99);Ruminococcaceae(96);Ruminococcaceae_ge(86);
OTU1469	Bacteria(100);Firmicutes(100);Clostridia(100);Clostridiales(100);Lachnospiraceae(100);Lachnospiraceae_unclassified(100);
OTU1470	Bacteria(100);Firmicutes(94);Clostridia(94);Clostridiales(94);Family_XIII(77);Family_XIII_unclassified(77);
OTU1471	Bacteria(100);Fibrobacteres(100);Fibrobacteria(100);Fibrobacterales(100);Fibrobacteraceae(100);Fibrobacter(100);
OTU1472	Bacteria(100);Bacteroidetes(100);Bacteroidia(100);Bacteroidales(100);Prevotellaceae(100);Prevotella_1(75);
OTU1473	Bacteria(100);Bacteroidetes(100);Bacteroidia(100);Bacteroidales(100);Prevotellaceae(100);Prevotella_1(100);
OTU1474	Bacteria(99);Bacteria_unclassified(99);Bacteria_unclassified(99);Bacteria_unclassified(99);Bacteria_unclassified(99);Bacteria_unclassified(99);
OTU1475	Bacteria(100);Proteobacteria(100);Alphaproteobacteria(100);Rickettsiales(100);uncultured(100);uncultured_ge(100);
OTU1476	Bacteria(100);Firmicutes(100);Clostridia(100);Clostridiales(100);Lachnospiraceae(100);Lachnospiraceae_unclassified(100);
OTU1477	Bacteria(100);Bacteroidetes(100);Bacteroidia(100);Bacteroidales(100);Prevotellaceae(100);Prevotella_1(100);
OTU1478	Bacteria(100);Firmicutes(99);Clostridia(97);Clostridiales(97);Christensenellaceae(92);Christensenellaceae_R-7_group(92);
OTU1479	Bacteria(100);Spirochaetes(84);Spirochaetia(84);Spirochaetales(84);Spirochaetaceae(84);Spirochaetaceae_unclassified(84);
OTU1480	Bacteria(100);Firmicutes(91);Clostridia(76);Clostridiales(76);Christensenellaceae(63);Christensenellaceae_R-7_group(63);
OTU1481	Bacteria(100);Tenericutes(83);Mollicutes(83);Mollicutes_RF39(79);Mollicutes_RF39_fa(79);Mollicutes_RF39_ge(79);
OTU1482	Bacteria(100);Actinobacteria(100);Actinobacteria(100);Bifidobacteriales(100);Bifidobacteriaceae(100);Bifidobacterium(100);
OTU1483	Bacteria(100);Firmicutes(100);Clostridia(100);Clostridiales(100);Lachnospiraceae(98);Lachnospiraceae_unclassified(98);
OTU1484	Bacteria(100);Firmicutes(100);Negativicutes(100);Selenomonadales(100);Acidaminococcaceae(78);Acidaminococcaceae_unclassified(78);
OTU1485	Bacteria(100);Firmicutes(100);Clostridia(100);Clostridiales(100);Ruminococcaceae(72);Ruminococcaceae_UCG-014(70);
OTU1486	Bacteria(99);Spirochaetes(88);Spirochaetia(88);Spirochaetales(88);Spirochaetaceae(88);Spirochaetaceae_unclassified(88);
OTU1487	Bacteria(99);Planctomycetes(90);Planctomycetacia(90);Pirellulales(79);Pirellulaceae(79);Termite_planctomycete_cluster(76);
OTU1488	Bacteria(100);Actinobacteria(100);Actinobacteria(100);Micrococcales(100);Microbacteriaceae(100);Salinibacterium(88);
OTU1489	Bacteria(100);Firmicutes(97);Clostridia(94);Clostridiales(94);Clostridiales_unclassified(94);Clostridiales_unclassified(94);
OTU1490	Bacteria(99);Bacteroidetes(98);Bacteroidia(98);Bacteroidales(60);Bacteroidales_unclassified(60);Bacteroidales_unclassified(60);
OTU1491	Bacteria(100);Firmicutes(91);Erysipelotrichia(90);Erysipelotrichales(90);Erysipelotrichaceae(90);Erysipelothrix(60);
OTU1492	Bacteria(100);Firmicutes(96);Clostridia(96);Clostridiales(96);Lachnospiraceae(96);Lachnospiraceae_unclassified(96);
OTU1493	Bacteria(100);Proteobacteria(100);Deltaproteobacteria(97);Desulfovibrionales(97);Desulfovibrionaceae(97);Desulfovibrio(96);
OTU1494	Bacteria(98);Bacteria_unclassified(98);Bacteria_unclassified(98);Bacteria_unclassified(98);Bacteria_unclassified(98);Bacteria_unclassified(98);
OTU1495	Bacteria(100);Bacteroidetes(99);Bacteroidia(99);Bacteroidales(92);Rikenellaceae(90);Rikenellaceae_RC9_gut_group(90);
OTU1496	Bacteria(100);Tenericutes(92);Mollicutes(92);Mollicutes_RF39(92);Mollicutes_RF39_fa(92);Mollicutes_RF39_ge(92);
OTU1497	Bacteria(100);Tenericutes(61);Mollicutes(61);Mollicutes_unclassified(61);Mollicutes_unclassified(61);Mollicutes_unclassified(61);
OTU1498	Bacteria(100);Firmicutes(100);Clostridia(94);Clostridiales(94);Family_XIII(90);Family_XIII_unclassified(90);
OTU1499	Bacteria(100);Firmicutes(100);Clostridia(100);Clostridiales(100);Lachnospiraceae(100);Lachnospiraceae_unclassified(100);
OTU1500	Bacteria(99);Proteobacteria(66);Proteobacteria_unclassified(66);Proteobacteria_unclassified(66);Proteobacteria_unclassified(66);Proteobacteria_unclassified(66);
OTU1501	Bacteria(99);Firmicutes(65);Firmicutes_unclassified(65);Firmicutes_unclassified(65);Firmicutes_unclassified(65);Firmicutes_unclassified(65);
OTU1502	Bacteria(100);Firmicutes(91);Clostridia(91);Clostridiales(91);Clostridiales_unclassified(91);Clostridiales_unclassified(91);
OTU1503	Bacteria(100);Spirochaetes(92);Spirochaetia(92);Spirochaetales(92);Spirochaetaceae(92);Treponema_2(69);
OTU1504	Bacteria(100);Bacteroidetes(99);Bacteroidia(99);Bacteroidales(99);Prevotellaceae(99);Prevotella_1(80);
OTU1505	Bacteria(100);Firmicutes(97);Clostridia(95);Clostridiales(95);Family_XIII(76);Family_XIII_unclassified(76);
OTU1506	Bacteria(100);Actinobacteria(87);Actinobacteria_unclassified(87);Actinobacteria_unclassified(87);Actinobacteria_unclassified(87);Actinobacteria_unclassified(87);
OTU1507	Bacteria(100);Firmicutes(100);Clostridia(100);Clostridiales(100);Lachnospiraceae(87);Lachnospiraceae_ge(69);
OTU1508	Bacteria(100);Firmicutes(100);Clostridia(100);Clostridiales(100);Lachnospiraceae(100);Lachnospiraceae_unclassified(100);
OTU1509	Bacteria(97);Bacteria_unclassified(97);Bacteria_unclassified(97);Bacteria_unclassified(97);Bacteria_unclassified(97);Bacteria_unclassified(97);
OTU1510	Bacteria(100);Firmicutes(62);Firmicutes_unclassified(62);Firmicutes_unclassified(62);Firmicutes_unclassified(62);Firmicutes_unclassified(62);
OTU1511	Bacteria(100);Firmicutes(100);Clostridia(99);Clostridiales(99);Lachnospiraceae(99);Lachnospiraceae_unclassified(99);
OTU1512	Bacteria(100);Bacteroidetes(100);Bacteroidia(100);Bacteroidales(100);Prevotellaceae(100);Prevotella_1(99);
OTU1513	Bacteria(100);Spirochaetes(93);Spirochaetia(93);Spirochaetales(93);Spirochaetaceae(93);Spirochaetaceae_unclassified(93);
OTU1514	Bacteria(100);Bacteroidetes(99);Bacteroidia(99);Bacteroidales(89);Bacteroidales_unclassified(89);Bacteroidales_unclassified(89);
OTU1515	Bacteria(100);Bacteroidetes(100);Bacteroidia(100);Bacteroidales(67);Rikenellaceae(62);Rikenellaceae_RC9_gut_group(61);
OTU1516	Bacteria(100);Firmicutes(100);Clostridia(100);Clostridiales(100);Ruminococcaceae(100);Ruminococcaceae_ge(94);
OTU1517	Bacteria(100);Bacteroidetes(100);Bacteroidia(100);Bacteroidales(100);Prevotellaceae(100);Prevotella_1(100);
OTU1518	Bacteria(100);Spirochaetes(95);Spirochaetia(95);Spirochaetales(95);Spirochaetaceae(95);Treponema_2(67);
OTU1519	Bacteria(100);Bacteroidetes(100);Bacteroidia(100);Bacteroidales(100);Prevotellaceae(100);Prevotellaceae_unclassified(100);
OTU1520	Bacteria(100);Bacteroidetes(100);Bacteroidia(100);Bacteroidales(100);Prevotellaceae(100);Prevotella_1(87);
OTU1521	Bacteria(100);Bacteria_unclassified(100);Bacteria_unclassified(100);Bacteria_unclassified(100);Bacteria_unclassified(100);Bacteria_unclassified(100);
OTU1522	Bacteria(100);Bacteroidetes(98);Bacteroidia(98);Bacteroidia_unclassified(98);Bacteroidia_unclassified(98);Bacteroidia_unclassified(98);
OTU1523	Bacteria(100);Bacteroidetes(100);Bacteroidia(100);Flavobacteriales(100);Weeksellaceae(100);Chryseobacterium(99);
OTU1524	Bacteria(100);Bacteroidetes(100);Bacteroidia(100);Bacteroidales(100);Prevotellaceae(100);Prevotella_1(100);
OTU1525	Bacteria(100);Firmicutes(100);Clostridia(100);Clostridiales(100);Ruminococcaceae(100);uncultured(86);
OTU1526	Bacteria(100);Firmicutes(99);Clostridia(99);Clostridiales(99);Ruminococcaceae(98);Ruminococcaceae_ge(63);
OTU1527	Bacteria(100);Firmicutes(62);Firmicutes_unclassified(62);Firmicutes_unclassified(62);Firmicutes_unclassified(62);Firmicutes_unclassified(62);
OTU1528	Bacteria(100);Firmicutes(99);Clostridia(99);Clostridiales(99);Lachnospiraceae(90);Tyzzerella_3(66);
OTU1529	Bacteria(99);Spirochaetes(77);Spirochaetia(77);Spirochaetales(77);Spirochaetaceae(77);Spirochaetaceae_unclassified(77);
OTU1530	Archaea(100);Euryarchaeota(100);Thermoplasmata(100);Methanomassiliicoccales(98);Methanomethylophilaceae(98);uncultured(98);
OTU1531	Bacteria(100);Firmicutes(100);Clostridia(100);Clostridiales(100);Lachnospiraceae(100);Lachnospiraceae_NK3A20_group(99);
OTU1532	Bacteria(100);Fibrobacteres(100);Fibrobacteria(100);Fibrobacterales(100);Fibrobacteraceae(100);Fibrobacter(100);
OTU1533	Bacteria(100);Firmicutes(100);Clostridia(100);Clostridiales(100);Lachnospiraceae(96);Lachnospiraceae_unclassified(96);
OTU1534	Bacteria(100);Firmicutes(100);Clostridia(100);Clostridiales(100);Lachnospiraceae(100);Lachnospiraceae_FCS020_group(73);
OTU1535	Bacteria(100);Firmicutes(100);Clostridia(100);Clostridiales(100);Lachnospiraceae(100);Lachnospiraceae_unclassified(100);
OTU1536	Bacteria(100);Firmicutes(100);Clostridia(100);Clostridiales(100);Lachnospiraceae(100);Lachnospiraceae_unclassified(100);
OTU1537	Bacteria(100);Firmicutes(98);Clostridia(97);Clostridiales(97);Ruminococcaceae(97);Ruminococcaceae_unclassified(97);
OTU1538	Bacteria(100);Firmicutes(100);Clostridia(98);Clostridiales(98);Family_XIII(98);Family_XIII_ge(78);
OTU1539	Bacteria(100);Bacteroidetes(98);Bacteroidia(98);Bacteroidales(97);Prevotellaceae(97);Prevotellaceae_unclassified(97);
OTU1540	Bacteria(100);Bacteroidetes(97);Bacteroidia(97);Bacteroidales(76);Rikenellaceae(73);Rikenellaceae_RC9_gut_group(71);
OTU1541	Bacteria(90);Bacteria_unclassified(90);Bacteria_unclassified(90);Bacteria_unclassified(90);Bacteria_unclassified(90);Bacteria_unclassified(90);
OTU1542	Bacteria(100);Spirochaetes(99);Spirochaetia(99);Spirochaetales(99);Spirochaetaceae(99);Treponema_2(83);
OTU1543	Bacteria(97);Patescibacteria(86);Gracilibacteria(86);Absconditabacteriales_(SR1)(86);Absconditabacteriales_(SR1)_fa(86);Absconditabacteriales_(SR1)_ge(86);
OTU1544	Bacteria(100);Firmicutes(100);Clostridia(100);Clostridiales(100);Ruminococcaceae(79);Ruminococcaceae_UCG-014(79);
OTU1545	Bacteria(100);Bacteroidetes(98);Bacteroidia(98);Bacteroidales(85);Bacteroidales_unclassified(85);Bacteroidales_unclassified(85);
OTU1546	Bacteria(94);Actinobacteria(72);Actinobacteria_unclassified(72);Actinobacteria_unclassified(72);Actinobacteria_unclassified(72);Actinobacteria_unclassified(72);
OTU1547	Bacteria(100);Bacteroidetes(99);Bacteroidia(99);Bacteroidales(99);Prevotellaceae(97);Prevotella_1(89);
OTU1548	Bacteria(100);Bacteroidetes(100);Bacteroidia(100);Bacteroidales(100);Prevotellaceae(100);Prevotella_1(99);
OTU1549	Bacteria(100);Tenericutes(92);Mollicutes(92);Mollicutes_RF39(89);Mollicutes_RF39_fa(89);Mollicutes_RF39_ge(89);
OTU1550	Bacteria(96);Bacteria_unclassified(96);Bacteria_unclassified(96);Bacteria_unclassified(96);Bacteria_unclassified(96);Bacteria_unclassified(96);
OTU1551	Bacteria(100);Firmicutes(99);Clostridia(98);Clostridiales(97);Lachnospiraceae(63);Lachnospiraceae_unclassified(63);
OTU1552	Bacteria(100);Fibrobacteres(100);Fibrobacteria(100);Fibrobacterales(100);Fibrobacteraceae(100);Fibrobacter(100);
OTU1553	Bacteria(100);Firmicutes(99);Clostridia(99);Clostridiales(99);Lachnospiraceae(97);Lachnospiraceae_unclassified(97);
OTU1554	Bacteria(99);Proteobacteria(83);Alphaproteobacteria(72);Alphaproteobacteria_unclassified(72);Alphaproteobacteria_unclassified(72);Alphaproteobacteria_unclassified(72);
OTU1555	Bacteria(100);Firmicutes(100);Clostridia(100);Clostridiales(100);Lachnospiraceae(100);Lachnospiraceae_unclassified(100);
OTU1556	Bacteria(100);Bacteroidetes(99);Bacteroidia(99);Bacteroidales(97);Prevotellaceae(96);Prevotellaceae_UCG-003(73);
OTU1557	Bacteria(100);Bacteroidetes(100);Bacteroidia(100);Bacteroidales(100);Prevotellaceae(100);Prevotella_1(75);
OTU1558	Bacteria(100);Firmicutes(100);Clostridia(100);Clostridiales(100);Lachnospiraceae(100);Lachnospiraceae_NK3A20_group(94);
OTU1559	Bacteria(100);Bacteroidetes(100);Bacteroidia(100);Bacteroidales(83);Bacteroidales_unclassified(83);Bacteroidales_unclassified(83);
OTU1560	Bacteria(100);Firmicutes(82);Clostridia(79);Clostridiales(79);Clostridiales_unclassified(79);Clostridiales_unclassified(79);
OTU1561	Bacteria(100);Firmicutes(98);Clostridia(98);Clostridiales(98);Lachnospiraceae(97);Lachnospiraceae_unclassified(97);
OTU1562	Bacteria(100);Bacteria_unclassified(100);Bacteria_unclassified(100);Bacteria_unclassified(100);Bacteria_unclassified(100);Bacteria_unclassified(100);
OTU1563	Bacteria(100);Bacteroidetes(98);Bacteroidia(98);Bacteroidales(62);Bacteroidales_unclassified(62);Bacteroidales_unclassified(62);
OTU1564	Bacteria(100);Firmicutes(99);Clostridia(99);Clostridiales(99);Lachnospiraceae(99);Lachnospiraceae_unclassified(99);
OTU1565	Bacteria(100);Firmicutes(88);Clostridia(87);Clostridiales(87);Clostridiales_unclassified(87);Clostridiales_unclassified(87);
OTU1566	Bacteria(100);Firmicutes(100);Clostridia(100);Clostridiales(100);Ruminococcaceae(100);Ruminococcus_1(100);
OTU1567	Bacteria(100);Firmicutes(91);Erysipelotrichia(81);Erysipelotrichales(81);Erysipelotrichaceae(81);Erysipelotrichaceae_unclassified(81);
OTU1568	Bacteria(99);Bacteroidetes(89);Bacteroidia(89);Bacteroidia_unclassified(89);Bacteroidia_unclassified(89);Bacteroidia_unclassified(89);
OTU1569	Bacteria(100);Bacteroidetes(100);Bacteroidia(100);Bacteroidia_unclassified(100);Bacteroidia_unclassified(100);Bacteroidia_unclassified(100);
OTU1570	Bacteria(100);Bacteroidetes(97);Bacteroidia(97);Bacteroidia_unclassified(97);Bacteroidia_unclassified(97);Bacteroidia_unclassified(97);
OTU1571	Bacteria(100);Firmicutes(100);Clostridia(100);Clostridiales(100);Lachnospiraceae(100);Lachnospiraceae_unclassified(100);
OTU1572	Bacteria(99);Actinobacteria(97);Coriobacteriia(96);Coriobacteriales(96);Eggerthellaceae(93);Eggerthella(93);
OTU1573	Bacteria(100);Actinobacteria(92);Coriobacteriia(81);Coriobacteriales(81);Coriobacteriales_unclassified(81);Coriobacteriales_unclassified(81);
OTU1574	Bacteria(100);Bacteroidetes(100);Bacteroidia(100);Bacteroidales(100);Prevotellaceae(100);Prevotella_1(100);
OTU1575	Bacteria(100);Firmicutes(100);Clostridia(100);Clostridiales(100);Lachnospiraceae(99);Lachnospiraceae_unclassified(99);
OTU1576	Bacteria(100);Bacteroidetes(100);Bacteroidia(100);Bacteroidales(100);Prevotellaceae(100);Prevotella_1(100);
OTU1577	Bacteria(100);Bacteroidetes(99);Bacteroidia(99);Bacteroidales(87);M2PB4-65_termite_group(75);M2PB4-65_termite_group_ge(75);
OTU1578	Bacteria(100);Firmicutes(77);Clostridia(77);Clostridiales(77);Clostridiales_unclassified(77);Clostridiales_unclassified(77);
OTU1579	Bacteria(100);Firmicutes(100);Clostridia(100);Clostridiales(100);Lachnospiraceae(100);Lachnospiraceae_unclassified(100);
OTU1580	Bacteria(100);Bacteroidetes(100);Bacteroidia(100);Bacteroidales(100);Prevotellaceae(100);Prevotella_1(100);
OTU1581	Bacteria(100);Firmicutes(100);Clostridia(96);Clostridiales(96);Lachnospiraceae(93);Lachnospiraceae_unclassified(93);
OTU1582	Bacteria(100);Bacteroidetes(100);Bacteroidia(100);Bacteroidales(100);Prevotellaceae(100);Prevotella_1(100);
OTU1583	Bacteria(100);Bacteroidetes(100);Bacteroidia(100);Bacteroidales(100);Prevotellaceae(100);Prevotella_1(100);
OTU1584	Bacteria(100);Bacteroidetes(100);Bacteroidia(100);Bacteroidales(100);Prevotellaceae(100);Prevotella_1(100);
OTU1585	Bacteria(100);Bacteroidetes(99);Bacteroidia(99);Bacteroidia_unclassified(99);Bacteroidia_unclassified(99);Bacteroidia_unclassified(99);
OTU1586	Bacteria(99);Spirochaetes(91);Spirochaetia(91);Spirochaetales(91);Spirochaetaceae(91);Spirochaetaceae_unclassified(91);
OTU1587	Bacteria(100);Bacteria_unclassified(100);Bacteria_unclassified(100);Bacteria_unclassified(100);Bacteria_unclassified(100);Bacteria_unclassified(100);
OTU1588	Bacteria(100);Tenericutes(98);Mollicutes(98);Mollicutes_RF39(98);Mollicutes_RF39_fa(98);Mollicutes_RF39_ge(98);
OTU1589	Bacteria(100);Bacteroidetes(100);Bacteroidia(100);Bacteroidales(100);Prevotellaceae(100);Prevotella_1(100);
OTU1590	Bacteria(100);Firmicutes(100);Clostridia(100);Clostridiales(100);Ruminococcaceae(72);Ruminococcaceae_UCG-014(66);
OTU1591	Bacteria(95);Bacteria_unclassified(95);Bacteria_unclassified(95);Bacteria_unclassified(95);Bacteria_unclassified(95);Bacteria_unclassified(95);
OTU1592	Bacteria(100);Firmicutes(100);Clostridia(100);Clostridiales(100);Lachnospiraceae(99);Lachnospiraceae_unclassified(99);
OTU1593	Bacteria(100);Tenericutes(83);Mollicutes(83);Mollicutes_RF39(73);Mollicutes_RF39_fa(73);Mollicutes_RF39_ge(73);
OTU1594	Bacteria(100);Proteobacteria(82);Proteobacteria_unclassified(82);Proteobacteria_unclassified(82);Proteobacteria_unclassified(82);Proteobacteria_unclassified(82);
OTU1595	Bacteria(100);Firmicutes(97);Clostridia(79);Clostridiales(79);Clostridiales_unclassified(79);Clostridiales_unclassified(79);
OTU1596	Bacteria(100);Bacteroidetes(100);Bacteroidia(100);Bacteroidales(100);Prevotellaceae(100);Prevotella_1(97);
OTU1597	Bacteria(100);Firmicutes(100);Clostridia(76);Clostridiales(76);Christensenellaceae(72);Christensenellaceae_R-7_group(72);
OTU1598	Bacteria(100);Firmicutes(100);Clostridia(100);Clostridiales(100);Ruminococcaceae(90);Ruminococcaceae_unclassified(90);
OTU1599	Bacteria(100);Tenericutes(94);Mollicutes(94);Mollicutes_RF39(93);Mollicutes_RF39_fa(93);Mollicutes_RF39_ge(93);
OTU1600	Bacteria(100);Bacteroidetes(97);Bacteroidia(97);Bacteroidales(95);Bacteroidales_unclassified(95);Bacteroidales_unclassified(95);
OTU1601	Bacteria(100);Firmicutes(100);Clostridia(100);Clostridiales(100);Lachnospiraceae(100);Lachnospiraceae_unclassified(100);
OTU1602	Bacteria(100);Firmicutes(100);Clostridia(100);Clostridiales(100);Lachnospiraceae(100);Blautia(60);
OTU1603	Bacteria(100);Firmicutes(99);Clostridia(98);Clostridiales(98);Ruminococcaceae(96);Ruminococcaceae_UCG-010(92);
OTU1604	Bacteria(100);Bacteria_unclassified(100);Bacteria_unclassified(100);Bacteria_unclassified(100);Bacteria_unclassified(100);Bacteria_unclassified(100);
OTU1605	Bacteria(100);Firmicutes(100);Clostridia(100);Clostridiales(100);Lachnospiraceae(100);Lachnospiraceae_unclassified(100);
OTU1606	Bacteria(100);Firmicutes(100);Clostridia(100);Clostridiales(100);Lachnospiraceae(100);Lachnospiraceae_unclassified(100);
OTU1607	Bacteria(100);Tenericutes(94);Mollicutes(94);Mollicutes_RF39(88);Mollicutes_RF39_fa(88);Mollicutes_RF39_ge(88);
OTU1608	Bacteria(100);Tenericutes(72);Mollicutes(72);Mollicutes_RF39(60);Mollicutes_RF39_fa(60);Mollicutes_RF39_ge(60);
OTU1609	Bacteria(100);Actinobacteria(100);Actinobacteria(100);Bifidobacteriales(100);Bifidobacteriaceae(100);Bifidobacterium(100);
OTU1610	Bacteria(99);Tenericutes(67);Mollicutes(67);Mollicutes_RF39(66);Mollicutes_RF39_fa(66);Mollicutes_RF39_ge(66);
OTU1611	Bacteria(100);Bacteroidetes(100);Bacteroidia(100);Bacteroidales(100);Prevotellaceae(100);Prevotella_1(100);
OTU1612	Bacteria(100);Firmicutes(69);Erysipelotrichia(68);Erysipelotrichales(68);Erysipelotrichaceae(68);Erysipelotrichaceae_unclassified(68);
OTU1613	Bacteria(100);Bacteria_unclassified(100);Bacteria_unclassified(100);Bacteria_unclassified(100);Bacteria_unclassified(100);Bacteria_unclassified(100);
OTU1614	Bacteria(100);Bacteroidetes(100);Bacteroidia(100);Bacteroidales(100);Prevotellaceae(100);Prevotella_1(100);
OTU1615	Bacteria(100);Firmicutes(100);Clostridia(90);Clostridiales(90);Christensenellaceae(82);Christensenellaceae_R-7_group(82);
OTU1616	Bacteria(100);Firmicutes(81);Clostridia(72);Clostridiales(72);Clostridiales_unclassified(72);Clostridiales_unclassified(72);
OTU1617	Bacteria(100);Firmicutes(97);Clostridia(97);Clostridiales(97);Ruminococcaceae(97);Ruminococcaceae_UCG-014(95);
OTU1618	Bacteria(100);Firmicutes(91);Firmicutes_unclassified(91);Firmicutes_unclassified(91);Firmicutes_unclassified(91);Firmicutes_unclassified(91);
OTU1619	Bacteria(100);Firmicutes(100);Clostridia(100);Clostridiales(100);Lachnospiraceae(100);Lachnospiraceae_unclassified(100);
OTU1620	Bacteria(100);Firmicutes(100);Clostridia(100);Clostridiales(100);Lachnospiraceae(100);Lachnospiraceae_unclassified(100);
OTU1621	Bacteria(99);Cyanobacteria(61);Cyanobacteria_unclassified(61);Cyanobacteria_unclassified(61);Cyanobacteria_unclassified(61);Cyanobacteria_unclassified(61);
OTU1622	Bacteria(100);Proteobacteria(73);Alphaproteobacteria(65);Alphaproteobacteria_unclassified(65);Alphaproteobacteria_unclassified(65);Alphaproteobacteria_unclassified(65);
OTU1623	Bacteria(100);Bacteroidetes(100);Bacteroidia(100);Bacteroidales(100);Prevotellaceae(100);Prevotella_1(65);
OTU1624	Bacteria(100);Firmicutes(100);Clostridia(100);Clostridiales(100);Lachnospiraceae(100);Butyrivibrio_2(64);
OTU1625	Bacteria(100);Firmicutes(100);Clostridia(100);Clostridiales(100);Lachnospiraceae(100);Lachnospiraceae_unclassified(100);
OTU1626	Bacteria(100);Bacteroidetes(100);Bacteroidia(100);Bacteroidales(100);Prevotellaceae(100);Prevotellaceae_unclassified(100);
OTU1627	Bacteria(100);Firmicutes(99);Clostridia(99);Clostridiales(99);Ruminococcaceae(99);Ruminococcaceae_unclassified(99);
OTU1628	Bacteria(98);Tenericutes(60);Mollicutes(60);Mollicutes_unclassified(60);Mollicutes_unclassified(60);Mollicutes_unclassified(60);
OTU1629	Bacteria(100);Firmicutes(97);Clostridia(94);Clostridiales(94);Ruminococcaceae(87);Ruminococcaceae_unclassified(87);
OTU1630	Bacteria(100);Firmicutes(98);Clostridia(97);Clostridiales(97);Ruminococcaceae(94);Ruminococcaceae_ge(77);
OTU1631	Bacteria(100);Firmicutes(100);Clostridia(100);Clostridiales(100);Lachnospiraceae(100);Lachnospiraceae_unclassified(100);

## Sheet: Metadata
#NAME	#NAME	Sample	Phase	Cow	Supplement	Dose	Time	Period
[truncated: 97 more rows]
